# Supplementary material for: Multi-Omics Integration Reveals Short and Long-Term Effects of Gestational Hypoxia on the Heart Development
Source: Cells. 2019 Dec 11;8(12):1608. doi: 10.3390/cells8121608 (PMC6952773; doi:10.3390/cells8121608)
Supplement: Supplementary file 1 [file cells-08-01608-s001.zip]

Archive with 4 entries (4 files):
- proofed SupplementaryFigures.zip
- Supplementary Data 1.xlsx
- Supplementary Data 2.xlsx
- Supplementary Methods.docx
