# Supplementary material for: Multi-Omics Integration Reveals Short and Long-Term Effects of Gestational Hypoxia on the Heart Development
Source: Cells. 2019 Dec 11;8(12):1608. doi: 10.3390/cells8121608 (PMC6952773; doi:10.3390/cells8121608)
Supplement: Supplementary file 1 [file cells-08-01608-s001.zip › Supplementary Data 1.xlsx]

## Sheet: Sheet1
	Female adult										Male										Fetal
	control					hypoxia					control					hypoxia					control					hypoxia
Strn4	159.9	0	71.9	76	67.8	0	0	53.7	82.9	90.9	0	0	24.8	74.7	75.7	0	0	65.5	97.3	80	0	0	174.3	137.6	147.1	0	0	209.8	131.5	138.5
Cygb	88.6	92	102.1	94.2	86.1	98.4	105.2	101.2	98.1	102.3	102.3	116.4	104.8	108.1	110.2	109.7	112.7	116	127	126.1	102.3	88.3	89.1	87	83.3	94	85.4	86.8	85.6	92
Strn3	137.8	0	80.5	79.6	77.3	77.9	0	75.5	83.7	80.4	84.4	0	80.3	75.3	81.5	96.9	0	76.4	81.9	84.8	106.8	0	137.2	138.6	137.5	112.4	0	150.1	140.9	138.4
Atp13a1	141	59.3	44.9	62.7	52.9	0	80.8	86.9	92.5	111.8	0	90.9	78.3	55.2	102.3	0	84	82.1	93.6	66.2	0	155.5	145.8	151.5	138.8	0	129.5	162	144.5	128.1
Tom1	98	92.1	97	101.2	91.6	94.2	103	101.4	109.4	109.4	105.4	105	97.7	97.7	105.4	95.7	104.4	102.4	108.2	107.2	112.4	94.9	102.5	90.7	91.3	90	100.6	99.1	92.9	95.1
Nampt	75.9	102.6	113.8	119.9	110.8	102.6	114.9	113.7	100.3	101	104.4	115.9	123	137.3	113.1	117.6	112.1	108.2	111.1	122.8	125.2	72.3	69.9	63.9	73	71	82.2	71.4	67.5	79.3
Cyth3	151.9	0	0	75.3	49.7	53.5	0	0	77	99.8	78.7	0	0	82	76.8	83.3	0	0	84.9	108.5	105.6	0	0	131.1	121.7	116.3	0	0	149.7	143.4
Nmt2	191.2	0	0	0	35.6	41.1	0	0	0	48.9	70.6	0	0	0	49.6	53.7	0	0	0	72.1	79.8	0	0	0	172.1	194	0	0	0	221.6
Bckdk	89.8	89.6	91.4	98.8	106.4	118.1	101.1	95.6	89.1	106.5	116.7	92.8	119.5	96.2	127.9	137	104.9	107.5	86.2	107.9	109.6	89.8	96.9	113.6	78.2	58.8	101.7	89.2	116.2	73.2
Pde12	156.7	165.3	54.9	74	63.4	67.8	75	60.8	60.5	61.4	64.6	86.1	74.7	52.6	78.1	73.5	65.6	82.1	70.7	71.4	73.1	80.1	168.3	159	163.5	157.8	134.8	159.3	183.3	162.2
Tspan8	50.5	0	130.3	134.3	130	124.2	0	126.6	102.3	99.5	115.2	0	126.2	120.6	130	113.6	0	131.6	143.3	149.5	141.6	0	41.4	45.2	42.5	49.9	0	43.9	54.3	48.4
Bak1	199.4	45.3	42	32.5	68.4	0	66.1	65.9	58.3	104.1	0	70.1	63.4	39.6	53.3	0	71.8	70.5	56.4	78.7	0	178	157.5	163.9	116.6	0	168.6	200.6	249.3	178.9
Shank3	104.9	96	97	98.3	0	100.1	101	94.8	107.3	0	105.9	100.2	93.6	108.4	0	100.9	79.8	100.4	93.1	0	94.2	94.1	113.6	110.5	0	91.3	128.9	100.7	82.3	0
Ppcs	93	0	103.8	102.3	98.1	92.7	0	99	110.7	105.3	98.8	0	114.3	99.3	102.8	117.8	0	106.4	104.5	99.1	109.4	0	89.5	89.6	96	88.4	0	87	93.5	98.6
Pm20d2	76.4	0	104.6	80.5	119.9	0	0	124.1	88.5	109.2	0	0	95.3	111.5	153.7	0	0	123.9	119.1	110.1	0	0	80.4	95	55.1	0	0	71.8	105.4	52
G4	105.2	78.2	101.2	101.7	91.4	93.2	80.2	93	99.3	107.9	94.7	93.1	101.4	100	98.2	105.3	90.1	105.3	87.1	95.6	107	129.2	99.9	111.6	107.9	101.5	129.2	99.2	100.3	99
Sos1	123.6	72	66.7	84	68.8	0	74.5	117.7	76.1	81.4	0	81.2	91	77.2	69.7	0	87.8	77.3	106.2	71	0	146	166.4	130.9	159.4	0	138.5	80.8	125.6	149.7
Gpx1	67.6	121.4	130.5	112	113.6	105.3	105.9	118.1	117.3	104.5	104.7	121.2	122.6	114.4	119.2	120.1	111.2	107	113.3	129.1	121.8	72.1	61	73.5	67.8	74.3	68.2	60.8	69.5	65.8
Cyth2	161.5	42.5	0	0	0	0	71.9	0	0	0	0	67.2	0	0	0	0	95.1	0	0	0	0	161.8	0	0	0	0	161.5	0	0	0
Gpx3	73.5	83.1	134	124.9	103.6	122.2	108.1	120.8	114.9	105.1	141.6	108.1	105.8	120.9	113.8	123.8	95.2	111.9	111	115.2	106	100.9	65.6	59.7	83.3	53.3	104.6	62	68.5	79.1
Slc1a4	175.6	0	0	70.4	25.5	0	0	0	79.1	37.8	0	0	0	66.3	45.4	0	0	0	67.2	56.8	0	0	0	175.6	224.6	0	0	0	141.3	209.9
Gpx4	75	77.6	99.1	109.8	105.4	98.8	98.5	107.5	101.8	107	113	113.6	110.2	108.4	119.8	116	113.6	122.1	121.3	124.4	126.6	119.8	79.1	78.8	69.3	72.3	75.4	81.9	79.8	74.1
Cacybp	126.9	79.5	76	96.6	81.5	82	77.8	82.9	90.4	89.8	107.4	81.9	74.1	74.5	92.4	91.9	74.9	76.3	76.8	82.4	71.4	149.8	150.9	139.7	132.6	132	136	139.9	122.1	121.4
Sh3gl1	185.6	50.5	54.5	61.7	49.9	52.9	57.7	64.2	58	57.3	60.7	56.1	54.3	59	52.9	58.9	63	60.4	64.5	57.5	58.5	184.7	183.5	174.1	193.7	183.2	188	183.1	182.6	188.8
Pak1ip1	216.3	35.5	0	0	0	0	67.6	0	0	0	0	42.8	0	0	0	0	67.6	0	0	0	0	170.2	0	0	0	0	216.3	0	0	0
Them6	91.1	0	0	0	89	0	0	0	0	93.7	0	0	0	0	111.8	0	0	0	0	118	0	0	0	0	96.5	0	0	0	0	91.1
Them4	71	96.9	116.5	104.9	113.6	102.6	101.4	101.6	96.1	102	80.7	113.1	120.1	108.2	121.2	144.5	104.2	132	114.9	125.2	113.3	98.2	63	86.9	73.9	110.1	86.3	66.8	89.1	64.1
Bri3bp	134.5	83.9	104.4	97.1	86.9	78.7	85.4	67.2	61.4	76.9	76.2	85.4	81.6	75.9	95.2	75.2	91.5	76.9	70.9	65.4	74.9	127.7	129.6	160.4	149.5	149.6	126.1	140.4	134.4	126.1
Spg7	80.1	102.7	113.8	114.2	96.2	98.6	106.9	105.8	100.8	105.3	107.3	124	112.2	120.3	109.2	109.7	114.8	116.7	121.6	107.8	105	78.1	76.9	71.9	89.9	89.6	73.5	74.6	71.1	91.6
Ciapin1	127.7	90.9	70.8	86.9	85.3	78.1	83.7	90.6	93.8	94.6	78.8	82.5	75.3	77.3	90.8	72.8	84.1	82.9	80.1	92.9	85.5	139.7	145.6	131.4	120.8	146.1	119.2	134.8	130.4	115.5
Ube3a	164.5	69.6	58.5	64.3	64.4	65.7	74.5	57.5	66.6	69.5	72.1	80.7	57.4	62.9	69.6	75.7	79	68.3	72.4	74	75.4	143.1	174.8	167	157.3	157	153.1	183.4	166.8	165
Tigar	133.5	127.6	92.3	95.2	58	92.8	82.9	102.1	91.7	53.1	83	76.1	101.9	98.6	65.8	92.3	81.4	101	83.8	68.9	105.5	68.2	98	112.7	190.3	122.1	144.4	104.7	118	163.8
Uqcrq	50.7	130.1	127.4	121.1	131.7	132	125.7	120.9	112.8	121.5	117.6	130.6	120.7	126.4	121.4	121.9	127.5	130.3	137	119.2	119.5	43.3	49.7	47.5	54.2	56.1	42.7	51	55.2	51.9
Hspd1	89.8	87.3	110.1	104.8	108.4	109	108.7	106.3	101.6	102.7	108.2	101.2	110.4	107.8	108.1	107.4	106	105.6	105.4	101	100.4	101.1	84.4	90.9	91.4	89.3	93	83.2	89.4	88.2
Tubal3	163.6	0	68.8	70.6	65.6	63.8	0	64.2	70.7	55.2	92.4	0	64.1	77.2	59.4	114.7	0	93.4	69.5	71.8	92.5	0	146.1	155.2	150.7	99.7	0	163.4	156.7	197.4
Dag1	71.5	122	114.2	122.8	118.7	114	112.1	116.9	120.8	123.3	118.5	114.6	111.7	105.8	108.8	107.7	116.5	112.5	109.3	111.3	109.8	67.5	71	67.8	68.6	76.2	67.2	73.7	73.5	69.3
Uqcrh	46.5	42.6	137.7	121.6	131.2	126.8	118.8	112.2	129.4	128	148.3	129.3	126.2	139.2	127.9	141.9	125.5	139.3	114.2	118.3	107.4	131.4	46.1	48.4	48.2	40.4	49.2	38.5	47.1	46.3
Myadm	142.8	86.2	75.5	71.8	70.6	77.2	77.7	86.4	66.2	92.1	91	89.6	78.3	63.6	80.1	75.9	89.9	84.5	81.2	79.5	75.4	126	141.2	154.4	131.7	140	130.7	134.1	162.9	146
Uqcrb	50.7	121.3	129.1	122.6	134.5	122.8	119.6	126.7	126.4	127	126.1	128.9	124.1	121.1	123.1	117.6	123.3	129	124.7	120.3	124.3	53.7	46	53.1	46.3	54.5	53.1	45	52.1	48.7
Exosc10	149.9	76.8	60	68.2	67.9	101.1	66.2	60.2	86.1	63.8	85.8	69.5	65	86.4	57.8	85.3	71.1	67.2	94.5	74.9	87.8	163	175.9	127.8	167.7	120.4	153.5	171.7	137	167.9
Naa15	161.1	163.9	65.9	63.4	66.1	65.1	58.4	71.6	72.5	69.4	70.5	70.1	73.4	65.3	72.9	70	56.9	82.7	69.7	71.6	72.5	66.9	152	165.2	161.5	160.8	166.1	154.4	164	158.4
Cep170	163.9	81.3	63	59.2	63.4	51.3	76.8	63.4	65.8	75.7	61.7	74.8	67.8	73.1	71.6	47.7	97.7	64.3	69.9	70.4	57.2	135.1	168.5	173.1	156.6	191	134.3	172.9	158.9	162.3
Hdhd2	106	91	102.5	91.7	69.5	87.9	96.9	89.1	78	89	93.6	87	98.1	96.9	117.7	81	113.1	110.6	115.5	105.3	101.3	109	105.8	110	107.7	121.8	102.9	93.9	107.9	110.8
Fubp3	160.7	82.9	51.4	66.3	55.3	55.2	90.7	61.6	69.1	65.9	52.9	100	66.6	78.8	85.9	63	83.8	70.1	76.7	69.8	61.6	121.7	176.5	152.8	162.2	175.5	120.9	173.8	156.3	160.8
Fubp1	187.7	50.5	51.3	56.8	52.3	54.6	53.9	51.7	61.9	57.2	59.5	62.4	50.2	48.9	52.5	56	61.7	53.1	53.9	54.1	57.9	193.4	199.7	192	193.9	182.1	178.1	193.9	186.5	190.1
Ezr	178.9	57.6	64.5	56.9	52.6	55.8	60.4	62.1	55.8	52.4	58.8	61.2	60.6	54.1	55.8	52.6	62.7	61.3	50.4	55	55.8	182.8	182.1	199.8	199.2	195.3	175.3	169.4	183.1	185.1
Xab2	157.7	59.2	39.2	105.6	0	0	71.1	44	72.9	0	0	73.4	35.3	99.6	0	0	69.9	36.6	81.9	0	0	171.3	224.7	142.1	0	0	155.2	220.2	97.8	0
Nid2	160.2	69.8	56.1	77.1	61.7	43.7	96.4	71.9	64.3	74.7	66.8	90.3	60.6	83.6	68.3	72.6	75.1	58.8	84.8	71.6	56	136.3	175.4	142.6	161	179.4	132.1	177.2	147.6	162.7
Nid1	115.6	103.7	93	101.5	94.5	84.2	87.3	107.7	88.8	92.2	86.2	93.5	95.8	89.9	100.2	95.8	81.8	88.8	89.6	91.2	79.8	115.2	110.5	115	111.8	124.1	118.5	104.2	115.2	110.2
Gc	60.4	124.1	134.9	126.7	122	114.4	116.7	102.7	138.3	113.7	129.9	107.6	121.8	110	99.8	96.8	127	111.9	100	132.8	109.8	67.7	70	67.5	72	80	56.8	58.6	57.5	59.8
Slc25a11	43	135	128.8	129.5	126.4	121.4	119.3	123.3	114.2	125.2	125.3	122.3	134.6	140.2	133.2	127.3	135.3	131.6	137.8	127.4	128.5	44.6	41.8	39.3	43.5	49.3	43.5	40	39.1	44.4
Sf3a2	193.7	49.8	48.5	45.8	84.3	38.4	49.1	58.7	54.9	71.4	46.5	56.6	58.4	47.7	64.6	36.7	53.2	53.5	53	64.1	42.4	193.7	191.8	195	161.1	212.3	197.6	189.1	203.6	154.5
Sf3a3	176.2	64	59.7	69.5	63.1	59.6	70.6	66.7	68.3	61.5	68	64.6	56.9	62.5	60.7	54.1	68.3	63.5	64.9	58.9	63.5	155.6	175.1	166.5	178.6	174.4	176.8	178.1	168.4	177.2
Ccar2	177.3	57.2	50.2	53.5	69.9	55.1	59.8	54.1	96.6	74	63.1	60.5	48.5	55.1	74.3	57.7	61.6	54.9	58.5	78.6	61.3	176.8	196.5	166	152	177.6	184.1	195.9	170.1	151.3
Kif1bp	133.6	65.2	70.4	86.4	0	63.5	88.8	86.9	83.9	0	90.8	80.3	68.9	74.6	0	73.6	85.4	90.9	88.8	0	93.4	138.8	150.9	136	0	147.8	141.5	131.9	130.3	0
Pitpna	131.3	83.7	83.4	81.6	83	80.3	89.3	85.3	79.8	82.6	82.2	87.8	74	84.2	84.5	78.9	85.1	82.4	85.3	87.5	81.4	129.2	141.2	134.8	134.9	141.4	125	133.7	134.3	127.5
Pitpnb	176.1	57.7	68.8	56.5	58.6	60.6	63.5	60.1	56.5	60.2	57.9	67.2	65.3	67.5	61.4	58.5	67.5	76.6	62.3	63.8	65	171.4	162.8	178.3	178.5	173	172.8	166.4	178.9	177.6
Cog8	125.5	77.3	78.9	102.9	86.9	104.1	70.6	78.9	140.3	69.4	75	88.9	70.3	59.8	141.8	80.7	94	89.9	0	69.6	101.7	136.7	145.1	148.5	122	138.9	132.4	136.9	148.4	110.3
Nmt1	136.1	71.2	80.4	74.6	81.6	75.9	126.9	67.8	86.2	83.9	85.7	68.6	86.2	75.1	80.2	76.9	82.8	89.2	73.9	89.2	88.5	128.3	136.2	139.2	131.2	139.4	122.3	140.2	150.9	133.8
Ptrhd1	137.8	85.3	91	0	76.6	55.7	92.7	73.8	0	77.6	70.5	99.4	53.1	0	91.1	87.8	84.1	87.6	0	82.8	69.5	123	147.7	0	137.5	162.3	115.6	146.8	0	134.5
Cog2	131.2	0	63.8	70	0	75.6	0	90.7	97.7	0	78.6	0	84.7	83.4	0	92.8	0	87.2	108.6	0	83.6	0	143.6	113.6	0	132.4	0	130.1	126.7	0
Cog1	128	0	0	0	58.2	0	0	0	0	121.2	0	0	0	0	75.1	0	0	0	0	103.9	0	0	0	0	113.7	0	0	0	0	128
Szrd1	156.3	52.4	70.2	60.8	50.6	0	68.2	70.2	81.9	78.7	0	75.8	69.3	65.2	64	0	64.8	71.6	73.7	53.5	0	177.8	165.7	169.5	190.9	0	160.9	153	149	162.3
Tmed5	114.4	93.9	72.7	85	71.9	88.9	101.4	92.6	80.4	83	94.5	104	82.6	107.9	96.9	102.8	90.2	102.8	118.3	111.3	91.4	98	123.6	106.2	120.4	107.2	112.5	125.7	102.2	116.5
Cog4	161	78.4	83	55.6	55.5	47.6	69.5	66.4	94.6	71.5	91.8	83.8	85.8	68.9	63.6	72.3	84.6	74.3	79.2	64.6	69.7	139.5	137.9	144.9	162.9	149.3	144.2	152.6	156.8	182
2017-03-05	130.1	90.5	65.5	78.8	0	65.4	85	82.7	104.9	0	88.2	97.4	84.3	89.8	0	88.5	84.5	79.7	94.9	0	83.3	113.1	140.7	114.4	0	147.8	129.5	147.1	117.2	0
Rtf1	167.4	70	59.2	0	0	0	73.3	56.2	0	0	0	75.6	57.7	0	0	0	67.2	69.1	0	0	0	158.1	178.9	0	0	0	155.8	179	0	0
Rbck1	135.1	82	79	83.7	74.6	74.7	90.9	102.5	94.9	60.7	85.6	87.1	66.5	90.9	69.6	80.6	90.3	76.6	89.8	69.4	80.9	127.4	133.2	120.7	169.4	143.5	122.3	142.2	119.9	156.3
Yap1	164	69.3	0	88.4	56	0	71.5	0	68.6	58.6	0	90.8	0	70.9	64.1	0	103.4	0	68.8	55.5	0	139	0	123.7	179.7	0	126.1	0	179.7	186.1
Mad2l1	230.9	24.9	22.4	26.1	32.4	26.2	30.8	26.7	37.6	41.9	37.1	31.4	31.4	35.7	45.1	41.8	36.6	29.3	48.1	49.1	44.6	234.9	251.5	219.4	214.6	226	241.4	238.8	233.1	216.9
Snrpd3	190.4	50.7	53.9	54.8	57.5	52.6	44.9	52.3	60.6	59.2	53.9	46.5	48.8	55.9	59.4	48.5	52.5	46.6	62.8	65.9	50.9	206.6	208.9	182.4	178.1	193.4	198.8	189.5	183.4	179.8
Snrpd2	194.6	49.2	54.5	69.6	48.2	41.4	46.8	61.4	64.9	46.8	46.9	43.2	60.9	55	46.9	36.9	50.9	51.2	52.2	52.3	41.4	212.1	189.2	186.2	203.3	215.4	197.7	182.8	172	202.5
Snrpd1	143.7	73.4	75.1	66.6	64.4	88.6	68.4	72.2	59.1	70.4	87	74.8	71.3	60	67.3	97.2	82.3	86.1	68.7	70.7	78.4	162.1	161	177.2	170.9	128.4	139	134.3	168.4	156.4
Dctn5	158.9	0	60.6	63.4	60.8	68.2	0	72.9	60.5	70.3	66.5	0	48.5	51.2	76.2	73.9	0	77.3	93.4	77.5	58	0	183.4	163.8	161.8	175.9	0	157.2	167.6	153.4
Tab1	159.4	0	70.3	65.1	66	69.8	0	61	55.2	61.8	56.4	0	74.2	62.5	64	93.9	0	82	69.9	74.9	70.8	0	149.1	177.6	173.3	164.5	0	163.3	169.7	159.9
Letm1	66.8	64.6	102.5	82.6	104.1	107	111.3	108.1	120.2	116.9	125	119.2	129.4	130	122.5	129.1	123.3	129.7	129.5	132.6	107.1	113	64.7	71.8	62	70.1	65.4	65.7	65.9	61.8
Scpep1	144.5	0	64.8	52.9	87.9	49.3	0	83.1	72.4	92.6	74.3	0	78.2	72.2	91.3	74.3	0	77.7	88	107.2	80	0	144.7	154.4	106.6	170	0	151.4	160.1	114.5
Nupl2	164	0	80.4	0	0	0	0	86.9	0	0	0	0	33.7	0	0	0	0	91.1	0	0	0	0	143.9	0	0	0	0	164	0	0
Ndrg2	51.9	126.4	129.3	143.6	132.9	122.8	114.6	116.1	114.1	122.7	124.9	125.8	127.4	124.7	126.8	118.6	125	130.3	118.9	115.9	120.6	53.4	49.5	50.2	50.9	55.1	54.8	47.3	48.4	50.9
Gbas	41.6	133	136.2	122.9	133.8	127.6	124.6	133.8	122.2	125.1	120.7	128.5	133.4	137	133.4	129.9	131	126.9	126.5	122.5	129.3	41.7	35.3	45.9	43.3	47.7	41.2	34.4	45.6	41.9
Nlrx1	61.9	119.9	107.9	111.6	124	102.8	121.6	112.8	109.7	122.4	117.7	98.1	126.2	132.5	118	129.2	118.9	127.2	128	119.9	132.3	71	61	58.4	60.7	59	70.4	65	59.7	55.1
Wasl	166.7	45.5	0	69.9	75.8	0	50.7	0	75	86.6	0	60	0	71.9	72	0	61.1	0	76.9	76.4	0	184.1	0	146.1	147.8	0	198.5	0	160.1	141.4
Ubap2	206	45.2	36.3	31.7	45.3	32.1	54.3	46.8	40.7	53.3	38.1	52.5	46.7	36.8	41.2	29.4	56.6	52.8	31.3	44.8	34.9	212.6	221.8	238.3	215.1	231.6	178.8	195.6	221.2	200.3
Ppp1r7	133.7	68	85.7	77.3	76.2	70.4	85.1	81.3	80	81.2	80.5	91.9	96.9	83.6	77.9	75.9	89.7	104.7	92.2	89.4	82.1	136.1	114.4	130.2	135.8	144.7	129.2	117	136.7	139.4
RGD1562987	120.3	86.6	84.8	87.4	88.5	75.7	86.6	83	86.7	97.5	93.7	92.7	85.2	86.8	91.1	77.8	98	100.1	98.8	89.2	97.5	118.4	121.3	123.4	121.5	126	117.8	125.5	116.9	112.1
Ppp1r2	131.4	78.7	82.5	89.7	71.8	77	84.3	86.4	76	91.6	93.1	88.8	84.9	80	88.3	84.2	89.1	78.6	92.8	92.5	76.9	129.8	123.3	133.5	130.7	138.6	129.3	144.4	128.1	125
Wls	204.9	69.8	0	37	25.9	41	56.4	0	31.4	29.7	49.8	68.2	0	39.2	28.7	41	75.2	0	40	41.4	42.7	160.4	0	238.3	247.1	217.3	170	0	214.2	227.1
Cpd	183.5	65.5	0	107	81.6	56.9	83.1	0	113	100.4	86.5	74.9	0	94.5	85.4	53.6	90.9	0	61.2	89.4	64.3	140.7	264.7	121	109.3	138.8	145	335.3	103.4	133.9
Rpap3	148.7	0	84.3	66.5	0	0	0	98.6	73.9	0	0	0	94.5	55.7	0	0	0	89.4	79.9	0	0	0	107.4	152.3	0	0	0	125.8	171.7	0
Rpap1	159.3	0	0	0	55	0	0	0	0	62.5	0	0	0	0	64.9	0	0	0	0	70.2	0	0	0	0	188.1	0	0	0	0	159.3
Scrn3	76.8	108.9	102	100.8	120.7	106.1	110.9	98.3	118.3	109.6	112.4	121.9	107.6	115.3	107.9	115.1	112.9	110.7	123.9	138.8	111.4	72.3	88.3	64.9	59.2	77.5	73.1	93.2	76.8	63.7
Klhl41	70.5	103.2	114.9	100.4	94.7	103.4	120.5	111.9	112.7	109.6	116.6	114.7	109.9	99.9	105.7	114.9	110.2	123.3	128.6	130	106.1	81.8	77.3	84.1	86.7	86.5	69.6	62.7	74.3	73.4
Gga2	101.8	66.6	96.4	98.8	87.7	82.5	93.4	103.2	115.2	113.4	98.9	111.9	82.7	94.4	113.9	103.2	104.1	108.3	118.6	96.3	123.2	112.4	96.4	88	85.1	96.6	111.6	113	85	103.6
Kank2	123.5	70	67	69.2	75.1	68.3	88.7	85.2	86.1	95.7	82.1	90.5	99.6	102.9	104.7	97.5	96.7	110.8	110.2	102.8	98.3	125.2	115.2	109.9	114	117	128.9	122.2	121.7	107.7
Kank1	191.6	0	64.8	59.6	37.1	0	0	75.6	62.9	50.4	0	0	91	55.7	44.3	0	0	77.3	60.3	54.4	0	0	144.7	163.7	183.4	0	0	146.5	197.8	230.5
Tmem70	118.4	112	107.4	92.5	103.1	102.3	77.1	96.7	93.3	97.4	83.6	79.5	83.3	90.5	107.3	99.8	80.8	90.9	91.3	97.4	90.1	83.7	119.9	114.7	99.2	120.1	138	101.7	117.7	95.6
Kyat1	77.5	85.9	101.2	137.5	117.1	119.8	123.9	120.4	94	85.8	106.3	105.6	119.5	113.8	144	113.8	118.8	86.1	82.4	95.5	106.1	91.8	83.4	78.5	73.8	75	76.6	89.5	93.8	83.8
Sorbs3	141.3	67	86	0	59.8	0	84.2	69.9	0	105.1	0	101.8	91.3	0	85.7	0	78.7	81.4	0	77.6	0	117.5	127	0	143	0	150.9	144.3	0	128.9
Sorbs2	172.7	58.5	64.4	60.3	58.2	64.1	66.9	68	60.6	59.7	69.5	58.7	59.7	60.7	55.2	59.7	71.4	77	66.9	79.5	57.4	172.6	164.7	175	172.7	175.1	171.9	166.2	176.5	174.7
Rab13	219.3	31	40	0	0	0	52.7	42.8	0	0	0	35.5	44.2	0	0	0	54.8	47.3	0	0	0	205.7	207.4	0	0	0	220.3	218.3	0	0
Got1	52.8	50.5	115.7	125.9	123.6	145	148.1	132.7	116.5	143.5	118.3	115.5	139.3	108.9	101.2	110.2	105.8	111.4	146.8	128.2	130.2	116.8	51	52	52.6	49.9	58.4	49.9	49.9	50.9
Lama5	127.3	75.6	80	89.8	74.5	73.3	95.4	89.2	109.8	93.5	97.8	76.2	76.8	82.9	80.3	90.3	89	84	95.7	97.9	74.9	134.3	132.6	112.1	123.6	134.2	129.4	137.5	109.7	130.2
Sike1	143.2	0	55.2	77.2	0	0	0	96.6	79.4	56.2	0	0	81.4	89.9	83	0	0	103.1	102.5	108.7	0	0	134.1	130.4	172.7	0	0	129.5	120.7	179.3
Skiv2l2	184.9	56.3	65.5	49.8	49.3	52.4	51.9	72.4	62.1	59.7	59.4	59.3	64.4	54.9	56	54.3	63	72.2	56.9	62.6	59.9	181.7	159.1	184.7	182.9	184.6	187.8	166.3	191.5	189.4
Murc	40.2	121.9	123.7	139.8	137.3	129.8	135	133.3	143.4	140.1	154	132.6	125	125.3	124.2	123.6	131.9	133.6	123.5	129.2	113.5	37.7	40.4	31.7	32.3	36.2	40.8	44	36.3	36.9
Gng11	74	0	111.4	0	91.8	114.5	0	110.8	0	117.4	117.4	0	121.2	0	111.8	108.7	0	121.7	0	129.6	132.6	0	63.4	0	67.2	58.5	0	71.4	0	82.3
Gng12	103.2	99.3	92.5	113.1	93.2	92.9	110.2	108.2	93.2	135.6	98.6	86.2	92.8	103.5	74	87.5	95.2	97.7	93.2	105.1	87.5	103.7	110	96	94	121.3	105.4	98.8	101	98.2
Hint1	102.8	97.2	102.8	111.7	89.5	99.6	111.2	97.9	103.2	99.5	104.8	99.3	100	97	92.8	84.4	85.1	95.4	93.1	96.8	84.1	102.4	105.1	102.1	113.8	116.9	104.7	98.8	92.9	107.7
Utrn	136.7	77.7	69.4	79.5	78.2	67.1	82.1	85.8	81.7	82	100.5	93.6	81.3	83.4	82.1	76	91.4	82.7	89	84.1	77.5	124.5	138.1	134	138.5	136.3	130.6	142.7	132.4	135.1
Hint2	67.5	72.2	103.1	113.5	109.3	116.2	111.6	107.2	120	128.2	120.4	109.8	116.9	125.3	117.2	123.6	107.3	109.2	124.4	114.8	114.2	109.5	77.4	56.4	63.5	61.7	78.3	86.2	60.4	66.9
Stx16	150.6	69.7	67.9	58.7	69.8	82.9	76.6	39.4	85	95.5	87.5	89.9	0	68.4	81.7	86.8	85.4	110.8	102.7	86.4	103.1	133.5	176.4	146.9	125.4	116.4	144.8	205.5	138.4	141.1
Stx18	106.5	0	0	98.3	0	0	0	0	95.3	0	0	0	0	94	0	0	0	0	87.3	0	0	0	0	118.5	0	0	0	0	106.5	0
Hint3	66.7	92.7	90.9	75.7	91.7	89.3	116.7	108.8	113.5	117.2	109.8	125.4	137.1	118.3	133.6	130.8	135.2	117.1	121.4	108.2	133.1	74.5	82.2	94.2	78.9	70.3	55.6	63.9	77	70.4
Mien1	99.9	0	92.1	76.9	105.6	80	0	91.7	87	95.4	93.4	0	118	136.4	106.5	83.3	0	102.7	109.4	114	122	0	99.1	87.3	88.4	111.3	0	96.3	103	90.1
Mgll	86.9	0	93.6	113	103.9	94.2	0	101.8	108.6	121.1	110.7	0	91.2	106.6	121	125.6	0	90.8	111.5	117.1	102.9	0	104.3	78.4	70.4	85.7	0	118.3	81.9	66.5
Znhit2	179.2	0	62	48.8	0	0	0	58.6	66.5	0	0	0	45.6	69.1	0	0	0	68.8	77.3	0	0	0	197.1	147.8	0	0	0	167.8	190.6	0
Stub1	134.3	80.6	81.9	81.4	73.4	65.2	80.6	78.1	80.6	83.2	72.7	95.2	84.3	81.7	85.3	77.8	87.5	87.2	82.2	83.3	76.5	133.2	137.8	145.3	141.2	152.7	122.9	130.8	128.9	133.7
Tyms	192.7	61.6	0	36.4	26.6	51.9	66.6	0	44	39.6	58.3	73.8	0	54.4	34.2	59.9	69	0	61.1	43.8	81.1	151.7	0	218.6	239.4	157.4	177.3	0	185.5	216.3
Golim4	164.3	48.3	55.1	53.2	64.8	59.9	83.4	67.2	66.1	72.6	60.9	71.7	62.8	64	70.4	76.2	73.1	67.4	79.1	83.6	71.7	171.4	176.8	162.9	151.3	164.9	152.1	170.7	174.8	157.4
Fam104a	136	0	0	0	77.6	0	0	0	0	51.7	0	0	0	0	89.7	0	0	0	0	83	0	0	0	0	162	0	0	0	0	136
Lemd2	118.2	0	0	81.8	89.7	0	0	0	89.4	76.5	0	0	0	72.3	98.7	0	0	0	95.4	101.6	0	0	0	139.6	118.7	0	0	0	121.6	114.8
Trnt1	110.6	121.8	91.7	92.8	84.4	80.7	78.3	100.2	91.6	88.4	81.8	94.8	102.5	92.1	89	84	106.4	101.5	93.3	95.9	91.4	97.5	94.4	107.8	117.4	122.8	110.4	109.7	122.4	124.9
Pdcd4	177	41.4	82.7	62.9	74.5	0	73.2	68.6	65.9	59.3	0	79.7	80.6	51.1	49.2	0	88.9	102.3	83.1	78.8	0	151.2	104.8	157.1	136.8	0	165.6	161	179.9	201.5
Itm2b	94	0	104.8	111.6	0	118.8	0	93.5	91.1	0	104.6	0	82.6	103.3	0	84.4	0	111.9	90	0	85.3	0	104.5	107.7	0	123.9	0	102.7	96.3	0
Akr1cl	28.7	28.8	141.9	157.5	143.1	140.7	139.1	128.2	126.6	116.5	129.4	128.5	125	131.6	142.1	130.2	123.2	128.2	142.8	147.3	156.3	134.2	37.8	21.5	25.4	21.3	37.6	38.8	20	25.6
Rap2c	164.5	52.2	66.5	65.5	81.5	59.1	67.3	62.2	72.9	78	59.8	62.7	64.6	80.2	82.6	87.7	69	67.4	76	82.5	57.4	161.3	153.1	149.6	135.8	182.5	187.5	186.3	155.7	139.7
Mrpl12	127.3	120	83.9	101.3	101.3	90.9	87.2	79.2	84.3	79.1	85.5	81.6	92.7	88.7	85.5	91.1	82.6	94.8	89.6	88.2	82.6	93.4	131.2	122.8	124.4	128.6	129.5	118	113.4	121.5
Mrpl13	153.8	143	81.4	64.2	87.6	76.1	63.3	82.2	69.2	86.4	89.5	63.8	87.2	57.5	83.9	74.5	59.3	96.9	63.6	87.7	76.5	64.7	119.3	180.1	133.3	157.3	178.9	132.8	165.3	121.1
Psmd9	116.3	84.4	101	84.6	82.2	79.5	82.6	80.6	82.9	82.2	80.4	99.7	97.6	96.9	94.9	99.8	94.4	85.8	90.6	98	98.3	128.5	121.5	122.9	126.8	122.5	110.4	113.4	122.1	115.9
Mrpl15	132.7	137.7	79.2	97.2	87.7	81.2	76.1	71.2	95.4	80.1	85.5	69.8	84.6	87.1	89.9	81.2	70.1	93	86.9	82.2	78.6	71.3	126.8	116.1	130.6	132.8	156.9	145.2	117.3	129.4
Mrpl16	134.4	130.9	0	77.4	88.4	73.2	0	0	96.8	74.3	87.8	0	0	81.7	82.2	89.9	0	0	81.7	87.6	83.2	0	0	121.8	143.4	138	0	0	140.6	124.2
Psmd5	140	85.1	88.6	89.1	78.8	73.5	73.8	87.8	77.3	77.2	66.7	78.9	88.3	84	77.4	75.3	92	84	86.5	83.8	75.5	129.1	122.5	131.1	141.4	152.4	141	128.8	132	141.4
Mrpl19	138.5	146.4	101	78	85.6	79.1	76.2	71.3	68.5	83.4	80.3	66.6	75.9	70.5	84.7	84	73.5	89.9	84.2	81.2	62	79.5	131.7	143.3	130.5	132.3	154.7	130.2	155.5	134.6
Psmd7	143.2	90	75.1	74.2	75	79.8	97	76.7	80.5	75.7	76.7	75.9	77.8	75.1	74.3	76.2	65.2	82.2	84.5	82.5	81.3	138.2	145.3	137.9	146	141	133.8	143	147.7	146.5
Psmd6	140.2	76.4	73.7	74.7	75	75.2	82.7	86.8	89.5	83.5	75.2	81.3	81.3	75.3	84.9	82.7	79.4	80.9	79.2	78.4	81.6	138.8	138.6	143.7	137.1	142.9	141.3	138.8	137.7	141.1
Psmd1	137.5	84.6	82.1	77.6	78.4	71.6	81.3	84.1	81.9	80.8	77.9	82.7	81.9	80	81	78.5	89.2	81.6	83.3	82.7	77.3	130.3	136.8	140.2	138.8	147.6	131.9	133.4	137	138.2
Arpc1b	142.3	79.5	69.2	69.6	68.8	65.4	100.6	90	79.4	74.6	77.2	83.4	71	69.7	75	71	99	84.5	82.5	99.3	81.1	117.5	139.2	150.5	134.4	156.1	120	146.1	148.3	148
Psmd3	152.1	73.3	75.5	67.4	67.4	70.9	74.2	72.8	76.3	75.6	76.2	74.3	70.1	71.5	74	72.7	79.6	78.5	80.6	80.3	75.5	147.1	152	151.9	149.6	151.9	151.3	151	152.3	153.1
Psmd2	145.6	79.3	77.2	78.2	77.1	72.8	78.6	75.5	80.6	79.2	77.7	78.2	71.6	80.1	75.3	74.8	80.3	80.6	82.1	82.7	76	140.5	144.4	138.9	142.5	147.8	143.1	150.9	140.1	143.2
Rab11fip5	137.1	75.5	86.8	80	62.6	78.9	92.9	83.7	81.7	78.8	82.6	85.6	80.8	76.6	67.7	69.8	92.9	92.8	84.1	77.3	83.4	132.5	130.3	139.4	158.4	139.3	120.6	125.6	138.2	155.2
Plcd3	124.1	128.8	74.8	81	72.4	74.2	73.1	75.2	87.9	97.3	93.3	140.1	78.1	92	75.5	86.6	85.1	92.3	95.7	82	85.6	93.6	138.3	129.4	134.8	125.4	92.6	141.2	114.1	138.1
Ncl	182.5	59.7	53.4	57.6	54.1	57.2	58.4	55.1	61.9	61	58	55.6	49.8	49.9	53.2	51.9	59.6	50.9	53.1	57.9	56.1	193.3	204.6	196.3	189.9	189	173.4	186.2	181.3	183.9
Kdr	88	0	108.3	0	0	0	0	92.3	0	0	0	0	122.8	0	0	0	0	116.3	0	0	0	0	72.3	0	0	0	0	88	0	0
Lta4h	154.2	72	76.9	73.5	65.8	70.2	77.3	79.9	77.1	74.5	75	70.8	72.3	72.8	69.7	64.2	77.6	77.7	75.8	77.3	64.6	149.3	145.9	148.6	155.4	164.9	153	147.3	152.2	157.4
Lmna	138.2	89.6	82.7	91	86.6	90.1	83.7	94.9	72.8	77.9	78.9	77.1	70.6	75.2	76.4	76.3	73.9	75	78.5	86.8	55.5	141.1	142.5	145.2	138.5	148.1	134.5	134.3	137.3	133.8
Stam	156.6	0	68.4	78.1	63.9	68	0	79.2	64.2	81.3	76.9	0	66.6	62.9	80.3	80.4	0	75.8	70.1	68.9	60.9	0	156.2	163.4	153.9	154.3	0	153.8	161.2	151.7
Mocs2	73.7	0	0	0	112.9	0	0	0	0	100.1	0	0	0	0	96.2	0	0	0	0	124.5	0	0	0	0	92.5	0	0	0	0	73.7
Prcc	174.3	0	66	62.6	48.2	84.9	0	65	45.2	59.3	68.4	0	64.2	64	64.7	96.6	0	65.9	60.3	47.2	92.7	0	167.7	188.5	168.6	122.8	0	171.2	179.4	212
Mlkl	107.9	70.5	32.8	0	0	0	117.9	77.2	0	0	0	89.8	110.7	0	0	0	114.7	116.1	0	0	0	119.8	134.7	0	0	0	87.2	128.5	0	0
Phb2	79.5	113.4	112.9	105	114.5	112.9	110.7	106.9	102.1	109.9	104.2	111.6	113.7	116	110.6	106.7	113.2	113.6	118.3	107	102.3	74.7	77.6	78.8	79.1	87.1	76.3	75.3	79.9	78.9
Commd8	113.3	0	71.2	68	72.7	0	0	86.2	79.3	108.1	0	0	67.9	89.6	139	0	0	89	82.9	154.3	0	0	146	132.5	73.4	0	0	139.6	147.7	52.5
Ermp1	142.1	78.1	98.4	69.7	86.8	60.3	89	65.5	73.9	83.6	78.6	80.5	66.7	89.7	70.3	81	86.4	114.8	70.6	84.1	54.1	137.8	120.4	147.2	145.3	156.7	128.2	134.2	148.8	129.9
Cmas	137.3	93.9	89.7	74.8	78.4	83.3	90.8	78.9	75.9	89.1	89.5	90.7	87.9	79	81.7	78.2	99	95.1	88.5	82.4	77.4	107.3	118.4	134.6	124	125.5	118.4	130	147.2	144.5
Ssr1	160.5	66.6	74.8	70.3	64.8	67.6	71.3	65.6	73.7	70.7	66.6	79.1	67.9	62.7	67.7	62.9	70.8	72.4	70.2	73.6	68.3	147.7	162.8	165.5	166.6	167.1	164.5	156.4	157.7	156.5
Gstp1	85	122.2	114.5	120	103.4	111.2	108.1	106.6	91.8	115.7	106.5	104.2	103.3	108.2	107.6	98	111.7	105	118.7	116.4	97.8	74.9	79.7	79.8	77.5	92.1	78.8	90.9	81.4	79.4
Nipsnap3b	192.1	0	50.7	0	0	0	0	60.5	0	0	0	0	34.8	0	0	0	0	47	0	0	0	0	214.9	0	0	0	0	192.1	0	0
Hba-a1	132.9	139	92.1	79.2	85.7	74.9	85.2	89.7	62.8	52.4	64.4	83.1	70.7	85.5	61.2	105.9	106.1	92.9	86.8	79.4	89.3	93.2	130.2	139.2	154.9	126.1	113.9	124.4	146.5	166.4
Tmem205	85.5	90	0	110	105.7	0	132.9	0	103.2	106.3	0	100.9	0	118.7	96.3	0	103.9	0	126.7	120.8	0	88.3	0	67.2	72.5	0	84	0	74.2	98.4
Wdfy1	151.9	63.4	0	0	62.2	68.3	70.1	0	0	108.8	95.1	60.5	0	0	58.4	63.9	84.5	0	0	72.9	105.4	149.4	0	0	149	132.4	172.1	0	0	148.7
Sts	64.5	83.7	122.2	100.2	106.7	88.9	114.4	107.4	97.4	101.7	115.8	116.3	139	149.3	137.1	149.6	100.5	146	155.6	169.3	142.2	87.3	37.2	41.2	31.9	36.3	97.7	48.2	56.3	53.2
Lamtor4	105.5	0	91.5	0	89.5	112.7	0	99.4	0	82.6	78.8	0	104.3	0	110.6	89.9	0	107.6	0	99.9	104.4	0	99.6	0	104.2	108.5	0	97.6	0	113.1
Lamtor5	119.3	94.6	97	0	84.5	0	94.1	100.7	0	79	0	101.5	86.6	0	87.6	0	94.4	95.3	0	81.8	0	111.2	104.6	0	129.4	0	104.2	115.8	0	137.8
Adssl1	80.1	117.6	113.4	119.9	112.6	124.8	100.6	106.5	116.7	103.2	106.2	117.8	110.1	106.4	116.7	98.8	114.4	107	100.2	98.6	103.9	76.7	83.8	78.2	83.2	82.3	72.9	79.2	78.6	85.7
Lamtor1	106.3	84.2	97.7	98.2	98.7	83	93.9	100.1	91.5	102.4	91.6	110.7	95.4	105.1	97.2	99.4	104.1	103.6	106.8	106.7	97.2	93.2	101.1	98.2	97.6	110.8	113.9	102	100.2	97.4
Atp5f1	54.6	55.1	124.7	128.3	123.1	127.3	124	121.3	116.8	114.7	120	118.1	119.4	122.1	129.1	125.9	121.2	123	125.2	125.5	120.3	121.1	55.4	52.8	53.9	52.7	58.3	56.2	54.8	53.7
Prepl	99.6	100.3	113.8	92	87.2	83.6	87.6	97.8	104.6	104.5	94.6	99.2	98.5	93.6	104.2	87.9	102.3	101.4	108	114.2	109.5	106.5	99.9	101.1	97	112.8	104.1	88.6	100.6	92.8
Plpp7	105.2	0	121.3	96.9	108.1	0	0	93.1	83.6	85.6	0	0	92.7	106.4	96.6	0	0	90.6	111.8	112.4	0	0	99.1	94.9	91.6	0	0	103.2	106.4	105.8
Cbl	179.6	59.9	73.5	47.8	0	0	76.8	78.3	28.2	0	0	67.8	77	70.8	0	0	80.6	70.3	42.7	0	0	155.4	149.7	182.5	0	0	159.4	151.3	228	0
Akr1c9	76.4	0	113.9	118	83	0	0	112.7	103.3	105.7	0	0	113.7	128.6	99	0	0	112.5	123.1	120	0	0	75.5	61.2	100.5	0	0	71.6	65.8	91.8
Htatsf1	202.4	42.4	48.2	43.2	51.5	46.6	41.5	54	43.6	55.9	54.1	43.5	52	46	55.3	48.7	47.7	55.4	54.9	70.1	50.4	210.6	195.3	208	174.1	195	214.2	195.1	204.3	193.1
Dhx57	202.4	0	53.3	32.3	39.6	31.9	0	34.3	33.6	48.6	33.9	0	40.5	57.7	52.4	55.7	0	50.2	42.5	59.5	54.5	0	220.4	225	209.4	215.1	0	201.3	208.8	190.4
Cyfip1	152.9	71.2	75.3	71.1	66.3	65.3	77.5	78.3	71.9	73.1	75.9	77.3	77.8	75.3	77.5	80.9	86.4	78.1	77.8	78.6	70.6	143.6	142	145.5	150.7	147.2	144	148.5	158.4	153.9
Rfc4	188.7	0	64.2	53.6	31.3	0	0	71.5	69.4	36	0	0	64.9	56.9	31.8	0	0	77.7	65.9	31.7	0	0	160.4	174.3	244.4	0	0	161.4	179.9	224.7
Rfc1	173.8	61.9	75.1	57.9	62.4	66.3	85.8	62.1	53.3	59.7	61.5	57.4	35	70	67	94	39.3	57.7	63.4	68.2	65.4	184.4	162	192.2	173.3	155.7	171.2	208.2	163.3	169.3
Hgs	170.9	57.7	67.7	67.7	61.5	50.3	65.5	73.3	76.6	64.6	50.9	61.1	73.6	74.6	69.5	53.9	68.1	78.5	75	71.2	61.7	176	155	143.2	160.2	188.3	171.6	151.8	162.9	172.9
Rfc3	123	65.6	0	0	90.5	0	98.5	0	0	60.5	0	101.7	0	0	96.2	0	86	0	0	115.9	0	116.4	0	0	122.8	0	131.8	0	0	114.1
Apex1	200.4	53.1	52.4	56.4	44.1	56.4	56.1	51.9	59.5	47.5	56.1	54.2	49.1	51.7	45.8	51.1	61.9	57.4	60.6	50	53.5	181.3	184.4	182.4	199	181.9	193.5	204.8	189.3	213.6
Acat1	39.3	40	137.6	138.4	136.8	134.9	136.7	119.5	117.1	118.5	130.9	116.9	133.3	138	136	142.6	138.6	126.4	129.4	129.8	117.8	124.7	41.2	38.1	38.7	36.8	41.6	42	39	40.2
Acat2	221.3	195.5	64.4	46.1	38.5	39.4	25.5	64	50.2	50.3	47.8	29.3	69	49.5	42.2	44.7	22.7	68.7	50.3	42.2	46.4	24.7	170.9	213.6	224.9	224.5	272.5	163	190.3	201.9
Aldh1b1	178	172.7	0	49.1	61.7	67.2	67.6	0	46.2	65.5	69.9	76.6	0	55.2	58	67.6	70.3	0	50.9	54.1	65.1	71.9	0	201	188.9	166.9	155.2	0	197.6	171.8
Sars	178.4	180	58.6	59.8	55.2	57.7	53.8	65.1	61.4	60.1	62.8	55.5	64.6	57.7	58.7	57.1	52.4	74.4	66.4	59	68	59.4	165.3	175.5	182.4	182	186.8	171.9	179.2	184.6
Snx6	173	61.5	67.5	54.7	56.4	53.8	64.6	76.4	63.5	63.2	63.7	61.1	79.4	58.3	57.7	62.4	72.4	74.4	69.2	74.7	79.2	170.2	148.1	171.3	165.9	165.1	170.1	154.1	183	182.2
Tcof1	181.7	70.4	57.1	53.8	44.8	40.7	88.3	66.7	57.1	50.8	49.6	68.7	52.3	48.1	52.8	44.1	74.2	68.7	57	53.4	47.3	163.2	184.5	194.1	201.7	202.3	135.3	170.7	189.9	196.5
Zbed5	68.2	59.7	106.2	112.5	145.4	101	94.7	91.9	107	111.1	124	107.3	132.6	125.4	133.4	139.6	119.1	127.8	105.2	110.5	121.5	144.1	80.8	80.7	51.3	62.1	66.4	60.6	69.2	48.4
Cox20	88.8	94.7	105	105.2	97	0	102.2	97.7	104.8	106.3	0	117.8	106.9	105	124.9	0	105.6	105.9	109.5	107.6	0	84.7	92.4	86.9	84.8	0	95	92.2	88.6	79.3
Trim32	143.6	82.8	63	65	0	0	75	78	61.6	0	0	87.2	74.9	72.4	0	0	75.3	71.3	78	0	0	149.8	163.5	171.6	0	0	129.9	149.4	151.5	0
Cd59	53.8	107.2	139.7	122.2	151.9	106.2	109.3	115.8	96.9	153	132.4	100.7	122.5	144.3	127.2	120.7	118.7	104	132.8	94.4	132.7	79.2	66.2	53.6	41.1	58.4	84.8	51.8	50.1	32.5
Efl1	129.6	54.8	0	83.5	76.8	0	77.4	0	102.2	81.8	0	93.3	0	103.2	73	0	83.2	0	111.8	73.1	0	145.6	0	101.7	150	0	145.7	0	97.7	145.3
Dlat	39.9	39.4	127.1	133.3	132.9	127	121.8	132.4	121.1	126.7	128.1	125.3	128.9	133.4	137.6	142.9	133.8	131.3	131.5	127.7	125.4	135.3	40	41.1	38.2	38.3	41.9	40.2	39.5	37
Ehbp1l1	131.8	69	77.9	78.7	73.6	65	75.2	79.7	81.5	82.6	82.6	100.1	81.2	81.9	81.9	80.4	94.6	87.3	84.6	85.5	86.3	136	140.5	141.6	143.9	149.2	125	133.4	131.7	132.4
Ilvbl	123.4	78.3	89.9	76.2	93.9	0	91.5	106.2	115.9	108.2	0	107.1	106.2	49.3	98.6	0	109.4	103.2	41	100.9	0	101.7	92.9	127	109.2	0	112	101.6	190.6	89.3
Btaf1	182	63.4	44.9	43.3	42.5	43	82	63.8	57	56.4	40.2	88.5	78	58	38.7	49.9	86.4	73.9	27.5	61.7	99.3	134.7	165.7	218.2	194.6	178.1	144.9	173.6	196	206.1
Smap2	117.7	74.5	81.6	87.9	81	79.5	98.5	85.2	70.8	96.8	88.9	81.6	88.5	122.4	89.6	92.3	97.3	99	102.5	86.5	100.2	122.3	119.8	129.1	118.5	117.4	125.8	125.9	87.2	127.7
Dbnl	146.5	60.4	56.8	62.5	70.3	61.3	87.8	65.2	74.1	70	80.7	98.7	77.1	77.9	77.3	94.1	97.6	76.4	88.5	77.5	96.3	129.4	160.1	148	148.9	131	126.1	164.4	149	156.1
Paf1	168.1	54.9	68.9	48.1	58.6	47.6	64	83.1	66.2	80.7	50.6	63.2	58	68.3	64.9	66.3	58.6	80.7	51.1	70	54.8	186	161.8	200.7	167.6	185.1	173.2	147.5	165.6	158.3
Uaca	160.4	64.8	63.6	71.5	68	61.5	72	66.7	78.6	77.9	68.9	79.1	65.5	66.8	70.7	72	85.2	69.4	69.5	71.3	79.4	143.5	168.8	158.3	152.7	152.2	155.3	166.1	155.4	159.3
Pptc7	52.9	85.9	153.9	116.1	160.8	139.8	87.9	118	125.4	136.1	121.2	121.5	130.4	97.2	104.3	113.4	111.7	148.6	99.8	173.7	138.9	96.8	23.8	81.3	0	49.3	96.1	25.5	80.1	25.1
Tpr	174.3	59.2	59.3	65.4	64.2	57.9	59.7	67	67.2	74.1	70.6	62.3	60.1	61.9	71.4	60.3	66.5	64.1	65.5	77.1	62.5	174.9	171.1	168.3	152.5	165.4	177.5	178.4	171.6	160.6
Apc	174.1	0	69.5	0	0	0	0	77.4	0	0	0	0	87	0	0	0	0	53	0	0	0	0	139.1	0	0	0	0	174.1	0	0
Aldoa	107.6	98.7	98.8	98.9	97	98.5	101.4	105.1	107.7	105.2	104.1	100.1	99.9	95.7	98.6	93.6	95.2	96.2	95.4	95.1	98	94.2	93.5	95.8	96.6	98.3	110.3	106.4	106.5	107.5
Aldoc	177.3	69.1	59.7	71.5	58.7	50	78.1	69.9	78.9	69.8	58.7	74.1	65	78.2	68.2	56.7	79.2	65.1	71.2	68	55.8	137.4	158.2	146.6	154.8	170.2	162	182.1	153.5	180.5
Aldob	115.7	0	94.3	0	62	0	0	81.5	0	103.4	0	0	129.1	0	89.6	0	0	89.5	0	93.2	0	0	110.9	0	115.3	0	0	94.8	0	136.6
Cox6c	54.8	119.2	119.4	124	124.3	128.9	126.6	126.6	123.1	124.8	120.8	126.3	123	120.6	120.2	120	111.8	128.4	128	120.1	123.4	56.9	49.5	52.5	54	53.5	59.2	53	51.7	56.6
Gpsm1	71	86.6	100.9	111.5	103.9	105.3	114.5	114.8	139.6	111.5	107	131.9	108.3	108.7	121.5	114.7	117.8	114.4	113.4	118.4	135.6	74.7	82.5	65.6	73.6	68.4	74.4	79.2	61.2	71.2
Kdm1a	157.7	0	72.1	57.7	70.4	33.8	0	78.4	77	85.2	51.4	0	78	100.3	86.3	83.4	0	104	107.1	65	73.4	0	129.5	113.4	139.4	163.4	0	138	144.5	153.7
Cdk5	142.7	66.4	81.7	87.4	76.4	62.4	79	95.5	85.5	77.9	80.4	88.3	97.6	81.4	79.6	61.8	84.1	82.2	83.6	86.8	76.9	135.4	114.5	129.7	135	156.9	146.8	128.5	132.4	144.3
Glg1	160	65.4	63.9	63.7	60.7	51.2	73	66.9	70.4	72.6	62.6	69.8	64.3	69.3	66.7	58.7	77.7	64.5	72.7	76.6	66.9	161.1	179.3	167.3	168.7	186.2	153	161.1	156.6	154.8
Ehhadh	55.4	108	164.8	134.8	145.1	109.4	122.7	117.8	131.1	151.8	112.9	114.2	130.5	129.3	122.7	99.7	127.2	133.7	125.8	106.5	89	58.2	27.8	41.6	30.4	88	69.6	25.4	37.4	43.5
Ash2l	216.6	56.9	22.1	53.3	60.3	0	49.6	39.4	35.7	51	0	42.2	24.8	37.5	60.5	0	41.6	35.5	39.9	58.7	0	205.1	228	219.9	171.9	0	204.6	250.2	213.7	197.8
Alb	75.7	131.6	113.3	125.7	113.2	105.5	89.9	153.5	144	133.3	130.2	136.8	96	103.5	116.4	113	85.2	82	88.9	95.4	89.4	76.5	76.1	68.5	71.8	81.8	80	79.1	69.4	70
Vps11	106.5	0	96.7	84.7	100.5	0	0	70.2	112.8	103.8	0	0	73.4	84.2	78.7	0	0	103.5	123.5	115.3	0	0	131	100.8	101.3	0	0	125.2	93.9	100.4
Nup43	164.9	0	64.4	55.7	63.3	0	0	71.1	55.6	72.2	0	0	64.4	50.3	75.2	0	0	78.9	62	73.9	0	0	162	190	166.2	0	0	159.1	186.5	149.2
Mtor	119.9	101.7	82.1	78.4	82.9	71	86.2	87.8	88.4	90.1	78.5	107.9	93.4	84.8	101.4	92.3	91.5	94.4	99.1	102.6	93	100.4	119.9	130.5	109.3	133	112.3	122.3	118.8	113.7
Nsfl1c	139.6	79.4	77.2	83.5	75.5	70.2	77.8	81.3	85.6	82.1	73.7	82.7	79.3	76.6	72.8	68.5	86.6	86.6	80.4	82	76.2	139.8	141.5	141.4	146.5	154.4	133.6	134	132.5	141.1
Gcc1	148	0	0	51.1	57.7	0	0	0	99.6	84.7	0	0	0	88.7	83.4	0	0	0	91.8	93.7	0	0	0	127.1	126.1	0	0	0	141.8	154.3
Pik3r1	101.8	112.8	0	72.7	120.3	90.9	84.1	0	103.5	123.7	121.5	97.6	0	83	84	138.9	105.3	0	96.2	74.6	108.8	96.3	0	117.9	88.7	71.9	103.9	0	126.7	108.7
Nln	107.2	117.3	106	83.3	89.8	93.3	86.1	94.3	82.3	89.1	92.4	82.4	89.5	92.8	104.1	106.5	94.3	106.6	87.5	105.1	95.8	96.6	94.3	119.6	101.6	102.2	118.2	109.2	134.5	110.4
Smtnl2	208.7	0	0	54.5	0	0	0	86.4	73.1	0	0	0	0	63.9	0	0	0	64.7	62	0	0	0	207.4	170.5	0	0	0	241.5	175.9	0
Trdn	54.3	144.9	121.4	133.7	121.6	127.1	117.2	114.4	117.2	123.8	121.5	127.6	126.6	123.8	118	118.4	122.9	118.3	118.2	110.9	119.2	45.5	58.9	57.5	62.5	57.1	41.8	60.4	49.6	63.2
Cdk6	127	52.1	77.5	143.2	98.6	0	51.6	72.5	105.5	102.5	0	54.2	101	117.6	99.8	0	67	110.7	85.3	76.5	0	174	111.6	74.9	116.1	0	201.2	126.7	73.5	106.6
Snrpf	193	33.8	26.9	34.5	32.5	21.5	52.1	34	63.6	58.5	81.2	59.2	45	52.4	50.1	102.2	71.4	44	50.1	50.9	79.6	200.9	239.6	198.8	204.4	148	182.6	210.6	200.6	203.7
Rif1	128	0	95.6	0	0	0	0	74.9	0	0	0	0	71.5	0	0	0	0	101.8	0	0	0	0	128.2	0	0	0	0	128	0	0
Nt5c1a	82.1	0	0	0	0	108.6	0	0	0	0	106.1	0	0	0	0	102.5	0	0	0	0	119.9	0	0	0	0	80.9	0	0	0	0
Nup107	191.8	40.5	50.6	53.5	56.1	29.5	40.5	52.5	60.5	67.4	60.5	43.6	50.8	63	73.4	64.4	51.2	54.8	65.8	63.6	69.4	206	199	181.5	163.8	179.5	218.2	192.3	175.7	175.8
Tppp	57.8	120.8	137.1	128.5	134.1	113.3	98.8	117.9	132.9	126.1	120.5	118.4	134	110.4	122.4	121.4	112.7	120.1	112	118.1	126.4	76	45.3	56.6	50	57	73.4	45.5	59.5	49.3
Cdkn2aip	197.6	47.9	51.3	42.1	0	70.3	40.8	54.3	65.6	0	45.2	46.7	47	58.4	0	47.4	60.4	50.2	73.1	0	72.6	202.3	184	177.9	0	172	201.9	213.3	182.8	0
Itsn2	135.6	70.6	70	79.8	71.3	74.4	79.4	70.6	78.6	84.6	84.4	94.4	77.4	82.2	78.4	104.4	105.6	71.6	92.8	102.1	84.4	123.4	151.7	129	130.4	130.6	126.6	158.6	137.5	133.3
Usp4	115.9	82.5	97.3	84.4	78.5	68.4	82.4	88.5	71.7	86.6	92.9	94	91.3	91.8	97.6	88.5	96.1	96.4	85.3	93	94.1	126	118.6	138.3	136.7	139.4	119	107.9	128.5	107.5
Usp5	137.6	80.1	75.2	76.9	77.5	74.3	81.4	79.5	78.5	84.4	82	84.4	82.2	79.2	81.3	77.2	79.8	78.9	80.8	82.4	75.2	136.3	143.7	147.8	144.4	148.9	138	140.6	136.9	130.1
Usp7	154.7	79.7	72.4	70.7	66.8	67.8	69.9	77.6	78.9	78.5	63.2	72.9	68	77.3	84.7	66.7	79.7	71.3	77.1	80.4	68.7	148.7	153	146.3	147.4	158.5	149.1	157.7	149.6	142.1
RGD1307235	150.4	56.9	61.8	69.8	75.1	0	66.6	77.8	101.8	95.5	0	68.9	56.2	103.6	86.1	0	74.3	59.4	90.5	92.8	0	163.6	163.2	114	120.3	0	169.6	181.7	120.3	130.2
Adpgk	145.9	80.7	72.9	86.2	0	78	79.7	87.6	69.8	0	75.6	88.6	74.2	83.7	0	89.3	80.8	77.4	80.2	0	99.9	136.2	134.5	134.1	0	107.1	134	153.5	146	0
Il1rap	112.8	0	83.3	95.4	0	91.3	0	87.4	104	0	82.2	0	108.1	98	0	96.4	0	84.3	86.8	0	85.9	0	121.7	108.5	0	128.5	0	115.2	107.4	0
Gpd1l	52.5	121.6	129.8	118.8	120.7	115.1	108.8	112.1	117	119.2	115.3	106.8	127.4	122	134.5	126.3	127.5	131.7	136.7	129.9	132.9	68.2	51.7	54.7	50.6	57.9	67.1	47.3	50.8	45.1
Uqcc1	83.2	106.7	95.3	100.2	104.4	104.8	111.7	97.9	81	94.8	103.8	111.6	120.9	129	124.6	119	96.4	104	122.1	114.7	111.4	85.7	90.5	86.3	83.3	84.3	87.9	91.5	81.4	78.2
Uqcc3	103.2	0	68.3	0	79.9	75.4	0	77.6	0	114.4	94.9	0	88.7	0	125	110.4	0	87.4	0	107.3	109.6	0	143.8	0	100.1	107.6	0	134.1	0	73.3
Top2a	147	0	0	75.6	81	0	0	0	83.1	0	0	0	0	93.4	170.9	0	0	0	71	0	0	0	0	142.5	188.5	0	0	0	134.4	159.5
Fars2	130.3	121.3	0	80.5	93.6	81.5	80.5	0	80.8	75.2	74.7	75.4	0	92.2	107	99.6	108.6	0	94.8	97.7	73.5	77.8	0	131.3	115.8	139.5	134.8	0	120.5	110.8
Nme6	153.9	53.8	77	0	57.3	97	119.3	83.3	0	78.7	30.5	63.2	35.6	0	91.5	81.4	60.3	84.9	0	91.7	79.6	138.3	158.1	0	132.1	170.6	165.1	161	0	148.6
Nme1	187.1	49.5	46.6	59.7	52	44.2	55.5	66.3	75	71.7	53.1	48.3	50.7	49.7	58.4	40.7	53.1	49.1	50.7	54.4	52	198.6	200.3	186.7	187.3	210.9	195	187	178.3	176.2
Nme2	91.8	112	112.6	110.4	99.3	100.5	100.1	92.8	98.8	99.5	103	101.5	108.9	101.1	106.9	100.5	98.2	98.5	97.2	104.4	102	98.2	95.7	98.7	97.7	102.7	90.1	91.5	93.8	92.1
Nme3	110.6	97.8	83.8	0	0	0	106.7	101	0	0	0	91.1	103.6	0	0	0	93.5	87.1	0	0	0	107	107.1	0	0	0	103.9	117.4	0	0
Rpl36	192.5	60.9	49.2	51.5	47.7	51	61	47.9	53	52.7	55	54.8	44.2	49.1	45.6	48.2	55.1	48.3	50.6	56.8	54.4	187.5	210.2	205.3	201.7	196.2	180.8	200.3	190.5	195.6
Rpl37	195.4	49.1	49.4	50.2	40.8	43.1	53.1	45.5	56.7	55	48.3	49.3	51.5	49.9	49.3	39.5	50.9	50.7	45.1	57.5	47.9	218.9	201.7	209.6	201.7	208.2	178.7	201.3	188.4	195.6
Rpl34	181.3	63.2	59.1	61.7	51	59.2	52.2	55.6	57.8	57.5	59.6	50.2	51.9	56.6	50.9	55.6	56.1	51.8	57.2	54.7	64.1	195.9	199.2	189	198	185.5	182.4	182.5	177.7	187.9
Arpc5l	113.1	71.1	95.7	94.3	81.9	98.2	98.4	86.6	88.8	81.8	96.1	98.7	87.6	98.8	94.1	94.1	91.9	99.5	96.8	104.7	97.7	117.8	117.3	112.6	117.9	112.4	122.2	113.4	108.7	119.7
Rpl32	165.4	63.8	69.5	67.4	61.7	62.3	60.8	74.9	69.5	64.4	61.9	61.1	67	62.2	64.3	64.9	70.9	67.3	65	64.7	65.8	170.8	168.3	171.8	176.5	176.1	172.5	153	164.2	168.4
Rpl30	167	58.9	66.8	72.5	63.2	58.8	57.8	65.4	67.3	67.7	59.7	60.5	62	70.8	64.8	67.1	63.3	65.4	68.5	61.3	65	184.3	176.9	165.3	175.8	176	175.2	163.6	155.5	167.3
Rpl31	187.6	55.3	53.4	57.3	47	48.5	55.5	56.7	57.7	50.3	52.8	58.8	51.2	56.1	46.7	48.5	60.7	52.2	56.7	52.1	55.8	194.2	200.5	193.1	200.3	200.7	175.5	186	179	203.6
Sfpq	185	180.1	54.6	55.2	67.6	57	59.8	59.7	55.9	63.8	61.7	61.7	56.3	56.4	64.5	55.7	52.9	64.6	51.5	63.3	58.1	54.4	183.9	195.3	174.9	185.3	185.6	180.9	185.7	165.8
Rab4b	141.4	0	58.7	66.7	88	57.4	0	67	74.7	103.1	73.1	0	100.1	77	101.1	82.5	0	80.4	85.9	99.2	87.3	0	150.3	141.3	103.8	136.8	0	143.6	154.3	104.8
Haus7	142.4	0	0	86.2	0	0	0	0	77.3	0	0	0	0	83.3	0	0	0	0	66.8	0	0	0	0	144	0	0	0	0	142.4	0
Bcas2	171.1	52	55.6	74.8	65.7	49.4	54.9	62.1	85.3	62.1	52.2	54.5	59.3	66.4	61.4	51.2	60.6	76.3	67.3	69.7	39.9	192.6	180.4	161.5	183.7	205.7	185.3	166.4	144.7	157.4
Bcas3	119	0	0	94.6	70	83	0	0	94.2	98.5	97.5	0	0	94.2	98.6	82.8	0	0	97	102.1	102.5	0	0	100.6	122.4	105	0	0	119.4	108.4
Pgrmc2	155.4	66.6	74.1	66.4	70.1	67.6	78.9	71.8	66.8	71.9	76.6	67.5	73	64.4	66.7	79	75.4	76.5	82.8	79.6	77.7	151.9	150.4	160.4	158.2	148.6	159.6	154.2	159.2	153.4
Pgrmc1	150.5	68.1	85.6	72.3	61.7	84.9	66.5	75.6	79.1	78.4	107.7	60.8	79.2	64.3	63.3	82.5	75	61.1	74	78.2	76.4	161.5	147.9	144.1	156.8	142.1	168	150.5	166.2	161.6
Tpp1	82.1	132.7	98.4	95.6	125.7	0	109.9	97.7	90.5	102.9	0	108.2	92	106.7	100.1	0	126.2	150.2	104.7	107.5	0	58.8	68	115.3	80.6	0	64.3	93.8	87.2	83.1
Ctbp2	188.9	52.8	44.2	49.6	47.3	47.9	57.3	49.9	50.8	58.3	54.2	62.1	59.3	53.2	55.6	58.9	65.5	60.6	53.6	62	62	185	194.1	188.8	188	194.5	177.4	191.9	204	188.8
Zzef1	119.6	53.4	0	51.4	91.2	0	88.5	0	124.6	111.2	0	78.7	0	118.4	85.4	0	93.1	0	94.9	76.3	0	139	0	107.8	127.4	0	147.3	0	103	108.6
P3h3	221.4	49.3	17.1	37.6	0	0	58.3	37.3	37.4	0	0	57.6	57.9	40.9	0	0	61.6	37.3	52.7	0	0	181.1	209.2	200.5	0	0	192.1	241.2	231	0
Phgdh	236.1	22	34.1	43.9	30.3	29.9	22.6	43.8	44	40.6	34.8	30.6	38.8	44.3	38.7	31.5	26.2	39.8	45.3	45.8	33.7	236.1	208.6	204.7	216.8	232.6	262.5	234.8	217.7	227.8
Blvrb	99.7	106.7	102.1	97.9	95.2	96.2	104.5	96.1	90.3	101	96.2	104.7	97.2	106.2	106	96.8	101.3	105.1	105.6	103.5	95.4	90.5	99.1	98.1	97.7	108.1	92.3	100.3	101.8	96.6
Blvra	128.3	84.3	82.6	82.4	85	77.7	80.3	89	84.7	89.4	83.6	85.9	84.4	89.7	85.4	89.5	92.8	89	90.6	96.7	86.5	123.9	129.8	123.7	120.4	131.2	132.7	125.3	128.9	123.2
Agfg2	107.7	111.3	84.9	94.9	85.6	0	91.8	100.1	95.7	84.8	0	90.2	100.6	83.9	91.8	0	97.3	94.5	89.9	101.1	0	104.9	112.8	127	126.2	0	104.5	107.2	108.6	110.4
Fuca1	197.7	0	43.5	0	55.5	0	0	42.8	0	59.6	0	0	49.6	0	61.2	0	0	64.1	0	70.8	0	0	197	0	160.5	0	0	203	0	192.4
Cttnbp2nl	182.8	69.8	46.5	62	50.8	0	62.7	43.3	62.9	55.5	0	68.7	51.1	74.6	67.6	0	63.4	61.7	81.2	65.5	0	172.5	194.4	154.1	160.3	0	162.9	202.9	165.1	200.3
Agfg1	150.9	73.2	66.6	62.7	73.9	63.7	68.6	76.3	72.7	89	85.7	76.8	63.1	81.2	83	59.6	82.4	80.4	79.7	91.9	76.3	146.6	155.9	151.4	137.4	147.6	152.5	157.7	152.3	124.8
Mlycd	50	50.9	124.2	119.9	123.6	131.8	131.8	115.6	112	112.3	131.7	123.4	110.7	131.7	128.1	128.5	129.9	139.3	123.5	130.5	119.2	127.3	55.5	55.5	52	43.4	43.7	54.7	57.3	53.5
Snrnp200	172.8	67.4	60.9	58.6	55.1	56	62.4	68	60.5	60.8	67.5	62.4	66.2	64.2	59.7	60.7	66.8	65	68.3	61.1	63.5	173.2	175	176.4	182	174.3	167.7	164.9	171.9	181.4
Naa10	164.6	59.5	0	66.8	0	57.1	63.1	0	61.7	0	67.7	72.2	0	65.5	0	71.9	74.7	0	73.1	0	72	155.1	0	172	0	173.9	175.3	0	160.9	0
Purb	159	70.3	75.4	73	59.5	88	75.4	66.5	68.8	83.5	103.5	75.3	62.3	70.7	68.2	80.2	71.5	72.3	75.1	80.2	79.7	152.4	152.3	153.1	137.9	110.2	155.2	171.2	159.3	170.7
Vps18	99.6	70.2	0	0	0	120	83.3	0	0	0	85.5	92.3	0	0	0	127.9	87.5	0	0	0	154.2	129	0	0	0	51	137.7	0	0	0
Cd9	87.2	103.3	107.4	106.2	106.5	97.5	110.5	128	117.5	111.9	112.8	92.1	104.8	97.7	89.7	87.5	116.7	102.2	106.7	122.7	105.1	86.3	79.5	86.4	86.7	98.8	91.1	78.3	85.5	82.6
Farsb	138.9	80.8	82.1	81.8	78.1	77.2	75.7	79.1	86.4	86.7	74	81.4	79.7	81.4	81.7	82.2	84	80.7	81.7	86.1	82.1	136.2	138.7	135.5	133.1	139.2	142	139.7	133.1	134.3
Rpl3l	36.1	140.8	149.5	150.6	126.3	118.5	115.4	138.7	136.8	133.2	115.4	125.4	133.6	131.3	132.9	118.7	148.6	136.7	125.6	133.4	125	35.6	20.9	27	37.3	62.2	34.2	20.5	28.7	36.9
Uap1l1	114.1	86.6	87.6	91.2	92.9	90.8	90.4	86.9	96.7	95.6	89	98.1	97.4	98.1	103.6	89.1	86	85.4	98.2	99.3	89.4	119.3	122	109.4	103.7	123	119.7	120.7	106.4	104.9
Rap1gds1	156.9	68.1	69.1	65	61.5	65.9	68.3	71.6	67.8	69.1	69.9	79.2	73.7	75.3	59.1	83.4	78.4	70.7	68.3	70.4	77.9	152.1	163.2	160.8	174.3	152.3	153.8	151.6	162.8	165.7
Ccdc90b	106.4	110.5	83.1	82.8	82.6	81.1	80.6	96.2	94	93.8	113.1	90.5	112.8	107	87.5	100.1	93.3	111.4	101.1	100.1	95.5	108.5	99.9	105.1	116.2	103	107.9	96.4	110	119.8
Dera	122.4	0	72.3	94.2	87.9	0	0	87.9	106.6	91	0	0	83.3	84.3	79.4	0	0	94.3	109.9	91.7	0	0	122.7	101.1	126.1	0	0	139.4	103.9	123.8
Maea	167.8	0	0	56.2	26.7	0	0	0	63.6	62	0	0	0	72.5	70.2	0	0	0	88.5	76.4	0	0	0	159.3	189.1	0	0	0	159.9	175.7
Wdr6	147.6	0	77.9	0	0	0	0	78.3	0	0	0	0	82.7	0	0	0	0	82.4	0	0	0	0	131.1	0	0	0	0	147.6	0	0
Wdr5	148.2	89.2	71.1	64	63.7	0	85.7	93	77.9	61.9	0	82.4	78.1	81.5	45.4	0	80.7	101.8	76.1	49.3	0	131.2	135.2	144.7	194.4	0	130.8	121	155.8	185.3
Txnrd3	75	106.5	96	0	95.5	0	125.6	101.7	0	113.2	0	122	92.2	0	118	0	133.7	110.9	0	122.2	0	57.9	104.2	0	75.2	0	54.3	94.8	0	75.9
Gtf2f1	173.2	38.8	68.7	63.3	52.8	15	42.1	70.6	61.2	75.9	54.9	44.7	66.2	57.2	62.4	50.6	48.3	71.5	64.7	57.4	85.6	220	177.6	182.8	184	217.8	206.1	145.4	170.9	167.5
Wdr1	138	87.5	83.2	81.2	79.9	74.8	88.9	79.5	77.2	80.6	79.1	83.5	79.4	80.7	79.1	70.7	85.6	81.5	79.3	81.2	72.3	129.2	139.9	141.7	141.1	152.8	125.2	136.5	139.9	138.2
Uba6	139.9	74.1	78.3	81.6	80.5	73.1	80.7	72.5	89.4	85.7	75.6	87.8	82.7	90	83.1	84.2	92	86	82.4	94.8	87.9	119.5	135.9	126.2	125.9	130.8	145.9	144.6	130.5	130
Ppme1	161	0	63.6	60.6	68.9	0	0	64.3	65.9	83.3	0	0	65.7	68	83.2	0	0	62.6	79.8	94.6	0	0	170.1	155.5	130.9	0	0	173.7	170.2	139.2
Marcks	218.4	47.4	38.4	38.8	37.1	29.6	52.5	49.9	41.1	51.5	35.7	47.4	48.2	45.2	41.4	28.7	51.9	45	52.3	55.2	37.6	212.3	198.4	206	203	213.3	188.4	220.1	216.7	211.8
Uba2	180	61.9	54	60.1	54.8	58.7	61.9	59.8	65.5	64.9	64.6	64	58.4	64.6	59.7	60.9	73.2	59.8	65.1	67.4	62.6	163.6	179.2	171.7	173.6	170.5	175.4	188.9	173	179.7
Uba3	114.6	102.1	79.6	79.2	81.3	124.1	127.6	119.3	79.3	73.6	99.4	104.7	83	86.9	87.3	97	95.3	84.4	90.5	78.9	89.6	83.7	113.9	132.6	137.7	96	86.6	119.8	131.6	141.2
Pcolce	186	22.3	75.1	50	0	0	49.6	0	78	0	0	68.4	83.7	43.4	0	0	34.7	75.4	63.5	233	0	202.8	180.5	190.7	205.1	0	222.3	185.3	174.4	162
Flnb	142.2	71.5	84.1	81.4	80	75.3	79.7	80.4	82.9	84.9	86.2	84.6	82.3	77.2	83.2	83.2	90	86.9	86.1	97.3	83.9	126.9	126.4	129.4	120.5	124.7	147.4	140	142.9	134.1
Flnc	169.6	63.3	65.7	59.2	55.5	61.4	71.5	58.9	62.5	62.9	65.3	62.9	68.5	60.4	55.2	58.6	70.9	75.7	68.6	76.1	64.3	167.1	167.2	177.5	176.8	176.4	164.3	164.1	171.8	173.5
Asmtl	89.5	114.5	97	127.4	119.9	106.3	107.2	102.8	107.4	107	112.2	97.1	114	119.5	101.4	122.5	101.5	96.6	91.7	100.2	92.7	83.8	92	73.2	86.4	78	95.8	97.5	80.6	85.1
Tollip	104.1	86.7	95.8	95	98.7	96.2	101	100.8	95.1	95.2	94.9	92.5	98.5	105.7	101.2	92	96.7	102.2	105.8	110.7	106.7	109.3	101.2	98.9	92	106.8	113.8	101.5	99.5	102.2
Naa25	182	171.8	60.2	41.3	0	0	0	80.7	70.8	0	0	0	69.3	46.2	0	0	0	88.6	35.3	0	0	0	150.7	213.3	0	0	0	150.4	193.1	0
Sh2d3c	147.1	0	58.2	66.4	76.2	0	0	67.5	69.7	61.4	0	0	61.1	89.4	86.3	0	0	92.1	91.6	102.5	0	0	156.2	135	144.9	0	0	164.9	147.9	128.7
Mt-Cyb	48	120.2	152	114.8	135.5	139.9	113.7	122.5	101.1	114.2	111.4	126.3	137.6	126	133.3	135.5	122.5	116.1	122.6	132.2	121.8	57.8	39.6	71.4	44.1	48.1	59.5	32.2	64.1	40.7
Mlec	179.4	55.1	60.1	59.5	55.9	51	57.9	58.9	55.3	63.4	57.5	61.2	61.7	63.8	56.5	59.2	69.2	67.8	59.7	64.2	66.1	177	173.6	185.1	179.1	184.2	179.5	177.9	176.6	180.9
Mib1	147.5	69.3	0	0	0	0	75.1	0	0	0	0	96.9	0	0	0	0	72	0	0	0	0	139.1	0	0	0	0	147.5	0	0	0
Ndufb6	54.6	127.1	119.9	117.8	127.6	125.7	125.4	127.6	117.6	120.5	115.7	120.9	121.3	127.4	119.5	126.2	121	124.6	120.5	112.8	116.4	53.9	55.9	60.5	61.2	59.7	51.5	50.6	56.1	58.3
Apoc2	112.2	94.3	76.1	86.7	87.3	72.5	93.1	89.2	76.8	105.2	78.1	97.9	71.4	93.1	123.1	99.4	99.6	72	82.5	91.7	73.7	118	160.8	142.5	103.1	150.9	97	130.5	118.3	89.6
Fgg	116	105.1	106.2	126.2	127.6	122	91.8	71.8	109.3	85.3	112.2	56.8	106.5	68.8	67	62.6	132.2	99.7	72.8	88.1	82.2	102.5	102.4	104.2	110.1	106.6	111.6	113.4	118.6	121.9
Fga	131.9	95.2	98.7	119.3	121	112.9	91.4	65	110.1	76.1	100.2	53.6	96.5	64.6	57.1	50.8	123	101.4	70.5	83.7	73.6	111.2	109.8	110.1	121.4	123.4	125.6	128.6	125.5	140.6
Fgb	126.8	104	104.4	120	117.4	108.7	94.3	68.3	107.2	75.3	102.9	54.1	96.7	66.8	59.7	53.9	128.8	97.4	70.4	85.9	76	105.5	110.9	111.8	124.2	121.1	113.3	122.3	123.7	137.5
Sf3a1	178.6	57.6	52.9	54.3	56.8	43.5	62.4	63.2	76.8	70.1	58.4	63.4	52.9	71.4	61.6	55.5	65.3	56.5	93.4	62.8	55	181.8	187.3	149.5	171.6	183.3	169.5	187.3	154.6	177.1
Tgm1	149.2	59.9	0	64.9	60.7	0	116.8	0	99.2	83.2	0	61.4	0	68.6	71.9	0	61.2	0	63.2	67.4	0	143.1	0	161.3	169.8	0	157.7	0	142.8	147
Tgm2	222	33.8	29.9	27.9	26.5	31	40.4	31.7	28.3	31.8	34.4	46.1	40.2	39.4	39.1	44	45.4	45.9	44.5	42.8	47.6	220.1	229.5	231	231.4	227.1	214.1	222.8	228.9	228.4
Abhd18	148.9	76.7	62.4	94.2	72.9	0	69.4	80.1	77.7	76.4	0	90.6	76.4	77.8	98.3	0	81.7	75.8	101.4	82.8	0	126.4	136.1	136.7	110.8	0	155.2	169.4	112.1	158.8
Sacs	156.7	0	0	55.8	67.6	0	0	0	67.4	57.8	0	0	0	70.1	82.6	0	0	0	74	88.1	0	0	0	167	156.2	0	0	0	165.6	147.7
Gstm1	120.1	78.3	106.6	96.7	93.9	94.9	83.2	88	101.3	89.9	92.6	109.1	91.1	83.3	94.8	87.7	90.7	87.5	80.4	86.2	85.1	115.6	110	120.6	113.6	118.2	123.1	116.8	117.7	121.7
Gstm2	38.9	153.6	149.2	153.3	146.8	149.3	125.9	132.4	149.1	140.8	134.2	119.9	125.5	104	130.8	112.3	126.7	114.9	124.8	114.4	115.5	35.9	37.5	33.3	32.7	43	38.1	40.5	35.6	34.5
Gstm3	54.3	117.6	130	119.2	117.2	113.2	109.6	126.8	134.7	118.6	118.2	121.3	126.4	112.3	134.2	120.3	130.3	131.7	135.9	120.8	131.4	58.6	42.8	48.4	52.4	56.6	62.6	42.3	49.5	56.9
Gstm5	128.8	80.4	93.2	85.3	76	76.8	85.9	85.5	81.4	86.2	87.9	94.3	81.4	85.8	104.1	94.9	87.9	88.8	81.2	98.1	99	119.7	117.7	125.9	115.7	123.1	131.9	133.4	140.4	119.9
Abhd12	104.9	81	83.3	119.9	0	0	81.2	92.9	113.2	0	0	80	104.2	114.1	0	0	87	102.5	110.1	0	0	138.3	102.8	74.9	0	0	132.5	114.3	67.9	0
Ndufb2	89.8	102	100.4	84.8	147.8	124.1	115.6	108	108.7	136.9	77.3	161.3	108.3	96.1	111.1	123.4	72.1	90.3	86.6	97.1	91.2	0	106.1	109.1	57.5	71	105.2	86.9	114.7	49.5
Slbp	230.4	26	0	0	0	0	30	0	0	0	0	33	0	0	0	0	32.2	0	0	0	0	248.4	0	0	0	0	230.4	0	0	0
Dmpk	74.4	99.1	126.9	115.4	102	100.5	108.4	107.4	99.7	109.3	120.2	126.8	106.4	118	117.2	104.1	128.4	133.4	127.6	114.1	115.6	66.8	69.3	67.5	69.2	74.9	70.5	56.6	71.8	88.1
Stk39	177.5	54.8	56.8	60.2	60.3	70.8	60.4	63.8	64.6	58.3	63.6	58.9	56.8	69.6	60.7	64.7	61.8	59.6	66.5	55.9	61	179.7	181.9	172.5	183.6	165.8	184.5	181	166.5	181.2
Nos3	114.2	125.1	87.6	85.3	94.1	74.9	68.6	87.7	81.5	101.9	97.2	87.2	82.4	81.8	95.6	88.1	99.3	84.3	86.4	108.6	111.9	99.3	125.1	118.7	90.6	121.1	115.6	132.9	146.4	109.2
Trove2	147.8	66	66.6	48.8	54	70.8	78.9	78.5	192.5	59.5	60.8	76.1	62.1	57.4	48	86.8	94.9	68.4	68.2	57.1	88.9	139.8	159	109.6	197.8	170.7	144.3	165.4	123.5	183.7
Nppa	270	57.2	36.4	27.6	24.6	36.8	54.3	41.4	40.8	84.6	95.4	33.3	28.3	33.1	25.9	34.1	36.5	29	30.7	80.9	36.5	166.4	158.1	167.4	138.4	152.6	252.3	307	300.6	245.6
Cct8	175.5	64.8	63.9	58	61.7	59.6	63.1	61.1	61.7	62.1	60.4	64.4	58.9	57.7	59.7	56.3	65.1	61.1	59.5	65.2	58.4	171.2	178.8	185.3	179.4	184.9	171.4	176.1	177.7	171.9
Romo1	90.1	127.4	97	105.1	114.2	98.5	102.2	93.4	92.8	106.3	100.3	84	101	122.4	125.8	112.8	83.9	102.6	121.4	120.7	95.2	106.9	101.2	74.2	61.8	98.5	95.5	104.8	84.1	71.3
Hdgfl3	96.5	89.7	98.1	97	0	98.8	86.3	108.5	105	0	99.5	148.3	87	88.9	0	81.7	140.8	96.7	94.4	0	93.2	69.3	110.9	106.3	0	113.5	65.6	98.8	108.3	0
Hdgfl2	149.9	68.6	67.1	69.6	39.5	88.7	81.7	67.2	68.6	54.2	78.4	83.5	63.6	63.4	60.8	83.8	91.1	59.2	70.1	72.9	99.7	149.8	185.2	171.3	188.6	123.8	125.3	157.6	157	184
Cct2	167.6	68.5	66.2	58.9	57.7	68.5	70.2	65.8	62	62.3	65.8	70.8	61.9	62.8	60.8	64.5	69.2	63.2	64.3	65.2	67	162.5	176.8	177.5	178.3	171.4	158.8	166.1	174.6	175.7
Cct3	171.6	67.7	63.9	63.2	57.5	62.4	65.8	62.3	64.9	62.8	61.1	66.6	60.9	64.6	60.2	57.3	67.4	59.8	67.1	64.7	59.5	167.5	181.4	172.3	180.7	180.6	165	171.7	167.9	174.1
Pno1	224.2	47.3	0	32.6	0	0	63.4	23.7	24.9	0	0	40	0	0	126.4	0	52.7	0	0	86.2	0	198.9	330.6	252	245.5	354.9	197.8	245.7	290.5	142
Cct7	171.3	66.1	65.7	61.4	58.4	65.8	60.3	63	60.6	59.2	64.2	62.6	62.3	60.1	60	64	64.7	62.4	60.6	62.8	63.7	176.8	177	183.5	183.6	174.8	169.5	169.6	173.8	176.1
Cct4	168.6	69.6	66.7	61.1	62.4	62.3	66.2	65.8	61.2	66.3	63.3	67.4	60.4	59.8	67.3	60.5	65.3	61.6	60.5	63.6	57.8	169.9	178.9	182.2	173.9	182.7	161.5	166.5	175.3	166.3
Samm50	67.5	109.6	118.5	119.8	119.7	118.5	112.2	116.9	112.6	113	113	112.2	119.8	128.3	119.2	116.4	115.6	119.1	116.3	117.3	104.4	75.1	62.4	62.9	65.6	74.3	75.3	63.4	60.1	65.2
Dtymk	200.3	58.3	0	40.1	54.6	0	55.4	0	54.9	55.9	0	54.5	0	48.2	45.9	0	47.1	0	53.9	67.7	0	187.6	0	189.3	185.6	0	197.2	0	213.5	190.3
Lamp2	109.2	96.8	109	102.2	93.8	84.4	90	113.1	102.7	87.6	81.2	103.2	119.3	97.2	85.9	83.9	102.7	115.5	93	97.4	87.3	94.8	74.8	97.7	113.3	127.1	112.4	68.2	107.3	122
Lamp1	97.6	114.1	104.7	99.1	90.2	96.2	100.6	102.1	105	97.4	87.7	107.4	89.4	109.3	96	77.9	117	94.2	108.7	102.2	102.2	82.5	106.6	93.6	108.8	119.4	78.5	103	84.2	105.5
Arpc2	143.9	74.3	82	77.8	73.4	75.7	81.8	74	78.2	76.5	80.3	77.6	76.1	79.7	75.3	76.8	85.6	82.2	81.1	86.9	79.7	137.1	141	141.8	142.7	142.7	143.6	144.6	141.4	145.3
Nhej1	141	60.5	0	0	0	0	88.8	0	0	0	0	82.7	0	0	0	0	85.7	0	0	0	0	141.4	0	0	0	0	141	0	0	0
Fech	93.4	88.1	106.5	128.3	109.7	93	122.5	95.4	108.9	102.8	104.1	95.2	101.1	100	103.8	100.5	98.3	106	99.1	102.1	106.7	108.2	97.1	86.6	92.9	101.1	89.4	93.9	77	88.7
Pigk	128.8	0	92.9	62	0	0	0	70.2	87.6	0	0	0	78.7	90.8	0	0	0	100	98.8	0	0	0	133.6	127.7	0	0	0	124.5	133.1	0
Cmbl	43.9	141	123	126.7	135.1	132.8	128	119.7	130.8	124.7	117.1	130.3	133.1	136.9	130.2	123	122.1	130.8	134.3	125.7	123.5	39.7	45.6	35.4	40	50.8	38.9	47.7	35.9	44.4
Ttc19	80.7	81.7	98.1	102.7	108.1	117	87.4	123.3	104.8	114.2	114.2	83.9	112.8	101.7	118.7	123.5	69.2	128.9	114.8	133	124.3	107.1	69.9	92.1	61	56.1	124.4	67	83.8	64.9
Raly	154.7	80.4	64.2	65.1	64.9	74.5	86.6	76.5	71.9	72.4	71.7	83.7	68.3	60.7	70.7	72.7	93	69.5	62.8	65.5	81.5	125.6	162.7	173	163.4	145.5	130.8	158.8	166.5	163.1
Tsen34	145.2	0	0	63.9	0	0	0	0	88.3	0	0	0	0	98.5	0	0	0	0	75.5	0	0	0	0	128.7	0	0	0	0	145.2	0
Tmem69	70.8	0	104.8	127.3	0	0	0	126.7	123.7	0	0	0	102.9	107.5	0	0	0	116	118.9	0	0	0	64.2	66.4	0	0	0	85.3	56.2	0
Pold1	194.5	70.3	61.3	48.8	38.7	53.7	76.1	55.1	53.7	21.8	64.3	73.9	59.6	40.1	41.2	57.5	75.7	61.2	55.7	43.7	47.7	151.8	176.7	202	233.9	162.9	152.2	185.9	199.8	220.7
Pold2	46.7	0	172.7	0	0	0	0	112.8	0	0	0	0	92	0	0	0	0	71.9	0	0	0	0	103.8	0	0	0	0	46.7	0	0
Fam129a	96.7	78.7	0	0	85	0	77.6	0	0	106.2	0	80.9	0	0	95.2	0	162.2	0	0	111.1	0	109.2	0	0	100.5	0	91.4	0	0	102.1
Fam129b	162	62.3	65.2	59.4	66	76.5	71.2	64.4	72.6	103.3	55.8	63	60.1	75.9	91.6	66.7	83.5	73.1	84.8	107.3	62	148.1	159.9	147	111.6	158.7	171.9	177.3	160.3	120.3
Ighmbp2	153.1	68.7	0	92.5	73.1	0	64.8	0	68.3	72.1	0	74.9	0	74	58.4	0	84.2	0	53	78.6	0	156.3	0	165.6	156.3	0	151	0	146.6	161.5
Dut	120.8	85.7	82.5	85.4	80.5	88.3	86.9	87.4	79.2	97.9	76.6	78.4	85.6	85.2	100.2	71.4	81.2	78.9	75.3	83.7	72	144.2	149.9	149.8	126.8	163.2	123.7	115.7	125.2	110.9
Ralb	136.8	76.5	0	0	181.2	286.1	86.2	0	0	200.1	169.8	91.4	0	0	112.7	88.6	71.8	0	0	60.2	0	137.3	0	0	45.8	55.5	136.8	0	0	0
Rbm8a	162	53.3	91	85.9	64.9	56.2	57.9	89.9	71.8	64.5	65.6	62.8	74.8	85.7	62.3	61	63	80.3	72.1	66.7	66.7	182.1	132.4	143.3	164.4	171.5	180.9	131.5	141.3	177.2
H1f0	92.3	125.2	124.4	121.9	118.3	146	107.1	118	110	107.7	116.7	85.3	79.1	84.9	84.9	100.4	92.7	94.4	99.6	115.1	62.8	94.1	89.3	90.4	82.8	87.6	95.5	94.8	93.1	91.3
Fitm1	89.1	0	104.2	102.9	115.3	135.8	0	110.6	98.1	108.6	114.1	0	87	104.1	97.2	108.7	0	110.7	108.9	106.3	95.3	0	90.7	87.2	88.7	69.2	0	96.8	98.7	83.9
Hdac6	138.6	71.4	73.7	71.6	91.5	78.4	77.3	79.3	78.8	65	72.8	74.8	61	80.9	114.2	79	64.8	76	75.6	92.7	71.9	159.1	164.5	160.3	121.1	151.2	152.6	145.5	132.7	115.6
Skiv2l	144.3	75.9	75.5	66.3	70	48.1	94.5	79.5	90	73.4	81.9	89.7	85.2	81	73.4	75.2	94.8	77.6	93.2	94.2	73	121.6	141.5	128.5	134.5	160	123.4	140.7	141	154.4
Ttc37	132.3	89.9	69.8	76.5	72.9	74.1	76.6	81.5	80.4	72.6	76.3	88.1	86.3	82.8	85.4	82.7	101.7	98.4	79.1	90.1	80.5	125.3	141.7	141	137.7	147	118.3	122.4	140.2	141.3
Sfxn3	143.3	54.8	72.2	59.3	78.4	39.9	110.4	96.4	74.1	85.3	84.1	57.5	90.9	75.3	77.9	87.7	96.2	101.1	92.9	98.3	93.2	128.2	116.1	146.9	123.5	142.8	152.8	123.3	151.5	136.7
Bphl	60.2	123.6	123.9	131.6	136.1	121.4	88.3	110.5	111.4	131.1	99.1	123.3	122.3	117	107.6	113.4	129.5	119.7	112.8	118.3	125	70.3	65.4	67.6	55.9	74.2	65.1	58.2	59.6	51
Sh3kbp1	59.1	110.2	120.3	121.3	113	104.6	108.9	114.6	131.2	122.5	112.5	117.6	122.8	107.5	128	114.6	128.4	125.8	127.5	129	131.5	70.2	59.1	58.9	55.3	68.7	64.6	57.4	53.5	52.2
Gmpr	127.5	83.3	83	83.7	73.4	77.9	76.5	69.8	75.9	75.8	71.6	84.3	88.3	90.3	93.6	92.1	81.6	81.7	90.4	90.1	92.1	147.6	146.4	137.3	137.3	138.5	126.7	130.7	122.5	129.9
Gmps	162.4	68.3	74.8	73.4	73.6	68.4	66.2	70.4	75.7	79.1	69.3	68.1	71.1	78	70.4	62.5	69.8	71.3	69	69.2	66.7	155.3	155.5	149.6	150.1	162.1	172.2	157	154.3	157.7
Rpl22l1	159.5	62.7	84.3	62.5	50.7	53.7	67.7	87.6	74.1	81	63.6	64.5	91.8	69.2	64.5	64.2	59.9	73.7	62.4	66.1	61.7	176	131.8	167.9	170.1	190.6	169.3	130.8	163.9	167.6
Clns1a	148.6	0	79.6	55.9	82.7	0	0	69.5	73.6	60.2	0	0	80.2	71.8	55.2	0	0	85.1	83.5	99.4	0	0	139.2	166.8	151.7	0	0	146.5	148.4	150.9
Fus	182.7	70.4	61.4	64.8	51.1	57.5	41.8	61.7	60.9	64.6	59.8	51.6	55.7	50.6	53.7	47.6	62.1	54.6	52.8	62.1	44.1	204	188.2	189.5	178.2	197.3	170	178.3	181.4	190.3
Vamp7	132.9	75.2	95.5	76.5	84	74.8	88.1	93.6	45.6	75.4	83.5	86.5	99	82.7	70.4	86.4	97.9	98.7	129.4	119.5	82.4	123.2	104.2	99.6	124.2	138.9	129.1	109	166.1	126.5
Kars	146.6	71	77	78.7	69.7	66.6	71.9	75	79.5	79	73.1	72.6	77.1	80.1	76.4	70.5	82.5	77.9	83.5	81.1	76.2	150.9	151.4	141.3	147.3	156.6	151	141.6	136.8	146.6
Vamp8	184.1	52.9	48.4	58.8	50.4	47.3	61.1	49.2	65.9	56.6	66.4	54.1	48.4	69	53.7	68.1	59.9	50.5	76	57.2	72.9	183	191.5	173.4	191.8	173.1	189	211.9	157	190.2
Btrc	167.8	0	0	71.2	72.1	0	0	0	70.4	67	0	0	0	61.6	68.7	0	0	0	69.9	77.8	0	0	0	154.8	150.8	0	0	0	172.1	163.5
Fbn2	200.4	22.3	0	29.5	66.8	65.9	35.8	38.7	20.8	66.3	74.9	16.1	0	0	75.3	78.2	16.6	0	15.5	64	119.9	274.9	298.7	310.8	175.2	131.7	234.3	262.6	223.4	152.4
Fbn1	98.9	73.5	81	95.2	72	72.3	107.7	118.7	102.1	107.7	139.9	113	104	112.3	107.6	110.7	111.9	108.3	100.1	115.2	81.6	98.6	94.5	91.1	94.4	92.2	95.3	93.5	99.2	103
Usp13	191.6	53.6	44.2	43.8	49.6	43.7	66.3	47.1	73.4	58.2	43.3	63.8	36.7	54.8	45.3	39.2	64.8	43.5	51.4	58.3	40.4	179.7	221.6	199.9	195.6	223.9	171.9	206.9	176.7	193.1
Rars	152.6	152.5	68.1	75	69.1	66.9	67.7	72.4	72.8	72.5	74.5	72.7	73.3	73.7	74.4	73.1	71.4	82.3	76.8	81.6	82.8	73.2	149.3	154.9	152.5	150.8	155.7	154.6	146.8	149.9
Usp11	210.6	0	27	39.7	0	0	0	44.4	48	0	0	0	43	32.7	0	0	0	38.7	73.2	0	0	0	237.1	195	0	0	0	209.8	211.4	0
Strn	184.5	58.6	0	0	53.1	52.3	73.6	0	0	61	55.8	67.3	0	0	61.8	52	89.9	0	0	71.5	62.3	154.2	0	0	150.5	182.5	156.3	0	0	202.2
Usp14	130.9	85.7	90.5	85.1	80.9	81.7	84.4	89.1	84.9	85.6	79	85	90	84.5	85	75.9	88.7	89.9	86.9	88.5	79.5	126.3	124.7	128.5	129.2	136	129.9	115.9	130.1	130.8
Usp15	133.9	87.2	92.8	75.5	81.2	75.3	95.8	81.2	70.3	85.3	81.1	88.1	75.7	80.7	85.1	82.9	85.3	80.8	77.8	73	88.6	122.9	133.3	147.8	143.4	139.3	120.7	136.2	147.9	132.1
Gimap4	106.2	82.1	72.8	84.7	78	74.5	93	98.9	96	99.6	94.8	121.1	89.3	83.5	101	102.8	105.3	118.4	111.5	114.8	96.2	99.3	117.5	114.1	103.6	115.9	99.3	103.1	110.2	102.9
Nacc1	170.2	62.7	84.7	0	0	0	71.2	65.6	0	0	0	64.1	55.9	0	0	0	74.2	55.4	0	0	0	162.1	163.8	0	0	0	165.7	174.7	0	0
Kif11	180.5	44.6	0	31.9	0	56.6	60.5	0	79.4	0	93.9	56.2	0	73.7	87.5	91.6	61.7	0	95	0	140.6	180.2	0	122.1	290.8	111.4	196.7	0	197.9	221.7
Set	215	45.9	39.4	46.4	41.7	43.8	48.3	41	45.8	49.2	45.8	45.9	38.8	38.6	48.8	40.9	49.7	38.8	43.3	46.1	44.3	208.1	217.3	208	204.9	204.6	202.2	224.7	217.9	209.4
Prpsap1	135.2	0	0	89.1	78.2	0	0	0	65	93.5	0	0	0	89	68.2	0	0	0	88.9	82.4	0	0	0	138.9	136.5	0	0	0	129.2	141.2
Prpsap2	151	66	72.5	65.1	80.4	62.7	77.5	83.3	69.1	87.2	72.3	83.7	79.5	68.6	80.7	57.3	83.4	79.2	79.7	92.9	78.9	141	151.5	155	128.2	149.4	148.4	134	162.5	130.5
Psme4	139.8	0	41.3	93.9	76.9	100.2	0	76.5	88.7	84.6	77	0	51.8	74.3	75.4	89	0	60.9	98.3	92.8	77.8	0	185.6	134.3	129.8	131.7	0	183.8	110.5	140.5
H1fx	223.9	51.2	44.2	52.2	40.2	40.8	60.5	45.8	49.3	45.5	44	55.3	43.7	47	45.4	32.7	52.3	41.3	49	42.9	36.2	178.9	194.5	189.3	196.7	201.9	201.9	230.6	213.2	229.3
Psme2	114.8	83.1	93.7	88.9	89.7	81.6	88.5	88.5	89.1	95.9	85.9	101.5	95.8	90.5	91.6	91.9	98.6	90	92.2	97.2	97.1	116.5	117	123	116.7	121.1	111.8	115	116.3	108.8
Psme3	179.8	54.6	68.6	57.7	50	60.1	73.9	63	57.9	57.6	66	70.2	64.5	50.9	53.9	57.1	69.9	73.1	58.3	58	62.7	170.1	168.1	184.3	182	168.5	161.2	162.6	190.9	198.6
Ndufb11	53.6	50.9	120.7	100.5	119.2	132.6	109.3	132.7	127.1	119.6	133	116.4	139.7	123.9	121	126.2	131.2	122.2	129.4	118.8	115.2	139	41.6	64.6	63.7	46.8	51.1	43.1	54.5	57.7
Psme1	121.3	82.3	82.8	84.8	81.1	86.2	79.2	77.7	87.6	89.6	82.6	95	85	79.5	85.4	83.8	89.7	89.5	85.9	85.4	90.3	137.1	138.6	139.9	137.9	136.5	116.7	126.4	122.4	120.6
Synpo2	106.6	75.1	92.5	97.6	90.2	95.3	101.7	106.9	109.2	121.3	91.7	101.5	82.7	117.6	118.8	113.7	70.2	109.3	112.8	105.5	72.6	113.3	92.7	73	82.5	119.1	138.3	115.8	89.8	81.6
Ufsp2	136.1	0	85.7	85.6	71	0	0	85.1	81.6	78.1	0	0	97.5	103.8	95.2	0	0	96.5	86.5	88.2	0	0	111.8	116	109.1	0	0	123.4	126.6	158.5
Fam185a	84.2	100.3	153.7	89.3	107.6	0	110.3	130.6	88.1	105.1	0	117.8	151.8	87.3	126.9	0	105.7	132	103	114.6	0	87.9	31.9	120.8	82.8	0	78	0	111.5	63
Crat	33.6	130.6	151.7	146.6	150.2	140.4	131.1	113.8	112.8	131.5	119.9	138.6	153.5	159	147.3	136.8	128.3	122.7	120.6	114.2	123.2	34.8	28	29.2	27.8	39.3	36.6	30.2	31.8	29.1
H2afv	198	201.1	61.1	50	53.1	48.1	52.8	57.4	69.1	50.2	42.5	45.2	56.9	45.1	41.2	44.5	55.1	43.6	51.9	51.8	50.1	35.2	188.5	189.4	204.7	200	207.2	192.5	194.5	199.1
Isyna1	150.9	61.4	65	75	63.9	67.5	72.6	79.9	88.6	67.1	69.7	76.1	63.3	70.9	68.2	53.7	92.2	74.3	89.8	86.2	58.3	153.8	163.1	143.1	161.8	180.1	143.9	154.4	132.6	152.8
Arse	130.7	0	101.4	0	65	0	0	89.1	0	51.6	0	0	109.9	0	59.6	0	0	75.5	0	110.5	0	0	130.1	0	145.8	0	0	94	0	167.4
Gnpda1	116.5	89.2	93	96.8	73.9	77.6	89.3	86.6	97.9	92.3	88.2	87.4	96.7	90.8	87.6	81.4	96.9	93.5	86.7	90.7	92.7	122.7	120.5	119.1	125.9	140.2	114.5	109.7	108.7	129.8
H2afx	163.5	167.7	80.1	55.6	63.3	57.1	73.5	81	84.4	66.8	63.2	66.3	75.7	61.5	58.2	72	67.8	57.7	60.4	64.9	83	51.1	157.7	166.9	174.6	150.4	168	147.8	171.3	172.2
Pcdh7	190.7	57.6	62.5	46.3	52	53.3	53.2	60.5	54.8	64.8	55.5	57.8	56	53.1	55.7	53.7	51.9	57.4	52	57	51.9	193.1	182.3	195.8	186	182.5	186.5	181.3	198.1	184.5
Mcm7	183.2	43.8	67.8	43.9	54.5	66.4	51	65.7	48.8	55.8	65.7	50.1	74.5	47.3	60.4	67.5	47.8	67.3	47.6	64.1	67.6	201.9	162.2	206.5	188.6	167.3	205.4	162.5	205.9	176.6
Mcm6	221.1	32.2	36	40	35.4	26.3	32.3	40.2	41.6	49.1	33.4	34.8	38.2	42.7	47.1	31.6	34.6	41.4	47.5	49.5	35.6	233.9	224.5	217.9	209	239.4	232.1	219.7	210.3	209.9
Mcm4	233.2	30.4	30.7	30.7	26.6	19.1	35.5	32.9	32.4	25.9	22	37.3	32.5	31.8	26.5	22.7	37.3	31.9	36.7	29.3	25.2	231.4	245.3	240.6	254.6	264.3	228	226.7	227.7	237.1
Mcm3	207	42.1	40.1	42.3	40.3	43	48.2	43.9	46.5	43.6	44.7	50.5	45.3	49.9	46.8	47.8	53.8	46.7	48.9	43.6	53.6	201.8	213.8	211.2	210.5	206	203.6	210.2	201.1	215.3
Mcm2	204.5	33.7	34.6	47.1	38.9	53.6	34	46.3	48.2	49.5	51.3	33.8	51.2	51.3	50.8	54.1	37	53	56	51	59.1	242	210.7	197.7	206.7	185.8	219.6	204.1	199.6	203.1
Fadd	151.5	60	0	73.5	59.9	66.7	73.9	0	77.3	97.3	134.8	71.6	0	70.9	68.1	50.3	79.4	0	89.2	108.5	80.5	157.1	0	123	119.7	132.4	157.9	0	166.2	146.6
Zfp346	198.3	54.1	50.6	0	0	0	39.3	62.5	0	0	0	64.9	67.9	0	0	0	35.9	46.2	0	0	0	187.6	194.3	0	0	0	218.2	178.4	0	0
Cox7b	48.7	47.1	135.1	143.7	126.6	124.7	142.4	135.7	132.6	120.3	153.7	131.9	117.6	121.7	126.2	113.8	117.8	106.2	121.5	126	107.9	115.2	54.8	37.9	50.5	51.6	48.8	50.6	42.6	50.4
Cox7c	55.8	55.1	131.9	118.6	116.6	121.1	128	133.1	130.1	129.5	120.2	118.3	108.3	119.4	121.4	120.9	116.8	120.7	124.6	124.8	122.8	118	53.2	54.3	53.5	57.6	60.5	52.8	53	54.2
H2afj	57.7	141.7	0	0	0	0	138.8	0	0	0	0	123.7	0	0	0	0	81.7	0	0	0	0	56.5	0	0	0	0	57.7	0	0	0
Scfd1	143.8	71.4	76.8	73	64.6	78.1	78	75.9	74.7	78.1	82.9	83.2	74.1	70.4	78.6	79.5	83.8	80.8	72	82.4	85	145.6	148.3	159.8	145.5	138.4	138	144.2	150.2	150.7
Mrps17	137.6	136.3	79.9	76.8	84.5	74.9	76.1	75.8	98.5	77.2	85	76.8	84.7	80.4	84.6	81.8	83.8	96	83.5	75.2	74	80.6	132.5	131.5	142.3	140.6	141.2	131.1	129.2	136.2
Nans	148.2	82.3	78.3	71.7	70.3	73.9	73.1	70.8	66.4	68	75.5	75.6	76.1	73.3	77.9	70.1	94.9	76.4	76.4	81.6	69.7	142.6	152.9	156.5	150.1	154.4	131.4	145.5	155.7	152.1
Scfd2	143.1	0	90.8	77.7	56.2	0	0	87.3	88.9	83.5	0	0	99.1	87.3	74.8	0	0	78.5	76.7	84.5	0	0	112.6	124.1	148.6	0	0	131.7	145.2	152.4
Cnn1	181.5	55.9	50.7	43.2	42.2	64.3	56.5	91.7	60.2	39.4	82.7	36.2	41	39	37.3	49.3	61.3	79.4	56.7	114.2	55.8	204.8	164.4	201.1	187.1	177.8	185.2	172.8	199.7	179.7
Retsat	76.4	81.7	191.4	163.5	128.7	157.6	101.3	103.8	105.8	124.1	94	96	78	101.7	72.2	93.5	95.3	88.1	95.9	95.1	91.4	132.3	64.5	63.5	86.8	79.4	87.5	74.3	69.6	93.1
Cnn3	190.2	47	46	49.4	52.4	52.5	56.4	60.5	53.4	63.7	63.7	53.2	51.2	46.2	65.8	61.6	61.9	59.2	52.2	63.8	54.9	186.8	187.5	202.5	178.4	178.9	194.8	195.7	196.2	175.9
Hadha	46.6	48.5	135.6	139.9	137.6	139.9	138.5	121.2	121	123.2	129.3	130.2	121.6	129.6	127.3	134.2	114.4	123.9	117.2	118.6	103.5	117.9	47.6	44.9	45.4	45.6	49.3	50.1	47.3	47.8
Hmga1	142.1	79	66.9	79.1	83.5	90.5	73.2	85.4	79	95.2	77	71.5	66.7	78.6	114.9	55.2	72.7	71.1	99.9	94.4	56.5	155.6	152.5	128.2	107.3	155.7	148	157.4	135.2	104.8
Cox6a2	45.5	43.2	134.9	130	131.7	128.2	132.8	120.9	125.9	124.3	121.4	116.2	127	127.4	130.4	123	125.8	124.7	127.5	134.4	139.6	130.7	46.2	46.3	42	46.1	46.7	46.3	43	37.1
Tnik	106.3	77.8	89.6	82.3	101.2	0	87.5	86.9	95.6	107.1	0	109.3	80.2	90	121.7	0	108.8	93.7	97.3	94.2	0	114.5	129.2	120.2	87.8	0	102.1	120.4	114.6	88
Atp5g3	67.1	71.4	113.6	107.2	113.6	121.8	122.9	139.3	131.6	138.4	133.2	110.5	109.8	112.6	112.4	106	105.5	101.3	108	112.7	101.2	106.4	67.6	68.2	59.8	65	74.7	68.4	72.5	63.2
Tmem30a	137.6	0	0	0	0	71.1	0	0	0	0	70.1	0	0	0	0	74.6	0	0	0	0	109.3	0	0	0	0	137.4	0	0	0	0
Lxn	188.7	53.9	59.3	73.2	53.6	50.7	62.4	66	59.7	53.7	58.2	63.2	50.3	67.1	52.8	50.9	65.8	63	69.9	81.4	61.9	165.9	166.6	160	166.4	180.6	188.7	194.9	170.2	192
Akr1b1	67.5	110.8	116.5	121.7	121.7	114.1	113.5	106.9	114	108.6	104.7	125.2	117.8	114.5	119.4	119.8	112.9	112	114.4	118.3	111.5	70.4	75.5	69.9	70	78.3	67.2	71.3	65.4	61.9
LOC103694855	181.8	65.7	60.5	58	58.9	50.3	74.8	58	47.5	53.2	55.7	65.9	70.8	72.2	91.6	67.8	65.5	70.3	64.3	67.3	60.5	150.6	162	167.5	158	174.4	177.6	178.4	190.5	170.9
Asl	157.2	73.5	63.3	48.2	68.2	48.1	79.3	76.1	74.4	83.4	54.9	81.8	88.8	79	78.7	57.1	85.3	84	92.5	88.4	86.9	135.2	137.9	144	130.6	175	145	150	161.9	150.8
Thumpd1	167.4	70.1	65	78.9	68.9	60.1	63.4	58.9	96	66.5	65.3	51.6	61.3	78.9	61.9	54.6	63.9	63	91.6	66.2	61.5	173.8	173.1	123.2	168.6	177	177.2	178.8	131.5	168
Bcl2l1	139.5	50.3	0	87.9	87.6	86.2	72.9	0	106	97.2	101.8	62.6	0	73.7	79.3	92	78	0	83	74	92.1	153	0	123.2	130.3	110.9	183.2	0	126.2	131.5
Mrps11	145	127	0	66.1	80.7	100.5	74.8	0	84	79.2	88.5	73.5	0	79.2	91.8	95.6	88.3	0	81.2	76	81	71.7	0	154.1	142.1	128.2	155.5	0	135.5	130.2
Oard1	104.8	0	0	0	100.2	0	0	0	0	102.1	0	0	0	0	93.7	0	0	0	0	95.7	0	0	0	0	103.6	0	0	0	0	104.8
Bst2	45.8	129.3	117.4	128.4	90.9	108.2	112.9	105.9	123.6	134.9	111	151.6	141.5	125.9	137.6	130.1	138.8	146.8	125.6	138.2	147.8	34.3	43.2	46.1	49	51.9	33.1	45.2	50.4	49.5
Lmcd1	105.9	84	95.3	84.4	76.7	84.2	106.6	91.2	96.5	101.4	97.7	86.8	101.7	99.5	91	85.7	109.7	114.8	119.2	130.9	97.5	104.2	98.3	100.2	98.6	114.5	108.6	98.8	100.2	101.4
Pdrg1	175.3	0	42.8	0	62.2	0	0	47.3	0	68.9	0	0	59	0	54.4	0	0	50.4	0	81.5	0	0	208.3	0	174.6	0	0	192.3	0	158.4
Qk	177.8	51	51.8	73.4	67.4	52.2	51.8	48.6	70.3	73	54.1	57.6	54.6	68.7	65.2	48.9	58.6	53	58.2	64.1	48.6	194	195.1	178.4	171.1	201	187	196.9	151	159.1
Nadk2	80.9	83.9	87.7	108.5	94.9	113.5	98.3	93.4	104	145.1	113.1	106.2	94.3	123.7	99	113.5	104.5	109	118.8	112.2	116.4	119.7	106.3	70.1	73	72.6	82.7	109.4	74.8	75.9
Sp100	116.3	82	117.6	0	0	0	69	68.9	0	0	0	95.6	119.8	0	0	0	94.9	85	0	0	0	136.8	97.8	0	0	0	121.7	110.8	0	0
Mepce	199.2	38.7	78.7	33.8	0	86.3	69.7	92.4	72.9	0	66.3	85.9	78.8	82	0	72.2	89.9	80.1	80.6	0	65.7	159.1	110.8	178.1	235.9	145.9	156.7	159	152.6	364.1
Cd48	96	152.7	112.5	130.6	0	0	105.6	93	103.4	0	0	111	128.3	100.9	0	0	80.8	48.6	96.6	0	0	62.3	100.4	85.6	0	0	87.7	117.2	82.9	0
Man2b1	153.9	0	0	51.7	70.5	0	0	0	109.8	81	0	0	0	56.6	106.7	0	0	0	0	78.8	0	0	0	210.4	126.5	0	0	0	171.4	136.4
Tmem177	96.5	0	107.1	0	89.6	0	0	87.3	0	100.5	0	0	125.4	0	106.8	0	0	137.6	0	83.7	0	0	70.8	0	98.1	0	0	71.8	0	121.3
Rap1b	106.9	98.6	100.9	102.4	96.7	90.8	91.6	96.6	98	103.3	95.5	92	92.9	97.8	95.7	96.5	104	94.9	96.3	97.9	93.4	105.4	107.4	101.1	104.1	111.6	108.4	107.2	104.4	102.4
Rap1a	115.5	0	0	0	74.1	86.6	0	0	0	100.8	90.3	0	0	0	114.7	98.7	0	0	0	108.6	99.8	0	0	0	94.1	101.2	0	0	0	107.7
Pigs	167.9	0	0	0	0	76	0	0	0	0	46.3	0	0	0	0	49.1	0	0	0	0	95	0	0	0	0	165.7	0	0	0	0
Smtn	104.3	79.1	98.5	85.6	78.3	97	85.1	103.4	89.2	105.1	102.2	93.7	105.3	90.5	91.9	92.3	111.4	111.9	93.4	127	102.1	123.5	93.4	121.4	93.5	103.4	107.1	87.5	119.8	104.2
Babam1	174.2	57.8	68.9	58.5	48.7	52.8	64.2	75.1	83.5	67.6	63.2	71.6	63.4	60.5	73.8	71.1	83.7	70.5	69.7	69.3	70.4	150.7	151.1	149.8	171.7	161.5	172	171	178.1	168.8
Ppp2r5d	170.4	59.9	65.2	57	58.9	52.4	60.3	57.9	70.2	65.4	68.1	66.3	65.9	59.2	68.4	65.6	72.6	66.5	63	66.6	71.5	171.3	177.3	167.9	172.5	178.2	169.6	167.2	182.7	168.3
Ppp2r5e	132.9	85.1	93.2	77.6	84.6	48.2	89.2	81.9	80	89.6	78.8	80.6	89.5	89	92.5	64.5	93.7	89.8	91.4	92.3	58.5	124.5	123.2	134.8	114.3	188.7	126.9	122.4	127.2	126.6
Ppp2r5a	90.8	105.6	113.1	103.8	95.2	101	98.8	102.3	92.9	99.3	94.7	100.4	108.4	100.9	104.8	96.6	112.9	119	118.2	112.9	104.6	90.5	79.3	93.1	94.9	102.9	91.8	77.9	91	92.9
Ppp2r5b	82.7	0	0	99.3	0	0	0	0	114	0	0	0	0	122.4	0	0	0	0	114.2	0	0	0	0	67.4	0	0	0	0	82.7	0
Ppp2r5c	124.5	81.1	88.3	69	87	88.2	94.2	85.5	79.4	94	82.7	99.2	84.6	73.4	90.8	86.1	102.7	86.8	76.8	79.7	90.5	112.3	131.5	153.1	134.6	125.8	110.5	123.2	148.3	113.9
Gpi	118.5	99.4	100.9	94.4	92.6	94.9	95.9	92.7	88.5	93.4	90.1	91	92.7	97.2	91	87.6	87.3	89.3	84.9	89.3	86.7	110.7	110	114.1	114.6	118.5	115.8	114.4	120.9	119.1
Ncoa5	149.9	78.3	80.1	0	38.6	0	76.2	77.2	0	66.7	0	94.6	72.8	0	80.7	0	109.5	73.3	0	112.3	0	119.4	146.5	0	124.1	0	122	150.1	0	177.6
Zwint	205	66.5	40.6	48.8	21.2	45.1	60.9	38	55.2	39.8	48.8	62.6	33.9	52.1	42.4	49.2	69.5	34.9	42.2	35.6	44	174	235.3	206.1	226.1	201.7	166.5	217.3	195.5	234.8
Cyp51	208.1	39.1	45.1	40.3	38.6	50.2	52.6	51.5	31.7	46.8	54.3	58.3	56.1	48.5	50.1	53.1	72.5	49.6	44.1	60.4	54	182.3	191	209.3	191.8	188.4	195.2	206.8	226.2	212.3
Wars2	99.7	118.3	0	84.2	85.7	75.9	101.1	0	88.7	97.8	82.3	86.3	0	94.7	114.2	97.9	109.6	0	113.6	88.4	101.3	106.2	0	100.4	90	115.6	92.9	0	118.5	123.9
Golt1b	123.3	0	0	0	89.1	0	0	0	0	90.9	0	0	0	0	101	0	0	0	0	91.4	0	0	0	0	104.3	0	0	0	0	123.3
Pbdc1	159.8	80.9	66.4	81.5	68.7	76.6	77.9	67.8	85.7	71.2	74.3	63.3	74.3	64.7	56.8	59.1	65.3	66.8	69.2	52.1	68.6	156.7	171.6	147.2	173	161.4	156.1	153.1	151.6	178.1
Utp4	176.6	0	0	0	64	58.7	0	0	0	70.6	28.4	0	0	0	82.3	31	0	0	0	61.7	56.8	0	0	0	167	226.2	0	0	0	154.3
Gpt	28.6	131.2	147.4	131.2	141.6	127.5	139.7	128	127.4	128.6	113.2	159.3	161.5	144.5	136.8	128.8	115.2	124.8	126.6	143.8	153.5	29.8	21.4	35.1	21.8	38.5	24.9	16.9	35.2	27.5
Csnk2a1	149.9	78.5	72.2	95.6	76.7	74.1	83.1	73	79.5	75.2	76.4	62.7	64.4	72.2	67.7	75.7	74.8	82.7	81.5	78.9	78.2	141.2	150.5	133.9	157.2	144.6	159.7	157.2	137.3	144.3
Mif4gd	138.9	0	105	64.3	0	81.4	0	80.9	72.4	0	74.3	0	87.6	96.9	0	77.1	0	88.6	79.5	0	97.6	0	124.3	125.6	0	127.8	0	113.6	161.2	0
Sumo3	150.8	70.2	79.1	82	59.3	69.3	75.1	79.5	83.1	73.6	80.6	75.8	85.7	72.9	65.5	73.4	70.5	68.7	74	68.5	76.9	157.2	143.9	147.1	166.3	147.7	151.2	143.1	141	166.8
Nup35	188.7	54.3	51.7	50.9	45.3	55.7	57.5	53	56.8	62.4	56.9	73.4	64.3	60.2	61.1	57.3	69.7	53.9	48.5	58.2	55.5	164.1	172.7	203.3	184.6	184.8	181	204.3	180.2	188.3
Dkk3	182.9	56.3	62.7	45.7	55.3	62.5	69.4	53.7	83.9	71.6	58.6	70.2	55.9	50.7	58.8	58.1	105	57.6	52	55.7	63.4	146.3	184.9	177.3	175.1	154.5	152.7	185.2	190.4	183.5
Ppp4r2	192.7	187.9	55.7	32.1	35.6	43.4	54.2	64.8	59.2	34.2	62	75.9	54.8	42.4	44	73.9	62.1	65	40.3	34.5	81.9	80.6	177.4	221.8	248.7	161.7	154	182.2	204.2	202.9
Chmp3	90	0	86.7	104	82.4	0	0	102	91.3	110.2	0	0	122.6	100.7	113.9	0	0	112.8	105.9	101.9	0	0	96.4	100.5	98.6	0	0	79.4	97.6	93
Rb1cc1	151.5	0	0	58.9	78.2	0	0	0	59.6	84.2	0	0	0	86.7	69.7	0	0	0	105.4	75.1	0	0	0	137.8	141.5	0	0	0	151.7	151.3
Chmp7	144	0	0	87.5	72.8	0	0	0	71.4	81.7	0	0	0	82.5	82.1	0	0	0	78.1	77	0	0	0	139.6	139.2	0	0	0	140.9	147.1
Chmp6	146.5	66.5	75.7	54.7	70.2	72.2	76.7	103.4	83.7	64.2	99.8	85.6	67.2	81.8	47	86.3	89.2	70.6	83.9	91.7	92.4	145.2	116.4	153	167.9	122.3	136.8	166.7	142.9	159.1
Chmp5	138.9	82.3	82.8	72.5	64.2	65.2	95.2	81.7	81	77.9	76.2	91.9	75.4	72.7	78.6	74.6	102.5	79.8	86.3	88.5	87	117.9	149.2	136.5	142.5	143.1	110.2	131.2	151	148.3
Armc1	99.4	94.2	99.4	94.3	92.6	81.6	95.6	110.5	103.2	104.6	108.9	95.8	99.5	105.1	100.9	100.6	98.8	101.7	95.2	100.2	106.1	113.8	100.3	101.6	98.6	99.9	101.9	88.7	100.5	103.1
Atpaf2	96.5	96.9	98.4	93.8	94.6	94.3	93.9	99.6	84.2	100.6	90.3	103	105.8	129.7	107.8	108.7	119.1	113.1	111.3	108.5	102.6	94.7	90.6	88	85.6	102.5	92.4	92.5	93	102.9
Nit2	89.2	107.7	119.2	111.9	99.4	115.8	109.4	93	85.3	102.2	106.7	112.2	93	99.2	109.4	98.4	108.7	118.9	125.1	114.8	108.7	77.4	84.6	87.4	82.8	82.4	84.4	91.3	91.1	91.4
Nit1	114.9	101.2	84.9	78.3	103.1	94.8	103.5	91.9	96.8	89	80.1	104.6	82.5	90.2	87.2	61.7	98.5	102.8	101.8	113.5	102.1	92.5	118.9	115.5	100.2	130	99.7	119	117.4	107
Atpaf1	106.1	59.6	109.2	81.6	83.8	71.4	110.6	113.6	86.8	97.2	102.5	129.2	90.3	90.1	99	93	145.9	93.7	91	96.3	105.6	72.3	83.4	121.5	111.4	130.5	82.5	109.7	128.9	112.4
Smndc1	138.4	75.5	0	74.4	0	0	75.5	0	86.3	0	0	76.7	0	71.8	0	0	77.6	0	100.4	0	0	154.8	0	130.2	0	0	140	0	136.9	0
Glod4	109.5	95.3	94.4	95.3	97.5	94.3	102.5	95.8	96.4	92.5	96.1	105.2	95.3	97.3	94.5	95.7	81.8	91.5	95.2	99	97.4	106.4	109.8	106.8	107.9	108.7	109	113.2	109	108.6
Bcap29	155.3	69.2	86.8	81.2	67.8	70.4	86.1	92.9	90.6	77.8	76.4	66.1	82	70.9	64	56.8	84	102.7	80.4	82.5	58	139.4	115.3	130.3	139.9	151.9	155.2	120.3	146.6	168.1
Ythdc2	150.9	69.3	63.2	57.4	0	0	53.3	60.8	112.3	0	0	85.7	68.4	89	0	0	70.2	67.6	106.9	0	0	162.1	165.3	115.9	0	0	159.4	174.6	118.5	0
Igfals	70.2	106.7	0	0	108.1	114.1	113.1	0	0	69.3	104.1	130	0	0	140.5	141.9	120.4	0	0	111.6	110.3	62.2	0	0	86.2	70.8	67.6	0	0	84.4
Cd2ap	128.8	84.7	94.1	81.4	77.3	0	86.6	87.4	84.7	82.4	0	96.5	80.7	81.5	84.7	0	101.7	92.2	94.2	86.1	0	112.2	118.8	124.9	132.9	0	118.4	126.8	133.3	136.7
Pygb	61.8	59.6	115.5	133.6	124.9	121.1	109.1	116.5	102.5	90.9	106	99.8	134.5	132.6	148.9	140.4	138.4	110.2	111.4	119.6	115	122	62.7	60.8	58.8	60.1	66.8	60.7	59.2	57
Trappc11	143	0	42.3	94.6	79.5	61.5	0	116.1	93.5	88.2	76	0	90.4	93.3	101.9	74.4	0	102.3	59.9	87	83.6	0	115.3	124.7	110.5	133	0	133.5	134	132.9
Rnh1	128	73	93	85.5	77.9	86.2	79.7	90	81.4	83	93.9	82.4	88.3	78.8	82.5	86.3	99.1	93.4	85.9	90.7	85.4	127.3	119.3	136.2	133	127.8	138.5	116	132.1	132.9
Mark2	153.6	69.3	80.9	55.4	80.1	58.2	62.2	81	61.4	82.9	94	68	79.9	57.7	78.8	65.8	86.1	101.6	54.7	79.1	67.1	151.7	120.7	195.1	140.8	159.4	162.7	135.8	175.8	138.2
Bckdha	46.2	47.8	121	123.2	119.4	133.8	114.6	112	119.9	122.5	138.3	117.6	120.6	132.7	141.5	135.8	135.7	132.7	133.2	134.4	110.8	130.2	54.1	44.7	42.1	41.1	49.2	59.6	46.2	40.1
Pygl	135.4	217.6	0	33.6	81.5	0	0	0	33.7	83.6	0	0	0	57.7	77.1	0	0	0	35.9	90.9	0	0	0	170.2	100.6	0	0	0	268.9	166.2
Pfas	176.9	58.2	70	60	62.3	56	49	76.7	77.9	70.7	75	54.8	68.3	57.9	68.4	60.7	53.5	64.9	63.4	73.1	64.3	189.9	153.3	164.9	158.1	164.4	194.6	166.8	176	167.4
Rgs7	81.7	0	0	0	106.9	0	0	0	0	119.8	0	0	0	0	117.9	0	0	0	0	115.8	0	0	0	0	57.8	0	0	0	0	81.7
Ndrg3	99.2	57.8	66.1	58.7	96.2	0	86.5	83.5	109.5	102.3	0	102.2	101.5	125.1	111.6	0	89.7	111.5	131.5	120.3	0	142.7	120.9	96.7	88.9	0	121.1	116.4	78.6	80.6
Nmd3	129	0	97.2	72.2	79.3	85.7	0	68.9	78.8	74.2	84.9	0	98.1	78.6	80.9	115.4	0	93.8	78.9	88.8	64.6	0	118.6	160.7	139.8	124.6	0	123.4	130.9	137
Tubb6	179.6	52.9	58.7	62.6	76.7	35.2	61	64.8	42.9	66.7	47.9	53.5	77.8	70	82.5	44	65.3	81.5	60.2	97.5	51.4	180.3	159.6	174.6	130	204.7	187	157.6	189.8	146.7
Ndrg4	135.6	58.5	72.7	82.3	63	0	94.7	84.8	74.5	72.8	0	79.2	70	87	80.7	0	71.6	86.8	87	97	0	156.1	151.2	138.4	149.3	0	139.9	134.5	130.8	137.2
Vipas39	112.2	0	85	84.4	0	0	0	86.7	75.4	0	0	0	93.7	94.3	0	0	0	112.2	121.3	0	0	0	115.3	107.3	0	0	0	107.1	117.3	0
Tubb5	239	33.2	24.9	32.6	28.6	21.4	37.7	22.9	28.1	26	25	38.8	24.3	28.6	28.2	25.1	45.4	28.4	33.4	31.3	23.1	218.9	238.5	251.5	246.1	263	226.1	261	225.8	239.7
Tubb3	168.6	82.9	71.4	75.8	59.5	56.1	82	81.7	71	87.1	77.3	74.6	60.8	65.2	57.1	58.6	75	70.8	47	67.7	58.4	139.8	150.3	175	149.7	162.5	145.7	165	166.1	178.9
Tia1	190	55.7	57.7	69.1	63.4	46.4	61.9	62.3	60.7	53.7	27.1	67.5	78.8	67.6	55.1	48.5	67.9	65.2	68.7	58.2	36.9	168.5	164.1	165.1	182.5	197.6	178.6	171.8	168.9	187.1
LOC100360057	169.7	64.2	60.8	57.7	55.7	83.9	59.3	57.3	62.6	62.9	95.7	63.9	54.2	59.8	63	75.2	67.1	63.1	63.1	69.3	87.6	173.4	184	176.8	166.4	124.1	172.1	180.5	180	182.6
Mybpc3	55.3	61.8	140.9	127.3	119.2	140.3	133.2	136	144.1	118.3	113.8	105.9	106.8	98.8	110.6	104.6	138.3	97.5	116.6	137	130.2	95.3	56.5	54.3	54.3	51.5	60.1	62.3	58.9	60.7
Pet100	97.1	91.5	104.2	101.3	106.2	98.8	83.7	105.3	108.5	120.7	89.9	82.7	115.4	114.6	111.2	130.8	75.3	102.5	109.7	103.2	113.3	79.7	89.2	83.9	86.1	93	133.3	83.3	82	72.5
Dguok	64.7	64.2	101.5	109.3	107.9	118.3	79.8	125.8	119.1	126.7	136.5	91	98.7	109.8	146.6	116.9	136.9	115.7	121.8	132.5	123.8	137.3	76	69.2	41.3	52	84.9	82.3	70.8	45
Spc24	108.5	71.6	93.9	105.4	118.3	0	86.7	91	97.8	116.3	0	99.7	92	76.8	97.9	0	104.8	108.8	102.8	79.3	0	123.4	100.7	113.6	85.3	0	113.7	113.7	103.6	102.9
Mrps35	140.9	142	66.7	76	85.4	71.1	68	76.2	88.7	74.9	75.8	74.6	82.2	90.1	84.8	83.1	76.2	87.9	84.5	83.1	78.9	77.3	143.9	128.7	135.9	147.2	149	143.1	132.1	135.8
Pald1	142.2	0	56.5	65	53.2	101	0	62.4	75.5	61	101.2	0	75.7	78.9	58.5	107	0	81.3	83.7	66.5	120.6	0	161.2	147	187.5	87.7	0	162.9	150	173.2
Pdap1	161.6	53.8	58.7	77.2	65.6	55.6	56.9	74.3	78.2	74.6	61.5	63.7	66.2	69.7	67.2	63.8	62.7	69.7	69.7	73.3	67.6	193.3	175.6	159.6	162.2	171.3	169.5	155.4	145.6	157.1
Myg1	148.8	161.4	58.5	65.6	71.1	54.6	62.5	67.6	79.2	69.6	76.1	68.7	74.9	69.2	74.4	83.2	73.6	112	65.3	72.2	70	80.5	145.6	143.1	157.1	149.3	148.8	141.4	177.6	155.5
Inpp1	142.9	66.1	65.8	78.8	66.5	71.3	79	81.1	94.6	77.4	76.7	69.9	80.4	83.6	78	81.1	75.4	88.4	85.3	78.5	77.5	152.7	143.9	135.5	155.7	142.5	156.9	140.4	122.3	143.9
Tbc1d1	163.2	41.6	62.5	86	0	0	55.6	79.6	83.2	155.3	0	43.1	76.6	85.3	0	0	48.8	78.8	89.9	83.1	0	211.3	148.9	128.9	188.7	0	199.7	153.6	126.8	172.9
Gsk3a	121.8	83	92.8	102.5	83.1	0	85.6	74.9	90.5	98.1	0	72.1	96.3	94.5	82.2	0	95.5	109.1	83.9	99.3	0	132.3	111.1	112.1	114	0	131.5	115.8	116.5	123.3
Gsk3b	122.8	88.8	87.9	84.5	76.9	66.6	96.2	91.2	70.8	99.5	91.1	97.9	88.6	82.6	96.4	119	107.9	88.8	82.5	103.1	107.8	98.6	119.9	139.8	105.7	93.8	110.6	123.5	139.8	118.4
Speg	71.2	99.5	106.7	115.1	114.6	109.7	114.1	108.1	105.3	112.2	115.9	121.3	106.5	118.2	125.7	111.3	122.1	115.6	112.6	112.5	118.8	73.7	83.2	77.3	72	72.1	69.3	79.9	71.6	63.1
Spout1	183.7	0	30	0	70.3	0	0	77	0	71.6	0	0	41.3	0	86.9	0	0	34.7	0	75.9	0	0	192.3	0	152.5	0	0	224.6	0	142.8
Ghitm	83.1	100	116.4	113.9	113.7	102.5	105.8	120.3	111.5	105.5	96.2	107.4	107.7	119.8	111.2	104	109	112	109.7	113.9	106.4	86.2	71.9	70.6	76.3	92.5	91.5	71.7	74.4	79.3
Mat2a	155.2	74.1	71.9	69.2	68.5	62.8	69.6	77.1	77	75.3	70.5	67.4	64.9	70.1	71.5	65.5	74.7	75.5	72.8	74.6	70.8	157.5	158.7	160.2	156	168	156.8	151.9	150.7	154.1
Hnrnpdl	172.8	61.7	66.3	60.6	60.8	0	62.5	68.5	82.9	70	0	56.3	61	61.3	64	0	54.9	60	62	72.5	0	182.7	178.8	156.3	165.7	0	181.9	165.4	176.8	167
Isca2	99.8	99.5	86.1	94.2	97.5	92.9	87.7	95.1	93.6	111.1	101.4	97.3	100.5	104.8	105.7	102.2	107.2	97.8	102.2	109.2	104.4	112.5	114.1	99.1	88.4	100.8	96.7	106.3	106.1	88.1
Qdpr	114.1	89.2	104.7	102.8	83.3	114.7	93.3	90.1	91.6	84.9	103.7	98.3	90.5	100.7	91.6	92.5	107.3	91.9	86.3	88.3	77.1	102.9	103.8	108.9	121.7	109.4	109.1	118.9	109.7	130.1
Ryr2	60.2	121.1	121	125.4	122.4	116.4	112.7	121	114.6	122.4	118.4	114.1	118.7	129.8	129	116	124.3	122.5	115.3	110.2	116	64.1	59.4	58.2	58.7	67	63.8	57.4	56.6	57.2
Apobec2	155.5	86.7	77.6	70.1	89	86.6	88	77.2	83.2	73.8	66.1	66.3	54	63.6	62.5	67.7	49.5	56.4	85.9	80.3	55.6	157.5	168.5	150.1	143.4	163.2	151.9	166.4	147.3	151
Mcrip2	160.5	61.3	57.2	62.6	67.3	56.3	56	51.8	80.9	67.7	57.7	81.3	69.3	76.3	82.4	67.2	82.1	80.3	81.8	66.3	77.5	164.3	168.4	156.6	153.9	171.1	155.1	173	141.8	162.4
Mapk14	116.1	74.9	105.2	84.2	84.9	90.6	89.5	99.5	88.7	92.7	80.3	96	99.3	99.1	93.2	87.8	97.7	100	97.1	99.9	90.4	116.4	93.7	113.1	118.3	126.9	125.5	102.3	117.7	111.1
Sae1	202.1	37.4	55.3	46.9	48.7	45.8	54.8	65	66.9	62	51.1	44.4	64.2	48.6	58.5	49.9	46.4	65.3	62.9	54.4	49.4	190.4	166.8	175.2	189.1	190.3	226.6	183.4	199.5	187.3
Nav2	206.1	0	39.9	40.9	0	0	0	44.8	67.5	0	0	0	56.3	44.4	0	0	0	17.9	60.3	0	0	0	206.1	209.7	0	0	0	235.1	177.2	0
Gng2	151.2	0	0	57.6	72.2	109.8	0	0	98.2	56.3	78	0	0	90	40.8	90.4	0	0	81.8	66	78.2	0	0	125.4	186.8	115	0	0	147	178
S100a8	97	122.4	72.8	143.2	83.1	0	104.4	79.8	65.4	79.9	0	82.1	99.2	78.8	51.3	0	138.9	112.6	71.2	69.5	0	91.6	128.9	154.2	182.9	0	60.6	106.8	87.2	133.4
Mapk12	65.4	129.5	128.5	85.5	108.9	0	134.1	124	106.8	96	0	136.9	113.6	128.7	83.7	0	115.6	130.5	147.1	105	0	40.8	46	61.3	115.8	0	43	57.4	70.5	90.6
Wfs1	113.9	54.1	97.4	89.7	78.7	80.6	83.7	86.4	95.8	88.9	99.9	109.5	83.7	77.3	95.3	83	99.6	106.7	98.5	92.2	100.8	133.6	121.7	124	127.9	121.3	119.5	104.2	114.6	117
LOC100911440	48.5	120.8	0	140.5	163.7	225.7	118.7	0	116.5	117.5	148.8	106.1	0	132.8	95.4	107.5	101.1	0	131.3	90.5	61.5	71.6	0	45.5	73.1	37.3	81.7	0	33.5	59.8
Pkia	250.1	80.1	73	42.7	0	73.7	76.6	65.2	100.5	0	92.9	68.3	60.6	61.8	0	53.7	69.4	68.9	47.5	0	70.8	162.1	149.4	176.3	0	156	143.5	182.9	171.4	600
Gtf2e1	240.5	0	43.2	0	21.1	0	0	43	0	32.1	0	0	27.2	0	40.8	0	0	37.3	0	44.8	0	0	208	0	221.6	0	0	241.3	0	239.6
Gtf2e2	155.4	0	81.2	64.8	0	0	0	80.3	60.5	0	0	0	80.2	53.9	0	0	0	99.2	69	0	0	0	124	176.1	0	0	0	135.1	175.7	0
Camsap1	136.8	57.1	60.6	0	99.4	0	71.8	93.4	0	66.6	0	74.9	101	0	100.9	0	73	76.8	0	113.7	0	155.8	124.9	0	119.6	0	167.3	143.4	0	99.8
Vps26a	104.9	93.5	96	87.9	81.8	87.4	91.7	100.5	103.4	97.8	93.1	99.3	90.2	96.7	89.8	95.5	102.5	110	116.2	115.8	110.5	106	103.6	99.5	101.8	105.1	107	99.8	96.3	113
Vps26b	134.8	77.9	83.7	74.4	89.9	80.9	82.4	75.4	88	83.3	92.8	82.1	76.6	79.8	72.1	78.6	87	77.7	87.5	84.6	84.8	135.8	143.4	135.8	134.6	137	134.9	143.2	134.5	135.6
Kdelc1	182.2	0	49.5	72.5	0	0	0	63.9	59.5	0	0	0	66.3	65.6	0	0	0	51.4	69.6	0	0	0	176.3	160.8	0	0	0	192.6	171.9	0
RGD1559786	102.9	95.4	77.4	96.5	86.5	93.5	106.7	89	88.1	101.1	90.7	103.9	104.4	97.5	125	104.2	113.5	72.3	100.7	103.1	115	88	133.7	109.4	98.2	91.8	92.5	123.2	107.8	86.1
Kdelc2	165.4	66.2	62.2	64.1	66.6	0	72.6	60.6	67.4	75.4	0	75.1	48.5	66.5	79.1	0	60.6	62.7	65	79	0	162.1	183.5	169.9	151	0	163.3	182.4	167	148.8
LOC681410	191.6	47.7	51.4	48.7	49.1	49.3	58.9	56.5	52.4	53.4	56.4	49.7	51.6	44.7	53	53.4	51.9	56.8	46.7	56	54.7	200.4	195.1	209.5	200.1	194.4	191.4	188.5	198	188.4
Bgn	80.4	72.8	62.5	83.7	71.7	80.9	171.2	187.4	116.5	127	161.8	94.7	66.5	107	88.6	85	123	122.2	113.9	162.6	82	67.6	85.2	93.9	75.4	94.5	70.6	76.3	85	74.6
Msra	97.9	81.9	80.2	71.5	91.4	83.5	90.2	116.9	99.6	78.8	119.9	138.3	95.4	104.4	86.2	82	126.9	122.3	117.2	130.5	89.5	78.5	90.4	105.1	111.4	118.5	84.2	95	102.2	101.8
Mospd2	166.8	64.9	57.8	58	77.5	46.2	64.5	56.3	55	88.8	59.2	66.3	59.7	58.9	90.8	51.4	86.7	62.5	64.7	88.6	61	164.5	180.2	185.3	122.6	194.6	153.1	183.4	178.1	131.7
Gpd1	40.5	40.8	103.9	154.3	126.3	121.4	118.4	117.9	106.2	116.7	121.4	118.2	126	137.1	138.1	145.4	132.9	152.6	127.9	149.4	136.5	142.7	49.3	36.6	34.7	37.9	43.8	50.2	37.9	34.8
Gpd2	91.5	96.9	100.9	93.1	105.9	109.2	82.8	97.5	107.8	118.2	117	101.8	108.4	105.9	111	111	94.6	101.7	94.4	103.5	97.7	95.7	92.1	98.6	79.4	74.5	112.9	99.3	100.2	82.1
Csrp1	152.5	65.6	56.6	65	73.5	68.6	75.1	94.1	72.4	80.6	74.4	66.6	61.8	66.2	78.6	55.9	96.5	95.3	77.3	96.8	66.7	149.6	145.3	157.3	131.6	166.2	146.6	147	161.8	138.8
Mgea5	132.1	83.5	81.9	64.3	77.2	69.3	68.8	67.7	75.7	87	84.3	77.4	77.5	82.7	89.9	85.9	98.8	81.8	93.2	94.4	105.3	134.4	153.6	143.6	133.7	128	137.1	137.6	140.6	117.9
Csrp2	176.7	77.1	34.5	44.6	45.7	43.6	104.3	78.8	59.9	51.3	64	99	39	55.3	56.9	45.5	98.8	68.4	59.5	87.4	55.9	112	182.2	185.2	180.6	186.8	108.7	197.1	195.5	178
Phkg1	54.7	44.2	0	0	0	115.1	0	0	0	0	120.9	0	0	0	0	150.9	0	0	0	0	114.2	0	0	0	0	54.7	0	0	0	0
Cul7	189.6	0	0	0	0	34.5	0	0	0	0	39.8	0	0	0	0	68.3	0	0	0	0	87.4	0	0	0	0	180.4	0	0	0	0
Plbd2	161.6	0	76.3	0	65.8	0	0	73	55.9	83.5	0	0	68.6	109.3	79.1	0	0	73.6	100.9	92.2	0	0	153.7	145.8	137.8	0	0	154.8	188.1	141.7
Plbd1	78.9	0	112.6	117.7	114.1	121.7	0	102.2	126.2	108.9	114.1	0	110.1	121.6	132	101.7	0	91.3	111.1	95.5	106.9	0	95.4	56.8	68.7	75.9	0	88.5	66.5	80.8
Cask	125.9	0	83.1	0	0	0	0	83.1	0	0	0	0	92.6	0	0	0	0	69.7	0	0	0	0	145.5	0	0	0	0	125.9	0	0
Itga1	136.4	94.2	84.1	76.9	80.1	81.9	86.2	90.2	81.6	84.2	84.6	83.4	81.4	72.6	78.5	80.6	97.5	93.8	85.1	92.2	86.5	115.3	118.4	134.5	128.2	125.9	123.3	132	149.3	136.8
Acsf2	39.1	37.3	149.3	131	145.1	155.2	141.5	135.6	148.6	142.3	143.7	142.6	134.8	137.6	136.9	127.6	112.4	104.7	111.4	104.6	100.4	112.8	38.9	36.5	36.3	37.2	46.5	36.7	34.9	34.8
Ubl4a	139.4	66.8	65.2	80.5	75.4	59.9	80.5	81.7	87.7	77	74.2	82.3	70.8	76	84.9	66	80.5	85.9	85.3	81.4	81.4	150.4	162.2	138.7	149.1	159.2	139.4	134.1	131.8	132.3
Naa30	175.4	0	89.7	0	0	39.4	0	59.8	0	0	63.3	0	81.3	0	0	80.1	0	75	0	0	87.4	0	130.6	0	0	142.6	0	163.7	0	0
Itga5	180.5	56.4	56.1	58.4	57.8	50.7	53.4	59.9	60	63	64.3	47.6	58	57.1	63.3	53.4	57.1	67.9	65.4	69.9	58.8	195.6	177.5	182.6	176.7	186.4	189.8	180.6	176.5	169.2
Itga6	133.6	80.2	80.5	73.4	78.2	46.4	78	77.8	73.8	84.5	220.8	93.9	84.3	69.9	87.1	57.3	89.4	80.1	79.5	89.7	59.3	129.4	133.6	151.7	132.8	100.5	129.2	143.6	151.7	127.7
Itga7	56.4	114.7	128.7	123.4	113.6	114.4	119.1	124.4	119	125	113.4	111.6	130.9	130.4	123.8	115.5	120.2	122.7	130.7	135.6	118.4	66.3	48	49.1	50.6	68.5	68.1	45.2	47.3	51.5
Fkbp4	139.7	80.2	76.6	76.1	73	67.5	82	83.2	75.5	88.1	74.8	82.1	64.9	74	82.7	71.4	82.4	79	74.1	78.3	77.1	142.4	155.3	157.6	144.6	158.8	130.9	141	142.7	133.3
Fkbp5	127.8	107.1	80.6	97.5	89.9	88	92.3	83.7	103.3	95.5	94	85.3	88.3	72.8	68.7	60.4	120.7	82.9	69.9	83.5	72.8	95.8	130.6	128.6	130.1	139	98.9	134	127.9	132.3
Cdk2	180.9	0	21.7	32.5	73.7	17.6	0	71	55.9	66.8	51.5	0	61.1	49.6	91.9	55.7	0	77.6	71.2	98.4	59.5	0	187	205	129.6	199.2	0	181.7	185.7	139.7
Fkbp7	189.9	45.7	52.6	58.3	62.9	43.6	58.7	54.8	64.1	71.9	55.5	50.7	46.7	69	65.6	54.9	55.6	54.4	76.3	79.8	69.8	187.6	187.4	158.9	152	173.9	201.7	204.2	173.3	167.8
Cdk4	158.3	69.4	56.1	68.9	58.5	65.9	71.8	62.1	68	54.5	62.5	101.5	59.6	62.9	73	65.7	86.4	69.8	69.2	64	75.3	134.9	182.8	164.4	184	177.3	136	169.5	166.6	166
Sacm1l	105	88.9	117.1	90.9	87.8	89.1	103.9	94.2	94.3	98.4	111.3	86.5	84.3	93.2	90.2	111.7	90.2	93.5	98.2	101.9	120.6	112.3	109.3	114.3	114.3	78.3	118.2	101.5	109.2	107.4
Acadsb	56	64.3	112.9	131	115.2	138	154.5	133.6	120.2	116.2	126.1	116.8	95.1	141.5	109.9	113.7	109.8	104.5	105.1	113.7	119.4	121.4	73.3	48.4	68.9	47.8	41.7	80.7	53.8	76
Fkbp3	142.2	83.2	74.3	84	77.2	81.9	73.4	76.6	78.8	78.4	78.1	74.1	76.2	75.7	72.1	71.2	78.4	73.9	73.5	74.3	78.6	152.8	150.8	147.9	154.6	149	138.1	148.2	140.1	143.4
Apoa4	136.4	86.5	86.9	92.6	82	80.7	69.5	74.9	99.8	86.4	84.2	100.8	85.7	86.2	98.3	81.7	73.7	76.9	78.2	81.8	76.8	132.8	130.7	117.7	121.2	131.9	136.8	144.9	125.6	130.2
Aldh5a1	61.7	59.2	115.6	118.9	124	125.6	122.8	116.2	118.9	119.1	126.8	125.3	129.1	123.5	116.9	127.8	114.2	119.3	115.8	122.1	100.8	112.8	60.8	63.3	58.7	61.4	64.3	59	59.6	59.1
Trip12	178.3	77.1	47.5	58.7	61.1	54.7	75.3	48.4	71.1	67.9	60.1	83.8	45.9	68.9	73	62.9	84	47	62.1	69.1	62.5	137.4	191.4	165.9	159.8	173	142.4	219.8	173.1	169.1
Tfg	165.7	64.8	81.6	68.4	55.1	56.9	64.9	71	72.4	66.4	64.5	62.6	63.4	68.9	59.1	57.6	69.9	59.3	71.1	63.7	59.8	174.4	169.1	167.7	180	178.9	163.5	155.6	151.4	175.7
Fkbp8	168.6	60	64.8	60.6	61.5	43.9	61.6	68.7	63	65.2	63.9	65.2	68.1	65.4	70.5	69.8	68.2	75.5	74.2	70.4	69.6	175.7	163.6	171.2	162.1	174.1	169.2	159.3	165.6	170.4
Apoa1	177.4	66.4	63.2	72.7	65.4	64	64.1	67.3	80.1	63.6	67.9	68.8	56	57.7	58.2	59.1	66.9	63	53.3	54.4	55.5	163.8	165.8	162	174	180	170	184.7	174.2	184.3
Apoa2	139.4	76.3	53.1	78.2	67.7	64.1	56	143.9	112.9	96.1	97.3	70.4	66.3	64.7	90	66.5	92.7	48.9	65	67.3	74.2	171	150.6	139.9	140.6	149.3	133.6	137.2	139.3	138.2
Pdhx	45.4	46.8	111.3	130.4	127.9	119.8	116.3	118.3	117.1	121.1	118.4	113.2	134	132.4	137.7	134.8	136.2	137.7	139.2	133.9	130.4	129	49.1	39.7	38.8	47.4	52	49.6	41.2	40.5
Trappc9	98.2	0	95	0	0	0	0	100.2	0	0	0	0	91.3	0	0	0	0	102.4	0	0	0	0	112.9	0	0	0	0	98.2	0	0
G6pd	149.6	77.9	60.3	52.1	91.4	74.6	81.6	76.7	59.8	90.4	78.6	82.4	72.4	68.7	93.9	85.7	88.4	74.9	70.6	95.1	79.4	132.8	155.3	157.9	115.3	135.7	136.9	160.4	190.9	113.9
Wasf2	162	68.5	64.5	67.9	64.9	68.3	71.4	70.4	64.6	75.2	71.4	72	77.4	62.3	72.7	69.5	80.3	75.3	74.8	86.3	67.6	154.5	150.1	160.8	143.9	155.3	153.3	162.3	169.6	156.9
Uvrag	93.4	0	97.5	0	109	0	0	103.7	0	100.1	0	0	106.9	0	108.6	0	0	112.4	0	124.1	0	0	74.9	0	76.1	0	0	104.6	0	82.1
Zfp629	152.5	82.6	65.7	66.9	65.4	0	98.7	82.3	79.1	72.3	0	89	76.9	62.2	58.3	0	85	78.9	68.2	63.2	0	116.8	140.9	163.5	174.1	0	127.8	155.4	160.1	166.7
Psat1	222.5	0	55.4	36.6	55.4	31.9	0	67.1	30.2	62.6	49.4	0	52.7	29.5	55.2	33.8	0	65.6	34.8	57.7	39.3	0	171.8	217.3	173.9	189.4	0	187.3	251.6	195
Cpq	86.5	84.9	95.8	91.9	93.6	96	82.4	101.8	101.8	94.4	96	122	132.3	141.8	114.3	118.2	121.3	115.9	129.3	131	92	96.5	74.7	65.1	81.8	92.8	92.9	79.6	70.1	84.8
Pdhb	40.3	40.8	125.8	133.1	131.7	128	124.5	124.7	126	122.7	128.4	125.7	133.2	131.6	138.9	141	128.7	130.7	131.8	133.2	121.4	133.4	42.4	38.3	36.9	40.4	43.5	43.1	39	36.7
MGC94199	212.3	37.2	60.5	45.5	32.6	36.7	40.7	44.9	50.4	43.4	24.7	44.6	47.2	41.4	34	34.1	45.3	54	46	31.7	35.9	216.9	202.5	225	228.8	234.3	215.3	190.9	191.7	229.4
Zyg11b	151.5	0	0	0	79.5	0	0	0	0	77.4	0	0	0	0	79.5	0	0	0	0	83.8	0	0	0	0	128.3	0	0	0	0	151.5
Tceal9	178.6	0	0	59.6	40.6	0	0	0	64.7	57.7	0	0	0	64.2	61.9	0	0	0	55.7	73.9	0	0	0	179.4	185.1	0	0	0	176.3	180.8
Tbl2	134.6	0	88.9	76.7	0	0	0	90.3	99.3	0	0	0	75.8	70.8	0	0	0	94	69.6	0	0	0	121.3	144.2	0	0	0	129.8	139.4	0
Enpep	127.4	92.9	86.6	92.2	89.5	89.2	96.1	94.2	91.8	91.9	95.3	95.9	83.3	75.3	91.1	86.5	94.7	85.4	100.2	99.9	90.5	102.6	112.8	109.4	106.2	109.6	117.8	137.7	131.1	121.4
Fahd2a	57.5	134.5	133.5	116.7	126.4	122.3	119.3	120.8	108.5	113.6	112.9	137.5	135.8	126.6	130.2	117.2	119.9	107.8	115	120	112.1	42.8	53.4	66.7	50.4	68.9	46.1	48.7	66.5	59.4
Kyat3	46.6	127.4	125.7	131.2	135.2	117	129.5	117.3	110	129.5	118	114.6	131.9	128.9	120.1	123.6	150.2	121.7	141.8	123.8	129.5	40.4	53.6	43.4	46	56.9	37.9	49.9	44.7	45.4
Ltbp2	126	0	0	0	79.6	0	0	0	0	86.7	0	0	0	0	67.8	0	0	0	0	110.4	0	0	0	0	129.5	0	0	0	0	126
Pde4d	153.2	155.9	0	50.5	83.1	95.5	29.7	0	53.8	108.1	92.9	54.2	0	60.9	93.6	103.7	32.1	0	58	104.9	102.4	40.6	0	181.8	112.1	104	215	0	195	98.3
Sap130	140.7	48.2	0	65.2	0	0	77.7	0	81.8	0	0	85.8	0	77.9	0	0	85.7	0	94.9	0	0	157.3	0	144	0	0	145.2	0	136.3	0
Ap2m1	141.4	72.6	78.4	81.1	80.8	70	73.2	80.7	79.9	80.8	74	72.9	69.8	86.3	80.3	72.8	80.2	76.3	86.5	92.4	83.3	150.9	151.3	133.9	135.6	149	150.2	143.4	132.3	130.1
Pea15	169	54	63.5	68	49.8	57.2	60	68.9	68	65.3	58.8	60.2	72.1	63.6	68.1	62	66	69.5	76.1	74.3	67.6	186.4	169.3	161.2	167.2	178.3	173.4	156.9	163	175.4
C9	42.8	127.6	114.8	106.9	119.7	122.8	118.6	90.8	138.5	131.7	145.9	81.4	160.7	119.4	91.5	79.1	184.9	159.2	138.7	173.7	171.7	43.1	37	47.3	42	38.9	44.5	37.5	49.3	41.4
Prkcsh	173.1	59.5	62	59.7	62.1	56.8	62.5	71	64.9	71.4	69.9	60.6	60.9	58.4	61.9	61.2	63.9	64.7	62.3	67.9	64.9	179.1	170.4	178.4	169.5	170.8	174.4	171	176.3	167.3
Ppan	176.4	0	62.4	0	0	0	0	64.5	0	0	0	0	62	0	0	0	0	56.6	0	0	0	0	178.1	0	0	0	0	176.4	0	0
C3	72.6	114.8	112.8	112.8	112.1	103.2	91.7	91.7	115.4	102.8	109.7	102.2	122	109.6	107.2	92.1	139.2	121.9	116	126.3	132	80.1	80.3	76.9	79	84.9	72	71.3	69.2	72.5
C2	108.1	96.4	92.6	73	93.8	95.4	111	80	84.7	84.9	93.6	96.3	100.7	117.3	72.5	87.8	113.7	101.2	96.6	121.8	84.7	94.8	128.7	101.3	116.7	120	87.8	96.8	127.2	110.3
C7	75.6	116.8	106.7	93	83	113.1	115.5	114	85.7	97.2	134.2	124.2	116.4	122.1	105.3	117.6	133.9	100.8	118.6	131.6	147	49.1	81.7	85.5	87.6	41.6	60.6	80.4	95.1	95.3
Trappc3	119.9	63.3	87.7	91.3	90.8	85.4	80.4	86.1	92.5	92	86.8	99.3	88.5	92.1	93.6	90.3	116.7	94.4	92.1	97.4	87.5	118.2	120.6	117.7	112.7	123.2	122.2	122.8	114.2	113.5
M6pr	141.1	82.4	83.5	92.7	71.8	70.1	70	80.4	78.5	84.5	79.3	67.3	72	82.4	78.4	70.5	86.1	74.7	75	83.2	78.1	144.5	154	142	144	148.9	149.7	135.4	129.4	138.1
Edf1	149.4	73.2	65.2	71.7	63.3	69.8	79.8	63.1	74.5	68.9	73.8	77.3	62.3	65.2	69.7	69.6	75.6	59.4	70.7	75.7	73.5	158.5	192.1	167.7	173.1	159.6	135.7	157.9	150.1	149.4
P33monox	100.2	0	107.3	110.1	0	75.8	0	97.6	104.1	0	109.9	0	98.9	77.3	0	93.7	0	105.4	105.9	0	131.2	0	97.9	98.9	0	85.5	0	92.9	103.7	0
Serpina10	88.2	0	82.3	111.6	105.7	125.4	0	69.4	159.7	88.7	134.3	0	121.1	80.7	104.7	71.3	0	115.6	107.5	132.2	95.2	0	106.1	76.7	79.9	79.1	0	105.5	63.7	88.8
Tmem11	124.3	112.4	96	79.8	99.1	0	93	79.9	111.8	81	0	88.1	90.1	92.4	96	0	80.3	83	123.7	84.9	0	74.3	135.9	108.9	115.9	0	136.4	115.2	83.4	123.1
Trappc5	137.7	81.1	92.7	76.5	74.4	0	82.1	79.8	76.9	87.5	0	75.5	92	83.1	81.7	0	95	84.9	97.2	92.2	0	127.5	121	123.8	124.4	0	138.8	129.4	142.5	139.9
Krt42	131	74.4	172.1	0	94	0	97.4	67.2	0	48.9	0	92.2	78.1	0	168.4	0	92.4	57.3	0	37.6	0	178.1	96.3	0	213.6	0	83.2	129.1	0	37.6
Clpp	94.4	95.8	105.4	96	95.6	105.3	92.5	103.9	94	98	103.4	100.5	110.5	105.9	105	99.3	94.3	101.2	103.1	115.8	115.2	104.4	88.8	98.6	94.1	84.8	106	90.3	102.4	91.6
Itpa	168.7	61.4	66.9	67.6	58.8	63.1	68.2	58.8	71.8	63.9	64.1	79.3	66.9	70	67.6	63.3	71.8	84.3	76	77.7	71.3	160.6	156	151.5	153.1	162.7	158.8	167.2	162.9	179
Crk	136.6	70.8	86.2	87.2	75	76.3	82.2	85.4	82.9	82.3	79.6	79.9	87.5	91.2	85.6	79.7	85.2	90.5	86.1	91.7	77.3	139.6	123.7	124.8	126.9	139.2	142.3	126.8	127.7	138.4
Fstl1	177.8	64.7	45.1	36.1	29.2	90.1	92.5	46.5	48.5	38.8	81.4	100.2	46.8	36	35.4	90.8	80.6	48.6	45.8	39.8	92.1	138.2	209.8	217.9	241	115.3	123.9	203.1	215.7	215.8
Cyp27a1	83.6	85.6	100.8	115.9	0	0	0	104.1	126.4	0	0	0	80.9	116.8	0	0	0	83.7	133.2	0	0	0	115	52.1	0	0	0	115.5	55.6	0
Orai1	108	0	0	94	0	0	0	0	76.7	0	0	0	0	127.8	0	0	0	0	102.5	0	0	0	0	90.9	0	0	0	0	108	0
Pabpc4	147.8	72.2	77.1	74.1	74.5	70.1	71.3	76.5	77.1	77.4	69.5	72.4	70.2	75.5	77.8	66.9	75.5	71.4	75.4	79.2	72.8	157.4	159.5	155.6	149.7	161.8	151.1	145.3	142.3	141.4
Psmd8	139.1	80	88.6	76.8	68.7	85.7	73.4	84	75.1	74.4	84.6	70.9	81	77.3	77.3	84.4	79.3	76	80.3	77.7	75.8	149.3	138.4	148.4	153.1	143.8	147.1	132	142.1	148.8
Tmem160	144	70.4	0	0	74.6	0	74	0	0	71.6	0	74.7	0	0	76.5	0	77.4	0	0	92.1	0	157.3	0	0	143.5	0	146.2	0	0	141.8
Zfp787	259.8	32	0	0	0	0	26.4	0	63.7	0	26.7	47.3	0	0	0	27	32.2	0	0	0	0	227.9	0	285.7	336.2	255.8	234.2	0	250.6	263.8
Prkar1a	110	93.5	97.7	89.4	87.3	85.5	81	96	91.6	95.5	90.1	95	98.9	94.9	103.1	95.1	95.2	91.4	93.1	86.5	97.2	121.5	112.7	118.2	118.3	121.3	113.9	103.3	112.7	109.3
Cs	47.3	46	133.3	127.3	126.6	134.2	132.3	129.2	127.8	128.1	128.2	124	128	125.5	129	129.1	125.9	122.9	125	123.3	113.8	120.1	43.8	48	46.7	48.2	49.7	42.8	46.4	46.3
Mboat7	202.1	0	118.6	173.2	96.2	68.3	0	0	0	60.3	57.9	0	0	0	47.6	57.8	0	70	0	87.6	61.4	0	181.6	176.2	155.6	179.5	0	229.7	250.6	152.8
Cox7a2	62.1	58.8	132	105.9	115.7	126.5	124	121.6	128.3	111.9	127.3	121.4	117.1	111.5	126.2	120.6	111.6	114.6	125.5	125.5	116.8	111.4	59.5	65.9	62	56.8	66.2	55.2	62.8	58.7
Cp	43.2	146.7	121.3	132.2	135.7	116.1	106.2	123.3	155.1	154.2	144	97.8	144.6	116.5	104.1	82.2	152	124	114.6	131.1	177.5	47	42.4	38.9	36.1	40.7	50.4	44.4	42.6	38.9
Arl5b	148	0	67	0	71.3	0	0	88.6	0	89.5	0	0	84.6	0	83.2	0	0	73.9	0	84.2	0	0	130.8	0	130.9	0	0	155.1	0	140.9
Ufl1	138.2	69.4	83.3	92.2	87.2	69.5	74.2	80.4	87.3	79.3	76.6	79.6	85.7	98.7	86.1	68.8	73.5	98.7	86.9	77	68.1	155.5	126.2	122.3	133	149.5	147.7	125.7	112.6	137.4
Nfic	136	65.2	90.8	0	53.1	52.9	93.4	91	0	83.5	87.3	81.5	91.9	0	83.9	73.6	98	73	0	90.3	46.3	145.8	127.6	0	152.2	174.7	116.1	125.6	0	137
Slc7a5	217.3	53.9	20.8	43	37.5	45.6	71.3	0	64	72.1	86.4	51.2	0	30.8	35	81.6	55.8	0	64.7	75.9	82.7	162.2	301.8	179.3	160.4	137.5	205.7	277.4	218.1	219.1
Cacna1c	94.2	103.3	88.1	109.4	99.6	55.6	102.4	95.9	125.4	113.1	92.8	113.8	104.2	97.6	118.6	110	113.7	117	112.1	102.8	113.3	81.3	96.4	74.9	88.3	99.2	85.4	98.4	80.5	77.7
Nfia	162.2	73.1	64.6	74.5	63.6	57.8	68.7	77	77	74.2	66	68.3	70.8	74.1	70.4	69.7	87	73.3	79.5	77.2	76.2	146.2	148.9	144.1	143.5	163.4	156.8	165.4	150.7	171.1
Uri1	147.3	88.4	63.2	0	0	0	77	61.9	0	0	0	87.1	78.2	0	0	0	102.5	57.5	0	0	0	120.7	169	0	0	0	124.2	170.3	0	0
Cap1	166.3	70.8	65	62.5	58	71.6	73.8	70.2	61.7	62.3	72.1	85.8	65.8	60.5	61.5	73.6	79.2	68.5	69.3	74.8	77.5	143.9	162.2	163.7	164.9	149.2	146.6	168.3	182.3	178.5
Impad1	140.4	0	0	92	66.2	0	0	0	82.1	71.3	0	0	0	89.7	64.9	0	0	0	70.4	60.1	0	0	0	145.6	177.1	0	0	0	120.3	160.4
Hsp90b1	190.9	60	55.9	52.5	51.6	53	62.6	53.9	55.6	59.9	57.5	57.8	52.8	54.7	53.4	48.4	65	58.4	58.9	64.8	54.7	173.7	183.3	185.7	181.7	190.1	180.9	195.6	192.6	188.7
Zfp512	186.7	47.1	40.4	43.2	46.7	59.5	69.6	83.3	66.9	61.3	66.4	60.5	59.3	56.4	49.5	50	74.6	67.7	64.4	51.9	62.7	168.9	165.8	177.8	195.6	177	179.4	183.4	191.2	194.9
Usp28	182.8	58	57.4	45.4	40.5	44	57.5	68.7	53.3	43.2	77	56.3	64.3	60.2	42.7	55.6	63.3	75.8	58.7	55.5	64.7	178.5	180.3	194.1	212.8	178.5	186.4	153.6	188.3	205.3
Snu13	191	60.4	53.1	52.4	46.8	45.1	60.5	52.3	52.3	59.8	59.6	55.1	49.2	56.4	63.7	48.4	55.7	53.5	56.8	71.3	53	180	198	190.5	176.2	195.1	188.4	193.8	191.5	182.2
Usp24	126.1	80.8	96.6	76.9	83.8	0	85.9	72.1	82	86.4	0	101.2	84.1	89.1	99.5	0	110.7	92.3	93	92.9	0	109.6	124.4	121	113.2	0	111.8	130.5	137.9	124.1
Igf2bp3	200.9	64.1	80.3	48.1	30.2	43.8	66.1	61.7	44.5	36.3	51.5	62.9	71	50.6	33.7	49.9	52.5	63.5	42.5	32.4	48.4	168.1	161.8	204.8	227.2	199.4	186.4	161.7	209.3	240.2
Npm3	145.7	45.4	43.1	63	85.3	77.1	59.8	53.7	76.5	93	70.1	57.5	93.3	47.8	104.8	100.9	60.1	49.9	69.4	63.4	85.8	190	204.4	180.6	142.8	154.1	187.2	155.7	162.7	110.7
Gcsh	51.4	42.8	0	104.6	128.4	126.6	211.1	0	120.5	151.3	121.5	161.1	0	121.6	115.2	123.1	95.9	0	128.7	124.4	146.5	43	0	65.4	40.3	38	61.7	0	59.2	40.4
Rasal2	163.1	0	83.9	58.6	64.2	0	0	98.1	59.6	69.5	0	0	69.9	45.8	70.8	0	0	76.7	58.5	71.2	0	0	141.5	185.9	156.5	0	0	129.8	191.7	167.9
Abi1	118.8	99.1	72.7	77.4	69	0	123.4	78.4	81.7	71.3	0	110	100.1	87.2	70.5	0	136.7	93.7	84.9	88.7	0	76.9	129.8	133.1	140.2	0	53.9	125.2	135.7	160.2
Psmf1	130.8	62.2	102	87.4	81.1	79.1	81.3	95.4	109.4	74.5	87.8	76	90	108	77.2	104.4	75.5	101	75.8	87.2	75	146	98.5	102.1	145.2	124.1	159	113.2	117.4	134.8
Fn3krp	89.6	70.6	142.2	135.7	0	101.3	76.7	110.9	121.5	0	109.7	78.6	88.4	104.5	0	82.6	79.8	95.2	83.3	0	80.6	162.3	84.7	98.1	0	134.7	131.9	78.5	56.9	0
Cadm3	83.3	0	111.7	103.3	91.2	0	0	115.7	103.6	106.3	0	0	93.3	100.4	89.7	0	0	131	91.9	115	0	0	77.5	114	105.4	0	0	70.7	86.8	92.3
Shroom3	129.4	75.9	73.6	99.4	101	62.6	84.5	77.9	88	108.4	83.3	85.1	103.5	73.5	111.4	54.7	89.5	95.8	87.1	96.2	73.2	137.3	127.9	126.7	93.9	143	127.8	121.3	125.4	89
Stom	151.2	73.8	67.4	68.9	62.5	69.1	88.2	67.5	79.2	73.6	68.6	85.6	91.2	69.7	72	76.4	89.7	81.8	100.3	106.1	70.5	132.4	128.4	132.6	137.8	150.8	130.3	163.7	149.2	148
Stx12	128.5	71.8	83.6	82.1	70.3	72.4	82.1	82.9	85.4	93.7	126.9	87.1	85.5	76.9	88.7	75.5	92	90.6	84	87.5	82.5	136.1	129.3	135.8	131	123.7	130.9	128.1	135.8	128.8
Xrn2	183.3	56.8	52.8	64.1	53.9	0	55.8	54.7	58	51.1	0	63	56.3	63.6	52.6	0	69	57.9	61.5	58.5	0	175.8	199.1	176.1	186	0	179.6	179.2	176.6	197.9
Metap1d	104.5	111	0	0	86.8	103.5	88.3	0	0	112.9	99	82.1	0	0	109.1	86.5	61	0	0	106.3	109.2	108.9	0	0	93	106.7	113.8	0	0	91.9
Arhgap5	205.1	0	81.7	69.3	47.1	0	0	92.7	88.5	54.2	0	0	65.5	55.5	68.2	0	0	88.2	62.3	60.4	0	280.5	143.4	154.4	167.9	0	319.5	128.5	170.1	202.2
Arhgap1	164.1	74.1	68.8	67.3	59.2	62.4	80.3	76.5	73	57.4	62.6	73.9	61.4	65.7	59.1	52.5	79.4	65.8	70.7	67	62.4	146.7	167.8	168	179.3	178.3	145.6	159.6	155.3	178
Adipoq	26.7	0	132.1	124.3	164.7	0	0	159.4	171.1	140.7	0	0	133.7	109.8	110.4	0	0	130.7	127.3	134.1	0	0	22.1	33	26.4	0	0	22	34.4	23.7
Gcs1	141.1	69.4	78	67.1	65.7	88.1	73.1	87.1	69.4	72.9	109.4	81.1	88.9	90.1	66	108.6	83.4	87.6	80.6	84.2	75.5	145.4	125.9	144.2	146.8	105.6	147.5	132.4	148.6	164.3
Prpf31	201.4	31.4	65.3	64.1	45.9	39.3	35.5	56.6	63.3	43.4	39.4	37.2	58.2	51	49.6	35.5	44.5	71.3	63.3	56.3	40.6	228.5	165	179.7	207.6	220.5	222.9	183.6	178.6	197.2
Med22	181.5	0	56.4	0	0	0	0	89	0	0	0	0	41.9	0	116.6	0	0	85.5	0	243.6	0	0	145.8	0	239.8	0	0	181.5	0	0
Nras	148.1	85.7	0	66.5	73.2	0	78.6	0	87.7	78.9	0	83.9	0	79.9	71.6	0	86.8	0	77.7	86.7	0	126.2	0	135.1	137.2	0	138.8	0	153	152.4
Med27	86.1	0	0	105.5	95.8	115.7	0	0	107.8	107.3	103.2	0	0	117	118.4	119.9	0	0	98.8	90.2	92.8	0	0	88.5	92.2	88.3	0	0	82.4	96
Nrap	122.1	75.1	77.9	77	73	69.5	103.2	89	87.5	91.9	87.2	83.8	98.2	95.4	81	76.4	95	109.6	107	122.7	79.1	120.8	113.8	116	118.7	140.5	122.1	111.5	117	112.8
Dynlrb1	136.6	69.5	73.6	89.7	74.4	71.3	76.1	75.5	85.3	79.6	84.3	76.9	71.3	80.7	83	84.9	79.7	83.2	98.9	88.4	74.6	155	144.8	124.1	141.8	150.7	142.9	151.6	121.4	132.7
Fam210b	85.8	0	120.3	100.3	83.4	92.2	0	93.3	69.2	100.6	85.3	0	113.8	117.5	100.9	123.5	0	126.4	145.8	134.3	125.7	0	74	83.6	78.8	87.7	0	72.2	83.6	101.9
Tdrkh	134.1	0	94.8	0	86.3	0	0	94.6	0	83.2	0	0	94.7	0	78.6	0	0	102.5	0	75.8	0	0	99.6	0	121.5	0	0	113.8	0	154.5
Kdm4b	163.3	0	77.5	0	46	66	0	78	0	31.1	49.7	0	66.5	0	47.9	77	0	64.4	0	67.8	76.7	0	175.3	0	220.3	166	0	138.4	0	186.9
Hmgb2	220.1	42.4	44.3	38.8	43.3	41	41.5	43.7	38.6	41.5	42.3	43.2	46.3	32.3	39.8	38.9	42.7	46.2	35.1	41.1	40.7	219.5	206.4	223.7	209.9	216.1	210.7	213.1	231.4	224.5
Hmgb1	159.2	75.2	67	71.9	77.1	86.6	69.2	68.4	81.4	78.5	79.3	65.7	60	63.2	70.7	66.3	69	60.4	63.3	72.5	66.3	162.5	167.8	157.6	151.9	152.1	158.4	176.3	162.6	149.3
Sparcl1	94.9	0	97.9	94.6	0	92	0	101.6	98.5	0	95.2	0	97.7	89.9	0	114.8	0	112	123.2	0	102.2	0	94.9	100.7	0	100	0	95.8	93.1	0
Smu1	142.8	86.7	89.8	68.6	67.7	71.9	110.3	86.2	74.6	80.3	72.3	98.4	75.6	76.6	80	71.5	94.7	80.2	65.1	78.3	91	99.6	128.7	152.9	143	142.2	110.5	139.4	162.3	150.6
Fyco1	118.9	66.7	76.1	84.2	70.6	97.4	87.1	80	79.2	88.5	83.5	101.3	84.3	85.3	92.2	113.5	100	87	89	84.5	95.3	123.8	140.8	136.9	135.8	122.5	121.1	131.9	125.4	128.5
Tmem242	51.9	0	0	85.9	112.4	0	0	0	147.9	132.4	0	0	0	154.6	81.8	0	0	0	120.5	147.2	0	0	0	51.9	61.7	0	0	0	39.1	64.6
RGD1311703	177.2	56.8	59.3	71.5	55.1	0	56.8	59.8	71.3	52.4	0	54.1	60.3	52.1	51	0	64.4	59.9	55.4	58.3	0	192.2	186.9	183.9	189.9	0	175.8	173.7	165.8	193.4
Dync1li1	127.6	79.5	81.1	85.9	80.1	71.4	81.4	85.1	82	92.2	84.4	95.1	83.4	86.5	88	84.5	96.2	88.5	93.6	95	87.9	121.8	130.6	131.2	125.7	130.8	125.9	131.2	120.9	119
Dync1li2	137	81.3	70	78.7	87.4	75.9	80	73.3	87.5	95.1	81.6	83.4	75.5	76.3	89.7	80.7	93.1	75.5	87	84.3	69.9	129.3	150.3	136	122.1	151	132.9	155.4	134.4	121.5
Uchl5	162.6	60.3	70.3	67.4	54.4	54.5	89.5	70.9	83.3	81.1	80.5	89.5	74.6	71.6	75.4	86.4	50.1	66.6	77.9	74.5	69.5	141.2	165.5	134.9	157.2	140.1	169.4	152	165	157.4
Kif2a	175.9	0	44.7	0	51.5	57	0	49.5	0	67.5	80.9	0	53.7	0	61.3	66.6	0	60.7	0	69.8	79.4	0	200.4	0	177	152.2	0	190.9	0	173
Uchl3	115.6	89.6	94.2	89.2	81.8	78.8	93.3	90.8	91.6	81.3	83.6	97.3	94.8	92.9	90.3	99.7	92.4	93.4	100.5	97.1	92.6	113.4	116.8	117.4	125.5	123.6	114	110.1	108.4	124
LOC288913	184.6	0	53	62.7	60	61.4	0	49.8	68.3	65.2	71	0	49.7	53	59.4	59.2	0	60.8	55.1	61.7	65.3	0	189.8	176.5	169.8	169.9	0	196.8	184.4	183.8
Atic	110	88.9	96.9	90	86.2	86.6	90.4	90.3	85.9	92	86.6	90.5	94.3	100.2	100.2	95.1	101	101.5	106.3	109.8	102.8	113.3	109.8	108.7	106.5	116	115.9	107.2	108.9	105.3
Eif2d	119.9	0	0	78.5	0	0	0	0	91.8	0	0	0	0	95.1	0	0	0	0	74.2	0	0	0	0	140.5	0	0	0	0	119.9	0
Mtch2	59.7	133	124.3	126.6	120.9	122.9	119	126.6	120.6	122	109.2	112.7	119.4	126.4	123.3	122.9	121.2	111.4	110.5	113.7	113.3	57.3	59.9	58.8	60.1	65.8	56.8	58.5	57	60
Mtch1	121.1	87.9	88.6	90.9	90.6	82.2	92.5	89.7	91.5	89.7	82.1	95.4	101	86.9	94.7	84.6	90.2	90.2	84.4	86.4	86.9	119.2	115.1	124.1	120.5	129.3	114.7	115.4	122.3	118.1
Gabarapl2	148.3	76.1	68.4	71.5	59.1	66.7	74.9	63	76.7	78.2	130.8	72.5	62.9	67.8	69.5	88.3	78.5	70	65.7	78.2	94.8	151	164.6	162.2	157.7	109.3	147.1	171.1	156.1	157.3
Pogz	174	56.2	49.9	0	0	0	56.5	93.5	0	0	0	62.9	63.2	0	0	0	61.9	86.1	0	0	0	162.2	159.6	0	0	0	200.3	147.6	0	0
Cnot9	149	79.1	90.7	68.4	83.9	0	73.4	71.4	59.1	60.4	0	92	68.5	58.3	69.9	0	84.2	72.8	68.6	121.2	0	142.3	150.5	179.9	109.6	0	129.1	146.2	165.6	154.9
Tial1	181.8	0	59.9	59.3	0	53.9	0	62.6	41	0	63.4	0	45	67.5	0	56.5	0	65.7	72.4	0	53.2	0	198.7	180.1	0	175.4	0	168	179.7	0
Cnot3	133.8	0	80.2	94.2	0	0	0	65.3	93.4	0	0	0	59.7	77	0	0	0	73.9	107.7	0	0	0	158.1	123	0	0	0	162.9	104.7	0
Cnot2	193.1	0	51.1	53.2	0	54.6	0	49.7	65.5	0	55.8	0	53.9	59	0	73.9	0	55.2	51.9	0	57.3	0	191	180.9	0	167.8	0	199.2	189.6	0
Cnot1	163.4	53	67.7	54.4	47.3	62.4	70.3	81.9	64	57.6	66.5	76	93.5	66	63.8	63.3	85	86.4	61.4	70.2	59.3	155.7	134	178.3	178.2	186.3	159.8	136.4	175.8	182.9
Mapk8	148.1	0	80.3	69.2	68.8	0	0	88.7	67.8	71.3	0	0	77.3	74.3	73.8	0	0	78.7	87.7	83.3	0	0	139.4	136.7	158.4	0	0	135.6	164.3	144.4
Cct5	171.1	69.4	62.3	61.1	61.3	67.1	61	65.2	60.3	64.2	65.5	61.5	61.3	60.8	58.9	63.6	64	61.1	61.8	62.7	64.9	171	179.1	183.1	180.7	172.6	173.1	171	172.9	172.2
Sars2	119.5	120	86.7	94.1	83.7	100.2	70	90.4	89.8	90.4	113.1	81.7	85.3	92	91.7	102.7	74.9	93	94	92.5	99.1	77.1	120.4	117.9	121.3	92.1	145.5	124.2	112.1	120.4
Csnk1e	174.1	58	0	0	0	0	53.3	0	0	0	0	63.8	0	0	0	0	61.6	0	0	0	0	189.1	0	0	0	0	174.1	0	0	0
Man2c1	125.5	94.2	86.3	72.6	85.4	40.4	99.1	83.8	93.5	100.3	66.8	93.9	76.8	106	101.6	83.7	99	92.1	93.1	98.1	87.2	105.8	137.3	118.3	107.4	149.7	108.2	123.7	116.5	107.2
Gng5	114	0	99.8	85.3	93	87.2	0	91.5	86.8	93.3	84.7	0	87.3	95.2	99.5	90.6	0	84.7	104.5	100.9	100.5	0	116.8	115.1	108.2	119.3	0	119.9	113	105.3
Calcoco1	99.1	86.3	111.8	96	0	0	99.9	92.7	94.9	0	0	89.6	97.3	83.1	0	0	104.6	119.6	92.7	0	0	104.2	101.3	128.8	0	0	115.3	77.4	104.5	0
Popdc2	134.4	72.8	84.2	93	85.3	82.7	71.9	82	86.8	88.8	84.3	80.5	84	87.8	84.5	75.6	88.2	84.6	85	78.2	76.8	142.7	131.3	123.1	134	140	144	133.9	124.3	129.2
Tp53i11	87.4	0	105.1	106.2	101.8	0	0	99.7	92.9	115.3	0	0	115.2	101.6	122.6	0	0	104.4	107.5	106.1	0	0	93.2	88.8	77.4	0	0	82.5	102.9	76.7
Cd34	107.1	60.7	96.2	87.4	80.4	89.9	91.9	99.2	83.9	95.3	102	79.3	91.2	97.8	99.7	88.9	114.5	117.2	115.9	113.7	105.4	127.7	99.5	107.1	110.4	109.6	126.1	96.8	108	100.6
Cd36	52.5	143.2	140	130.8	137.3	135.7	119.9	127.8	122.3	123.8	128	104.5	122.4	117.5	114.9	115.4	121.2	124.7	117	114.8	126.4	53.8	41.2	54.4	54.7	45.6	57.4	43.9	58	54.5
Commd10	133.1	67	97.6	63.9	55.3	51.1	93.1	79.6	90.4	91.1	106.6	96.3	112.2	67.1	104.8	171.1	102	83.5	96.2	80.9	63.6	108.9	108.9	124.8	126.8	91.7	132.7	118.2	157.7	141
Ech1	124.3	101.5	67.1	65.3	117.2	137.3	130.1	112.6	115.9	120.2	115.8	104.7	130.6	123.9	123	159.9	109.1	114.5	115	105.3	114.6	81.4	91.9	114.4	71	36.7	88.9	74.3	64.6	63.1
Tmem55b	111	103.3	0	0	0	82.3	96.6	0	0	0	89.2	112.6	0	0	0	99	86.7	0	0	0	111.4	93.6	0	0	0	118	104.1	0	0	0
Gak	131.1	0	0	93.8	0	0	0	0	90.5	0	0	0	0	75.8	0	0	0	0	85.5	0	0	0	0	123.3	0	0	0	0	131.1	0
Mrps34	135.6	128.2	90.5	74.8	82.9	85.9	84.6	84.4	83.7	86.2	81.8	81.1	95.3	83.1	78.7	89.4	85.9	89.6	79.9	75.5	80.8	87.5	121.6	145.3	141.2	134.6	135.1	118.6	133.3	135.5
Gcat	59.3	68.4	112.6	0	123.5	125	103.1	88.4	0	117.4	118.6	104.2	123.6	0	120.6	115.8	114.9	146.9	0	120	124.7	130.2	62.3	0	55.2	60.4	59.1	66.2	0	63.4
Zmpste24	129.3	73.8	122.3	70.4	63.6	75.1	72.3	84.7	96.5	70.3	69	83.4	67.5	78.1	76.9	92.5	89.1	77.4	102.8	75.9	72.7	134.9	130.2	135.9	182.5	156	146.6	117.9	116.4	130.9
Arl3	157.5	62	62.4	65.8	64	68.3	80.5	70	75	72.6	66.9	85.4	65.5	73.3	71.3	65	73.2	67	73.1	73.9	57.8	154.1	171.3	155.8	163.9	174.5	144.9	163.8	157	154.3
Mta2	179.4	53.7	55.7	62.4	48.7	62.2	50	60.8	63.5	54.3	73.1	55.2	55.8	64.2	64.7	77.4	57	56.5	72.4	58	82.4	192.1	184.7	167.7	183.3	147.1	192.1	186.4	169.9	190.9
Mfap2	140.1	60.9	0	0	0	0	96.9	0	0	0	0	82.4	0	0	0	0	84.8	0	0	0	0	134.8	0	0	0	0	140.1	0	0	0
Ndufab1	51	48.8	128.1	114.6	126.6	132.5	130.8	124.3	120.8	136.5	126.5	122.6	132.8	128.5	121.6	133	129.8	117.1	125.8	120.1	113.3	115.9	50.5	55.6	46.9	49	52.8	47.3	54.6	48.3
Nceh1	66.5	106.4	112.1	120	106.6	133	117.4	118.3	115.7	115	129.2	114.6	120.9	120.6	107.2	112.3	123.6	124.7	122	110.8	118.2	67.9	60.7	61.3	77.7	51.4	70.1	63.3	60.5	82.7
Ehd4	94.4	94.6	98.4	97.9	92.3	93.1	96.5	113.5	101	101.1	106.1	108.4	95.1	108.1	110.4	112.5	98.6	107	107.8	112.9	95.1	101.3	93.7	92.8	92.2	97.8	100.7	92.3	92.3	91.2
Ehd3	83.2	0	96.7	106.2	103.2	0	0	111.1	128.4	101.6	0	0	109.8	101.5	102.7	0	0	112.5	114.8	114.6	0	0	84	68.8	94.5	0	0	85.9	80.2	83.3
Ehd2	63.5	119.4	125.8	123.5	116.5	116.7	110.3	115	120.3	115.5	111.1	115.6	117	116.1	115.8	113.4	120.6	117.9	123.6	133.7	122.5	65.8	61.5	58.2	58.9	68	68.4	62.9	58.3	59.6
Ehd1	60.7	109.8	114.2	112.8	116.2	109.3	120.7	122.2	118	121.1	118.9	116.3	115.2	128.5	120.7	118.6	120.7	129.2	124.7	127.4	115.4	67	61.2	59.5	59	70	65.5	58.1	56.5	55.5
Nudt9	113	118.4	83.4	95.8	80.4	92.7	81.6	93.3	91.6	94.5	85.6	83.2	100.3	94.9	92.9	101.1	87.8	91.6	85.6	117.3	94.4	94.7	112.6	105.6	113.6	109.6	123.8	118.7	126.5	101.2
Atg16l1	129.3	0	78.1	76.5	77.5	98.2	0	75.1	79.9	79.8	91.1	0	81.6	76	86.1	91.1	0	89.4	89.8	96.8	79.2	0	142.8	139.7	130	124.1	0	133.1	138.2	129.8
Gcn1l1	164.5	55.3	65.5	59.6	63.5	52.8	58.8	70.3	60.9	73.9	63.9	65.1	70.3	71.8	77.9	65.6	75.9	72.2	71.3	78	68.2	168.8	165.9	170.1	155.1	177	176.1	155.7	166.3	151.7
Zc2hc1a	128.8	87.8	76.5	48.7	86.7	0	121.8	124.4	71.5	91	0	112.4	75.5	54	107.5	0	111.9	83.2	52.9	96.6	0	83.8	98.7	188.3	111.4	0	82.3	141.6	184.6	106.7
Caskin2	153.6	77	68.1	77.6	73	67.2	96.5	69.1	73.2	71.9	70.1	72.6	69.1	68.5	72.8	69	80.5	71.8	75	78.1	70	135.7	159.3	150	153.5	162.5	137.7	162.5	155.8	150.7
Abl1	123.2	0	0	0	85.2	0	0	0	0	79.9	0	0	0	0	88.5	0	0	0	0	103.1	0	0	0	0	120	0	0	0	0	123.2
Slco3a1	125	0	35.1	118.6	77.5	76	0	122.3	36.8	69.4	87	0	118.6	77.7	69.3	91.9	0	73.8	92.2	105.3	106.6	0	150.4	143.2	141.6	106.6	0	99.8	131.4	137
Epdr1	126.2	85.3	99.2	61.7	109.3	72.8	85.8	82.3	74.6	79.2	65.9	126	97	70.3	77.5	85.9	99	123.7	68.6	90.6	104.1	102.7	95.9	152.3	131	128.3	101.3	101.8	172.5	112.5
Eml2	134.1	75.3	86.3	77.3	69.4	79.9	82.6	90.9	83.2	81.3	84.1	84.6	86.7	79.4	82.4	84.4	97.6	90.2	92.3	94.1	85.9	119.4	123.1	132.7	134.9	131.6	140.5	122.9	135.1	137.8
S100a10	120.8	95.9	84.7	91.4	82.3	82.3	108.5	101.6	87.9	89.1	99.9	85.9	87.6	89.3	83.1	82.8	110.3	108.6	103.5	106.5	94.3	97.8	95.1	106	110.3	111.5	101.6	122.4	121.9	128.8
Eml1	71.7	102.8	122.7	117.1	117.5	110.7	106	107.7	108.5	104.7	104	120	120.3	122.3	116	113.4	125.4	115.6	124.6	112.1	119.2	72.6	66.7	64.1	76	71.3	73.2	67	63.4	73.7
Tppp3	98.5	92.7	111.9	111.8	100.2	81.4	101.1	106.6	111.2	125.2	93.4	97.6	105	96.6	104.3	98	105.8	101.6	108.2	131.1	77	101.8	80.4	81.3	63.9	119.5	101	94.6	90.9	75.3
Eml4	165.5	79.8	52.5	47.4	65	55.7	94.1	76.2	61.1	39.2	98.9	81.9	82.4	57.1	34.6	75.8	92.5	64.4	67.3	60.3	93.3	128	172.6	175.4	185.4	132	123.8	152	191.7	215.6
Afg3l1	117	0	93.1	94.5	89.2	68.5	0	91.4	94.1	67.1	61.3	0	100	85.7	89.3	92.8	0	108.4	104.9	96.5	112.9	0	103.4	112.2	129.2	137.6	0	103.7	108.6	128.7
Atp5s	43.2	42.2	105	148.6	129.1	133.6	116.4	118.5	130.1	120	120.4	118.3	118.3	126.3	127.4	140.7	129	147.1	139.4	142.1	125.2	137.7	55.5	28.8	41.9	40.8	49.1	55.6	26.8	39.5
Atp5i	49.2	49.9	127.9	130.7	123.3	128.1	122.3	125.7	120.6	124.5	125.4	122.1	127.3	128.2	124.1	126.7	119.9	124.8	128.6	126.8	121	126.3	46.4	45.9	50	49.3	54.7	47.9	46.1	51.2
Afg3l2	68	109.2	113.2	117.8	114.1	111	118.5	112.2	111.2	116.5	113.8	119.1	117.7	118.1	116	115.7	116.1	118.4	120.1	118.5	124	69.1	69.6	66.1	66.5	67.4	68	68.9	66.7	68.4
Atp5o	47.1	46.1	133.4	133.5	127.9	130.7	128.4	123.8	121.3	124.2	128.3	121.5	127.1	126.8	129.4	131.1	126.1	122.4	126.8	125	120.1	125.7	46.7	46.5	46.7	45.3	50.5	46.5	45.1	46.8
Sra1	136.7	66.5	67	73.8	74.3	97.6	78.6	61.7	76.9	85.2	109.1	82.7	70.9	71.7	92.2	118.1	83.6	78.4	91.5	79	105.6	150.8	162.4	116	142.1	80.5	137.7	159.6	170	127.2
Oxsr1	123.1	83.5	83.5	86.7	86.7	81.6	87.1	93.6	88.9	90.2	79.4	91.9	95	88.6	90.6	83.7	95.6	97.4	96.6	96.8	107.3	117.3	114.8	116.4	112.4	118.9	124.6	115.8	122.7	123.4
Atp5l	58.8	60	121.8	130.3	113.1	122.8	122.9	111.3	123.1	109.1	119	112.7	116.6	119	130.6	117.8	119.8	126.2	123	130.5	118.1	118.1	61.8	52.1	56.6	60.4	63.1	62.1	52.6	60.2
Aldh16a1	121.9	80	93	92.5	83.1	71.4	85.9	81.1	86.7	97.4	75.5	88.5	92.7	98.3	109.8	68.7	96.8	86.8	95.2	96.6	89.4	125.9	122	107.9	109.3	155.8	123	124.4	119.3	103.8
Atp5b	52.9	52.5	126.2	127.9	122	121.1	122.4	124.3	120.8	123.9	127.4	123.8	122.8	125.5	126.6	125.9	120.8	123.1	122.5	124.3	117.6	124.3	50.8	51.9	51.8	54.3	55.4	52.8	51.5	51.4
Lyn	147.1	72	68.4	101.4	69.2	0	72.1	76.8	91.2	65.7	0	69.9	70.3	85.3	77.7	0	83.6	67.3	85.3	75.2	0	147.2	164.5	119.6	148.9	0	155.2	152.8	117.2	163.4
RT1-CE10	47.6	52.5	121.8	91.1	112.3	122	63.8	123.3	144.4	145.6	211.1	133.1	110.4	106.3	109.2	78.5	86.7	131.6	123.5	147.6	119.6	217.6	53.8	71.5	38.7	30.4	43.5	59.1	63.3	46.6
Mtap	155.4	69	65.7	72.3	77.9	72.2	89.4	62.9	68.2	71.5	68.8	80.7	64.5	68.2	67.1	74.3	77.8	67.3	77.1	70.8	74.7	137.4	169.8	159.1	159.5	156.4	145.7	169.7	155.1	153.1
Atp5e	44.9	44	148	149.8	131.5	119	122.3	120.7	118.7	119.9	130.7	134.1	124.1	134.3	135.9	130.3	129.5	117.9	113.7	127.7	118.5	128.7	44.6	43.8	43.8	47.8	44.4	44.7	39.6	41.2
Bcap31	109.9	87.5	93.4	95.9	92.9	95.6	96.4	96.6	96.4	99.9	106.3	92	86.9	91.2	88.9	93.6	96	97.6	93.6	100.9	94.9	113.6	110.7	110.9	112	106.6	114.5	114.7	111.9	105.3
Pcyt2	70.1	98.3	102.1	112.8	101.8	99.2	106.6	100.3	102.2	99.8	102.9	118.4	120.8	133.4	121.4	121.2	126.3	133.2	119.7	121.3	113.9	78.2	78	71.7	79.4	86.9	72.3	65.5	60.1	76.4
Nsdhl	94.3	101.4	0	96.4	0	113.6	0	0	86.8	0	110.7	0	0	90.6	0	108.5	0	0	95.7	0	106.3	0	0	111	0	77.5	0	0	119.4	0
Camk2d	121.8	83.4	95.3	90	86.9	89.8	85.8	85.4	79	86.8	90.2	92.4	88.1	92.4	92.5	87.6	101.8	98.6	92.7	96.2	88.1	113	114.9	119.5	120.3	120.4	123.7	117.6	126.4	117.3
Nudt4	145.9	69.8	71.7	69.5	79.7	66.5	83.4	91.7	107.5	82.1	79.1	90.1	106.3	79.3	64.1	70.8	87	84.3	94.2	81.8	87.1	124.6	116.6	115.7	134.5	133	145	129.3	133.8	157.8
Nup160	158.9	78.9	84.6	37.4	57.1	0	91.2	84.8	31.3	45.3	0	110.9	75.7	40.5	54.2	0	86.5	82.6	35.9	90.8	0	117.1	150	243.8	166	0	115.5	122.3	211	186.6
Camk2a	97	99	86.4	101.6	92.8	91.1	105.4	87.3	103	91.7	101	92.3	89.9	113.1	99.9	110.5	64.9	111.3	115.9	116.4	78	132.3	110.7	90.4	122.4	107.6	106.1	114.3	76	76.9
Txlna	177.3	42.6	55	45.2	50.1	48.8	40.7	55	49.9	51.7	63.7	47.6	58.9	48.9	52.3	57.6	46.5	60.8	50.9	51.6	69.2	235.8	198.9	223.7	215.3	193	186.9	171.4	181.4	179.1
Rpl14	165.9	69.3	65.8	68	64.1	64.9	62.6	61.8	68.3	69.8	68.1	66.1	59.5	63.9	63.2	60.6	68.2	62.4	65.4	65.6	62.9	168.6	179.7	174.4	173.6	173.6	165.2	170.8	160	163.7
Rpl15	173.5	64.2	65.3	65.5	60.6	60.6	67.5	64.3	63.7	60.8	55.9	65.6	58.9	60.9	56.8	56.8	66.1	59.6	57.4	63.3	61.2	174.4	177.3	181.9	182.3	181.6	162.2	174.6	170.5	176.2
Prkg1	110.3	83.4	108.9	77.8	82.5	86.1	113.9	92.3	99.5	94.9	93.3	103.3	86.8	100.1	101.6	89.4	112.2	113.3	111.5	122.7	108.6	95.1	93	94	88.7	95.7	92	105.7	117.1	109.6
Rpl11	178.3	59.8	50.3	57.4	51.6	59.3	60.6	56.7	56.7	56.6	61.8	60.9	53.5	55.7	58.4	61.3	67	57.4	54.5	59.8	66.7	177.5	191.4	194.4	194.6	184.7	174.1	190.8	181.3	179
Rpl12	175.1	62.9	64.5	58.9	60.3	56.3	59.1	64.2	59.8	65.9	57.2	58.3	58.3	55.3	59.5	55.9	66.4	59.5	56	60.2	61	182.5	187.9	193	176.6	184.7	170.7	165.6	177	177.6
Ankhd1	123.7	66.3	0	88	0	0	97.9	0	80.5	0	0	94.1	0	95.6	0	0	71.5	0	85.7	0	0	146.6	0	126.4	0	0	123.7	0	123.7	0
Rpl18	175.1	61.1	59.3	62.1	60.1	59.5	54.2	60.5	62.9	65.4	61.9	52.2	51	60	62.8	60.3	61.1	56.3	62.2	61.7	62.1	189.5	199	182.5	177.7	179	181.9	173.8	170.4	172.4
Rpl19	175.9	63.8	57.7	58.5	67.6	62.9	62.4	60	61.1	67.1	61.3	63	54.9	54.3	61.9	59.7	64.9	55.7	53.3	65.1	63.6	177.3	182.2	193	171	178	168.6	189.5	179.7	167.2
Hspbp1	167.7	60.5	72.6	51.6	62.4	65.5	51.2	72.3	65.6	62.4	61.4	49.2	72.4	55.6	57.4	64.8	62.3	72.8	63.7	59.9	67.3	196.2	162.5	181.3	192	178.6	180.5	147.4	182.2	165.8
Timm8b	81.5	110.5	111.7	107.5	110.6	111.3	98.8	104.3	100.2	110.3	108.7	108.1	124.2	111.4	118.8	102.1	103.4	99.9	96.8	102.7	107.9	95.6	86.6	93.4	81.9	85.8	83.6	73.2	90.7	75.7
Dbn1	160.4	0	93.3	52.9	73	0	0	61.6	46	70.5	0	0	90.6	62.5	66	0	0	76.5	48.6	69.1	0	0	144.6	194.6	168.8	0	0	133.3	195.4	152.5
Pibf1	172.4	0	0	0	0	35.1	0	0	0	0	117.9	0	0	0	0	40.3	0	0	0	0	40.9	0	0	0	0	193.4	0	0	0	0
Acyp2	48.4	132.4	127.5	106.6	112.1	107.2	121.2	123.7	124.6	132.4	131.8	136.2	127.8	124.2	108.7	123.8	140.3	128.6	128.3	131.4	134.5	35.9	48.8	60.5	56.3	52.8	34	43.6	55.7	59
Ogfod3	211.1	48.2	36.1	44.2	0	0	53.9	40.7	43.9	0	0	56.3	36.1	38.8	0	0	59.1	38.9	53.7	0	0	195.9	215.1	205.8	0	0	186.6	233.1	213.6	0
Cpeb4	94.3	73.1	0	65.8	0	0	73.4	0	149.6	0	0	105.4	0	143.2	0	0	155.4	0	87.7	0	0	82.3	0	75.6	0	0	110.5	0	78	0
Hp	35.9	168.6	121	137.4	165.7	155.4	165.2	78.8	247.7	159.4	206.7	37	169.9	88.4	36.7	29.1	162.8	169.8	62.7	165.7	119.4	32.7	29.5	31.3	35.1	44.4	33.8	30.9	32.5	37.5
Rpa1	219.1	39.8	34.3	50	29.3	39	42.3	34.2	43.6	35.8	39.4	45.6	29.1	49	38.8	41.3	45.7	34.5	56.9	42.1	43.8	211	234.5	192.6	232	219.7	215.6	233.4	207.9	221.9
Csnk1d	123	80.9	81.3	78	84.3	78.8	97.7	82.5	65.7	75.9	77.4	97.6	56.9	83	114.1	114.7	110.6	59.4	66.6	111.5	103.5	106.2	178.4	149.1	112	119	106.9	141.4	157.5	102.3
Rai14	132.7	74.2	116.8	0	0	66.5	89.2	105.2	0	0	96.5	75.7	100.3	0	0	62.3	84.9	97.1	0	0	65.2	133.8	95.2	0	0	139.2	142.2	85.5	0	0
Rpa2	163.9	54.8	0	61.4	60.4	56.1	51.1	0	95.4	78.9	69	57	0	65.8	75.7	77.1	58.5	0	63.9	90.3	59.4	191.3	0	144.6	158.7	175	187.4	0	169	136
Palmd	65.2	121.5	115.6	124.7	109.4	110.3	115	123.6	129.3	126.4	111	107	114.3	101.7	113.7	99	121.9	116.1	117.5	120	113.8	72.6	71.5	66.5	68.3	83.4	61.9	59	60.4	62.1
Mtfp1	50.7	128.8	116.5	113.4	120.3	122.1	103.7	119.3	107	113.9	114.1	120.7	132.4	142.2	127.3	132.5	149.3	135.3	129.3	134.5	135.5	48.2	46.3	54	53	47.2	49.3	50.3	54.1	51
Lyrm7	50	93.6	111.5	128.3	115.7	94	104.9	106.6	118	115	99.5	109.7	134.5	125.4	122.6	113.4	194.9	146.8	136.5	152.1	172.2	50.1	52.1	47	49.3	56.4	46.8	48.4	44.9	45.3
Lyrm4	82.6	94.3	108	112.9	101.4	100	98.8	103.5	104.4	110.8	109	115.9	115	109.4	114.8	106.1	113	108.1	115.8	111.1	115.5	90.3	83.8	82.4	79.6	83	87.7	81.7	75.1	82.3
Lnpep	106	103.3	107	91	88.7	91.6	103.4	96.7	96.3	95.4	101.1	90.2	92.3	87.2	87.9	91.9	112.4	100.9	103.5	87.2	115.3	93.5	101.7	107	121.4	103	97.1	101.4	114.9	119.3
Srp54	170.8	58.6	62.7	53.6	58.8	53.2	66.4	65.5	66.4	66.2	64.4	61.4	63	58	62.8	61	71.4	72.8	69.3	68.8	74.4	169.6	169.1	177.7	173.6	177.8	172.7	167	174.9	169.9
Lyrm9	83.1	124.2	102.2	100.2	114.1	95.5	113.9	111.6	107.8	116.2	103.5	123	112.4	109.1	111.9	92.1	105.1	99.1	112.2	112.5	111.7	70.4	91.1	78	74.4	92	63.4	83.7	92.5	70.9
Ebna1bp2	144.5	0	0	79.5	58.7	0	0	0	76.6	75.5	0	0	0	82.7	71.3	0	0	0	81.1	76.4	0	0	0	143.4	165.8	0	0	0	136.7	152.2
Setdb1	150.9	52.8	0	85.2	63.8	0	72.9	0	83	59.1	0	66.3	0	93.4	68.5	0	81	0	88.5	76.2	0	157.1	0	131	168.6	0	169.9	0	118.9	163.8
Rap2b	137	81.7	79.3	67.4	88.7	0	78.4	79.5	66.7	94.5	0	79.9	72.3	76.7	95.7	0	79.4	79.6	80.4	121.1	0	137	140.1	149.3	104.1	0	143.6	149.2	159.5	95.9
LOC100911295	188.4	61.1	50.9	72.3	266.3	46.3	52.2	47.9	54.5	139.2	61.4	42.7	49.9	62.8	93.1	47.8	56.2	47.9	58.5	46.1	37.1	197.3	195.7	191.6	55.3	212.2	190.5	207.6	160.3	0
Gsr	86.7	0	120.8	109.7	100	81.3	0	108.3	96.5	95.5	101.1	0	106.7	100.8	108.3	108.3	0	117.5	119.6	112	127.6	0	74.3	83.1	93.1	88.9	0	72.4	90.3	91.1
Emilin1	153.9	60.1	69.8	59.3	56.8	66.3	63.6	75.8	70.1	70.7	95.1	65.5	72.4	84.4	73.2	75.7	68.6	77.5	78.4	70.6	73.7	178	166.4	158.7	157.2	142.2	164.1	138	149	171.5
Mphosph8	168.9	0	0	0	76.8	0	0	0	0	66	0	106.6	0	0	75.3	0	34.3	0	0	78.4	0	247.3	0	0	177.5	0	211.7	0	0	126
Fam20b	132.8	0	0	76.6	59.2	0	0	0	87.4	80.8	0	0	0	78.4	91.9	0	0	0	95.8	94.2	0	0	0	126	144.2	0	0	0	135.9	129.7
Lman2	153	68.6	80.7	69.6	70.3	75.3	71.7	69.1	70.3	76.6	82	71.6	66.2	77.7	81.4	61.3	89.4	81.4	83.2	97.4	69.8	145	150.6	143.1	130.6	151.9	153.6	152	156.1	143.8
Hax1	116	76.1	71.7	92.9	98.4	121.1	83.8	92.4	95	91.9	62.3	81.1	95.2	100.6	108.9	88.5	94.9	83.7	101.2	113.6	83	131	125.4	105.1	99.9	122.4	133.2	131.6	105.2	87.4
Rdx	165.3	63.5	63.3	69.1	62.1	63.5	65.9	61.4	66.7	68.4	67.5	66.6	64.3	67.6	70.1	66.8	69.9	64.9	69.5	76.4	65.3	167	174.1	168	162.4	169.1	167.1	172	159.1	160.6
Gkap1	176.1	67.5	59	48.5	73.7	47	73.1	70.5	73.5	82.1	71.7	62	64.2	57.6	64.9	36.2	57.9	61.8	66.2	61.8	55.2	173.8	165.8	182.2	165	178.4	165.7	178.7	171.9	152.5
Banf1	147.6	84.5	91.1	86.1	82.7	98.6	70.2	75.8	90.4	64.7	66.1	75.7	80.2	93.6	62.1	99	91.9	76.7	90.6	103.8	106.8	118.9	126.4	101.5	125.5	99.2	158.9	149.8	137.8	161.1
Aldh3a1	58.1	73.3	0	0	0	86	0	0	0	0	127.5	0	0	0	0	104.3	0	0	0	0	150.8	0	0	0	0	58.1	0	0	0	0
Yipf2	138.6	0	91.9	0	0	0	0	93.4	0	0	0	0	82.1	0	0	0	0	82.4	0	0	0	0	111.5	0	0	0	0	138.6	0	0
Sugp2	155.5	63.8	62.3	83.7	58.8	72.4	76	75.1	87.9	86.8	58.9	81.2	80.5	76.9	51.2	47	84.9	82.2	70.4	65.4	73.6	149	150.4	137.4	162	184.9	145.1	149.5	143.7	175.7
RGD1559896	169	62	57.7	75.7	63.4	55.3	67.6	79	59.8	76.9	58.4	68.5	68.1	57.6	69.7	58.3	76.6	80.9	47.3	66.7	61.3	166.5	152.4	180.2	165	180.2	158.8	161.9	179.3	158.3
Tagln	85.9	101.4	72.3	80.8	73.4	100.2	131.8	154.7	116.8	74.5	114.1	68.7	74.2	81.4	62.1	68.4	98.9	144.4	110.7	209.6	106.5	109.7	85	116	99.4	115.4	89.5	69.4	94.3	80.9
Nudt19	92.6	94.2	77.8	103.5	90.1	102.6	90.9	90.2	96.4	89.2	107.7	99.1	95.2	110.2	114.3	114.6	108.6	106.2	118.3	129.3	111.9	110.2	116.6	84	85.8	82.4	94.1	113.9	87.6	91.4
Flii	187.3	53.1	54.3	47.5	54.3	48.2	55.4	48.6	54.4	53.4	54.2	58	53.9	56.3	52	55.7	64	65.1	61.7	62.4	46.7	185.1	191.6	191.8	193.4	202.3	184.4	186.6	188.2	184.5
Hk2	122.9	91.2	85.1	89.2	91.7	83.2	93.1	102.2	88.5	89.8	86.7	96.8	92.6	105.1	97.7	97.2	101.2	102.2	99.9	97.1	105.7	95.7	96	94.8	99.1	103.7	122	121.9	122.4	124.7
Spag7	176.6	55.2	49	69.9	70.7	60.4	57.5	64.9	78.6	53.7	61.6	71.6	49	64.1	49.8	51.9	70.4	50.7	83.8	57.1	66.1	171.5	191.4	155.3	185.8	177.4	173.8	195.1	148.3	182.9
Hk1	126	89.2	88	87.6	88.3	81.2	83.2	90.7	83.1	85.3	81.1	87	81.9	85	84.7	92.8	89.6	88.9	90.9	91.7	81.9	125.2	125.8	128.5	126.1	132.4	125.9	124.7	124.9	124
Inpp4b	119.3	101.3	0	75.4	0	0	0	0	121.7	0	0	0	0	75.8	0	0	0	0	106.5	0	0	0	0	119.3	0	0	0	0	101.3	0
Syde1	169.9	0	0	0	59.4	65.8	0	0	0	58.5	78.7	0	0	0	63	85.1	0	0	0	69.6	73.4	0	0	0	165.3	141.4	0	0	0	184.3
Mrpl18	142.4	148.7	55.9	69.2	84.8	62	71.6	58.7	78.2	77.3	77.9	76.3	63.7	89.4	86.5	86.3	83.1	71.5	81.4	97.2	86.1	86.8	173	140.9	126.5	143.2	128.6	177.1	140.9	127.7
Smarcd3	177.1	0	60.5	67.6	61.2	41.5	0	58.3	71.7	65	55.6	0	67.2	66.2	65	57.1	0	59.1	65.4	69.6	58.5	0	177	163.2	165	196.8	0	177.9	165.9	174.2
Psmd4	150.6	70.5	77.4	69.1	66.2	68.7	71.5	69.1	85.3	79.6	69.4	81.2	71.3	68.8	74.7	70.3	76.2	84.3	74.9	74.9	77.4	150.5	149.5	152.4	150.4	163.7	150	148.4	149.5	154.3
Hist1h1d	158.4	77.1	72.8	76.9	76.6	81.4	69.9	71.4	90	86.9	71.7	64.4	62	57.7	65.2	65	66.9	64.6	58.8	70	58.5	160.5	167.9	158.8	152.1	160.8	161.1	161.2	157.9	149.2
Hist1h1a	213.4	53	46.2	33.1	34.7	37.1	49.1	42.4	30.8	33.7	44	58.3	38.4	29.8	31.5	42	59.8	42.2	38.2	38.4	40.3	199.3	221.7	239.1	232.7	216.9	180.5	209.1	229	228.9
Hist1h1b	214.5	44.1	40.9	48.8	43.7	42.7	44.4	37.8	42.9	46.5	38.8	48.8	38	41.3	45.4	40.9	48	36	40.6	43.4	38.2	217.6	228.4	213.2	206.8	210.3	197.1	218.8	213.2	214.2
Hist1h1c	146.7	69.6	90.3	90.2	89.9	85.2	69.5	92.5	96.2	122.4	82.2	65.6	75.2	76.8	68.7	70.8	74.7	75.3	74.9	73.7	68.7	145	128	123.4	119.6	138.3	175.7	138.7	138.5	125.7
Rab9a	163.7	64.7	64.3	75.3	0	61	90.4	58	67.4	0	70.6	71	69.8	54.1	0	74.5	95.3	80.6	80.8	0	77.4	135.1	153.7	142.6	0	158.6	143.4	173.6	179.7	0
Sod2	34.2	31.6	144.6	139.1	129.9	144.1	152.7	148.4	135.7	138.3	139.4	134.1	129.4	129.6	142.3	118.8	127.1	114.5	137.5	124.7	123.5	117.3	31.7	30.4	33.8	40.3	34.5	31.3	27.7	30.9
Sod1	62.4	121.3	117.3	133.1	121.9	120.9	119	114.6	127.1	125.2	117.6	116.9	122.2	114.9	118.2	112	115.4	118	108.9	113.2	121.8	64.7	62.7	58.1	59.9	63.1	62.7	65.1	57.9	61.5
Gbp2	65.7	91.3	82.6	94.4	83.3	0	112.9	99.3	102.6	119.7	0	121	139.3	117.8	102.3	0	136.2	137.8	148.4	191.7	0	72.3	62.7	69.1	52.9	0	66.4	78.3	67.8	50.2
LOC291863	48.4	0	109.4	0	0	0	0	130.1	0	0	0	0	111	0	0	0	0	160.2	0	0	0	0	40.8	0	0	0	0	48.4	0	0
Slc25a10	114.5	0	85.3	77.9	90.2	77.4	0	80.6	76	89.8	84.1	0	84.7	112	128.3	117	0	0	76.2	87.6	99.6	0	207.1	137.8	107.2	123.3	0	142.4	120.1	96.9
Rock1	152.2	65	67.4	72.9	68.7	68.4	70.1	67.1	78.2	76.2	86.8	81	68.3	73.6	78.2	79.4	81.5	79.4	74.6	86.8	70.2	149.7	151.2	154.5	143	146.8	152.6	166.6	146.2	147
Rock2	125.8	85.8	84.4	89.8	85.8	76.5	84.3	80.5	89.5	97.5	90.4	90.5	88.4	88.8	96	89.3	90.9	87	84	88.3	94.6	121.5	128.2	122.5	114.3	121.9	127	131.5	125.4	118.1
Gpc1	64.7	85.5	109	108	96.4	99.8	106.8	105.2	96.4	111	104.7	118.3	123	127.9	124.8	130.7	136	143.8	138.7	146.2	146.8	77.2	58.4	64.1	60.3	57.6	76.3	60.6	65	61.4
Ddost	165.1	58.8	68.3	66.2	72.1	56.7	65.2	68.9	65.2	74.8	66.6	59.3	68.9	72.3	72.8	59.6	68.1	71	77.1	81.1	67	169	162.7	157.6	152.5	172.9	179.6	160.1	161.7	146.7
Gpc4	135.9	0	101.2	77.7	87.1	75.4	0	92.2	62.7	93.1	78	0	92.4	80.1	98.5	76.2	0	103	99.1	101.2	86.7	0	102.8	129.5	96.6	122.7	0	108.4	150.8	123.5
Pms1	264	0	0	0	0	0	0	89.8	0	0	0	0	0	0	0	0	0	0	0	0	0	0	246.2	0	0	0	0	264	0	0
Hhatl	56.7	118.9	124.4	124	122.6	123.7	126	121.1	110.4	115	115.9	129.9	128.1	137.5	121.1	125.5	114.3	124.6	128.7	117.7	110.7	56.9	48.6	48.5	62.3	60.2	54	53.2	50.9	61.3
Cox7a2l	56.9	105.5	112.6	111.3	111.6	109.3	124.5	140.6	114.6	128.5	121.9	132.6	119.7	116.4	120.7	122	126	133.5	129.8	126.6	118.4	55.1	47.2	64.3	57.4	65.4	56.3	46.4	63.5	55.3
Cbr4	53	115	141.7	132.4	129	113.6	117.4	127.8	109.6	137.4	122.6	115.1	132.1	126.5	110.5	110.9	129.4	124.5	118.5	148.7	131.1	61	36.3	52.1	38.3	53.4	62.1	37.6	60.9	36.1
Cbr1	106.7	103.9	123.8	105.9	97.9	95.8	93.7	82.9	81.4	89.5	92.2	96	87.8	113	100	78.6	105.6	100.1	86.1	95	111.6	107.6	97.1	109.2	100.6	111.2	93.2	108.2	104.4	117.1
Cbr3	85.3	0	112.1	105.7	0	0	0	122.5	131.1	0	0	0	104.3	86.7	0	0	0	113.8	90.4	0	0	0	74.9	88	0	0	0	72.5	98.1	0
Thop1	124.8	80.5	83.8	76.2	78.5	75.2	78.3	84.5	78.3	93	83.4	76.8	85.2	75.2	88.3	92.2	72.7	84.9	95.8	114.5	140.9	149.7	134.9	134	111.1	108.1	142	126.6	140.5	114.6
Txlng	153.7	0	60	0	0	0	0	89.9	0	0	0	0	74.3	0	0	0	0	89.2	0	0	0	0	133	0	0	0	0	153.7	0	0
Insr	138	0	59.3	0	64.1	74.3	0	96.1	0	75.9	100.1	0	103.7	0	80.7	134	0	108.3	0	77.5	91.3	0	95	0	134.2	91.5	0	137.6	0	167.6
Prkar2b	202.6	36.9	36.5	85.5	59.3	32.4	44.8	59.9	88	83.7	32.4	41.8	43	89.9	48.1	0	54	39.7	83.6	63.4	0	204.7	227.3	124.3	164	243.8	217.9	193.7	128.7	181.4
Col4a2	208.8	44.9	46.4	44.2	45.6	49.1	51.4	56.3	47.9	47.6	43.5	49.9	47.6	46.5	49.6	60.7	55.5	56.9	50.5	52.6	48	201.2	179.7	200.6	184.2	195.6	197.1	213	210.4	220.4
Abca8a	81	96.2	97.4	74.2	122.8	108.3	85.3	114.4	115.9	123.9	125	78.5	113.7	127.3	116.7	108.7	82	90.6	108.7	134.1	140.1	138.4	93.6	92.7	56.7	50.1	119.8	90.3	81.2	45.8
Rem1	144.2	0	61.5	83.9	79.6	0	0	67.8	106.1	94.6	0	0	51.4	86.4	101.4	0	0	42.8	89.4	110.7	0	0	181.8	108.3	101.7	0	0	194.6	125.9	112.2
Agpat3	88.5	0	133.4	115.5	133.4	119.9	0	117.9	128.6	137.7	114.3	0	89.8	98.1	96.9	87.9	0	101.6	81.8	75.5	84.9	0	71.4	85.9	77.8	93.8	0	85.9	90.2	78.8
Fn3k	54	99.6	129.3	100.2	111.7	132.5	109.4	108.9	114.3	120.9	104.8	120.1	140.5	143.8	120.6	140.9	142.7	126.2	126.2	110.4	138.2	67.7	49.6	68.8	70.1	32.6	60.5	45.5	46.6	66.3
Uqcrc2	48.9	48.1	129.9	130.1	126.4	126.2	124.1	123	123	118	130.1	124.8	124.7	126	134.4	128.9	125.1	123.7	128	127.6	117.5	123.8	49.4	47	47	48.6	52.3	49.3	45.8	46.6
Dhrs4	55.7	123.2	138.3	125.2	128.8	130.2	110.3	123.3	106.8	118.5	108.3	113.4	132.5	134.5	136.8	135.3	121.6	114.7	120.9	109.7	103.7	66	47.1	56.8	53.3	62	65.5	44	55.8	52.8
Gls	131.9	147.7	84.8	72.7	84.9	81	75.3	89.2	87.7	87.1	87.3	74.7	87.1	76.5	75.6	78	67.2	90.1	73.7	74.7	78	76.6	118.3	135.5	131.3	130.8	143.5	130.5	154	146.4
Uqcrc1	49.7	48.6	125.8	130.9	124.6	128.5	127.9	123.6	126.4	124.9	129.9	123.7	125.7	123.3	129.2	128.4	126.3	118.9	123.4	124.9	117.2	125.2	52.8	48.6	48.5	49.1	49.7	53.2	47.5	47.9
Exoc2	130	66.7	75.6	95.6	78.4	0	83.4	74.7	72.4	90.1	0	91.8	96.6	89.5	102	0	94	73.3	92.6	94.3	0	129.1	129.6	130.3	120.1	0	135	150.2	119.6	115.2
Exoc3	114.1	0	84.5	74.5	84.2	0	0	86.6	110.7	94.4	0	0	82	108.7	93.2	0	0	78.3	114.8	105.6	0	0	129.9	100	110.2	0	0	138.7	91.2	112.5
Exoc1	111.1	0	92.3	88.7	87.5	0	0	94.2	102.2	112.7	0	0	102.8	93.8	109.1	0	0	104.1	95.1	102.1	0	0	105.9	88.6	87.8	0	0	100.7	131.6	100.9
Exoc6	155	66.2	79.5	51.9	0	65.4	81.3	72.4	67.6	0	103.5	102.5	75.8	95.7	0	70.5	86.6	81	86	0	60.5	136.6	140.8	132.8	0	123.4	126.9	150.5	166	0
Diaph1	174.7	39.2	52.5	0	70.4	0	49.9	45.3	0	84.8	0	52.6	56.4	0	68.3	0	64.8	55.6	0	79.4	0	210.5	198.6	0	147.6	0	183	191.6	0	149.6
Bcl2l13	71.5	100.4	99.9	110	110.2	107.4	101.2	108.5	100.5	108.8	110.7	113.6	116.8	115.8	125	125.4	138.1	116.1	125.8	124.7	121.8	75.9	81.3	72.5	65.7	66.5	70.8	77.3	75.4	65.6
Exoc5	111.6	0	95.8	110.8	80.6	91.8	0	86.3	106.3	83.8	91.2	0	93.5	78.6	83.7	106	0	82.5	78.4	82.8	118.6	0	128.5	126.8	140.1	87.5	0	113.3	99.1	129.1
Exoc8	144.3	76.7	100.3	66.4	74.1	77.5	75.2	84.1	84.6	74.3	70.1	97.2	107.8	69.8	78.9	88.6	100.9	90	75.1	82.9	82	115.9	88.5	143.7	130.5	143.5	134	129.3	160.4	159.2
H6pd	160.1	0	0	85	69.2	0	0	0	99.3	59.3	0	0	0	80.3	108.8	0	0	0	33	100.6	0	0	0	135.8	108.4	0	0	0	166.5	153.8
U2surp	189.9	41	74	66.9	91.9	51.5	43.7	68.4	56	67.7	47.9	41.3	52.4	54.6	53.1	41.5	45	57.3	58.4	68.2	40.5	212	177.7	178.3	164	197.5	217	170.2	185.9	155.1
Acbd3	137.9	80.3	69.7	75.9	67.5	76.4	81	70.7	78.8	76.9	103.4	91.1	73.8	82	75.6	83.4	82.1	76.8	87	85.9	77.8	133	156.7	143.1	146.8	134.5	132.6	152.3	133.1	147.3
Pdxp	131.3	83.1	77.9	90.7	84.3	89.1	103.8	96.4	92.6	94.1	90.3	93.3	80.5	81.8	95.8	64.7	95.5	79.6	82.5	87.8	80.8	110.6	130.4	119.4	109.8	129	113.7	135.2	133.1	128.3
Acbd6	123.2	62.9	81	89.5	88.9	98	88.7	115.2	102.3	70	82	117.3	102.6	92.2	67.4	85.5	122.5	103.3	100.7	95.8	111.3	94.4	94.6	95.9	128.1	94.1	114.3	103.3	119.4	149.9
Acbd5	111.7	102.9	104.2	94.6	78.6	80.8	93.7	93.8	84	97.2	74.3	98.4	96.2	94	75.5	86	105.4	105.3	93.6	99.5	85	103.1	103.3	124.4	123.1	144.7	96.5	97.2	109.5	126.1
Vps35	114.1	88.3	99	92.6	87.5	86.2	88.5	94	95.8	98.5	88.3	83.9	86.8	91.3	88.9	88.4	101.5	95.6	97.2	101.3	98.2	119.8	114.9	110.9	112.6	119.8	118	109.7	112.2	111.3
Uqcrfs1	47.3	46.5	126.9	128	129.3	130.2	127.5	128.1	131.5	125.3	134	122.8	131.3	123.1	127.1	129.2	122.7	122.8	126.8	122.3	118.4	123.8	45.3	45.3	49	44.7	52.5	45.6	45.4	47
Ahcy	145.2	80.1	80.8	76.6	70.6	74.3	82	84.9	82.4	77.1	83.4	73.7	73.5	79.8	72.7	75.9	84	82.4	82.4	85.8	80.8	135	136.6	139.2	142.8	137.3	145.3	141.9	139.6	151
Oplah	111.9	90.7	92.8	77.3	89.7	91.6	97.6	89.3	100	102.4	87.9	105.1	100.4	95.1	99.8	89.5	93.6	87.9	86.1	87.2	81.3	111.2	116.9	121.7	114.7	130.9	101.9	112.7	119.7	106.2
Itch	139.3	0	110.6	67.2	0	0	0	54.1	66.9	0	0	0	65.9	80.8	0	0	0	113.4	73.1	0	0	0	132.5	156.9	0	0	0	123.5	155.1	0
Gnai2	132.9	82.1	86.1	81.3	79.7	74.3	78.1	82.2	78	86.3	79.5	80	81.7	88.5	86.1	78.7	90.9	83.6	93.2	91.7	88.3	133.8	135.3	127.6	127.4	141.1	135.1	131.1	131.4	128.9
Amacr	93	118	115.5	100.2	97.4	88.5	97.1	89	102.5	121.4	89.4	116.8	104.9	131.3	105.8	92.3	119.8	103.6	110.5	131.6	82.9	67.6	96	71.9	67	113.8	80.6	91	83.6	76.8
Tubb4b	165	58.7	67	65.3	61.7	56.5	61.5	63.8	60.2	64.3	65	64.5	68.4	66	65	61.8	80.6	74.1	68.8	71.1	59.6	168.5	168.2	174.3	174.9	185.2	166.3	158.7	165.4	162.9
Rilp	76.9	92.4	114.5	62.9	99.8	67.2	106.7	100.2	93.1	122.2	100	118.2	91.7	100.4	122.5	142.7	100.2	122.6	89.1	136.8	128.4	100.9	94.6	161.8	56.7	90.3	81.6	76.4	92.7	62.1
Vcan	157.9	0	0	63.6	65.7	0	0	0	67.6	90.3	0	0	0	63.6	70	0	0	0	53	89.4	0	0	0	172.2	148.7	0	0	0	180	135.8
Snrpa1	170.4	63.3	57.2	63.5	53.5	56.8	67.8	54.3	66.2	58.3	55.1	60.6	52.1	67	59.7	74.4	66.2	49.7	59.4	65.7	82.4	176	205.1	183.6	185.8	164.4	166.1	181.7	160.4	177
Top1	191.1	46.4	46.9	50.3	54.4	44.4	53.4	55.5	52	49.1	45.6	51.5	58.7	56.9	47	52.2	53.4	55.4	57.7	54.6	47.2	204.7	198.9	196.1	203.3	208.9	190.6	184.7	187	191.7
Vps39	76.1	0	66.4	0	80.8	0	0	176.1	0	89.6	0	0	87.8	0	100.6	0	0	101.1	0	127.8	0	0	102.9	0	114.8	0	0	65.7	0	86.5
Ccdc141	138.3	72.2	78.9	76.2	81.2	72.9	76.6	94.7	82.6	89.9	92.8	80.6	83.3	86	77.9	79.7	91.2	91.6	86	75.9	72.9	136.5	123.4	133	136.4	136.2	143	128.1	136.1	138.8
Tomm20	108.7	101.5	88.5	94.6	62.3	78	96.1	92.4	92.2	80.5	85	104.6	101.7	93.3	107.1	92.8	102.1	102.3	101.8	134.2	95.1	102.9	108.2	107.9	112.3	119.4	92.8	106.9	110.3	103.5
Tgfbi	56.5	114.7	110.4	119.2	105.1	152.5	141.5	180.6	142.1	135.5	137.2	104.7	95.6	131.3	115.1	124.6	86.8	91.5	111	142.4	93.4	74	61.1	50.2	52.7	44.6	78.4	60.8	46.2	49.3
Ap1b1	135.1	80.7	73.1	76.5	72.6	62.2	78.8	95.5	76.1	80.5	72.9	82.4	71.1	83.8	81	84.6	90.8	95	88	88.1	83.1	143.2	133	143.3	136	152	124.1	132.3	132.3	141.7
Phyh	78.7	81.5	116.1	101.3	116.1	122.3	98.2	101.7	123.2	121.3	109.4	95.7	116.7	107.6	115.1	104.8	104.3	115	104.2	109	107.9	109.1	71.4	81.1	68.2	79	94	79.2	82.5	70.5
As3mt	122	87.1	89.7	90.9	95.4	83.7	84.2	81.4	76.7	88	81.4	87.3	85.6	98.6	83.9	70.6	85.6	88.3	88.3	85.1	78.7	134.9	135.6	129.2	137.2	142.3	120.9	119.3	116.4	110.4
Dpm1	167	54.7	72.4	56.2	56.4	52.3	80.8	82.6	53.9	67.7	59	72.8	72.2	59.4	62.5	52.1	75.8	88	68.7	78.3	67	155.3	140.7	189	165.8	181.4	160.7	144.1	172.8	169.3
Dhx9	160	70.8	73.4	73.7	61.5	64.9	67.3	78	69.1	63.7	64.7	70.4	76.5	77	65.2	67.2	70.4	80	82.5	73	64.3	162.2	148.8	144.4	164.6	166.4	158.8	143.3	153.3	172
Aoc3	67	101.4	120	125.6	109.3	117.9	109.8	118.8	99.2	111.4	103.5	94.4	111.1	114.9	103.2	103.7	118.6	136.1	126.3	175.6	120	89.4	58.7	68.2	50.4	77.7	86.5	55.4	65.8	50
Atp1a1	88.4	114.4	109.1	115.5	114.8	112.5	99.3	108	102	108.9	108.2	106.5	104.7	103.4	105.8	96	105	103.3	99.6	96.3	96.9	88.4	88.5	90.5	87.6	92.8	86.5	86.4	89	86.5
Hmgcs1	237.6	164.2	40.1	0	52.5	60.7	43.6	32	0	47.4	68.7	43.9	42.3	0	51.2	67.5	47.5	39.8	0	53.2	74.5	27.8	259	0	229.6	191.6	270.3	187	0	166.2
Metap1	146	88.7	86	65.5	70.7	49.6	69.1	86.9	77.5	75.1	55.8	79.1	88.7	64.4	73	46.1	102.2	94.1	72.4	94.8	63.6	144.2	122.3	164.2	143.3	192.9	116.8	122.1	156	143.1
Lypla1	81.3	92.9	101.5	106.7	104.8	95.7	114.8	100.2	96.3	102.3	106.2	107.8	118.4	129.3	121.8	105.8	109.9	126.8	124.6	118.9	108.5	88.7	77.3	73.2	74.4	86.5	85.8	75.7	70	77.7
Lypla2	117.5	87.9	89.1	96.7	86	97	77.4	94.6	91.7	91.4	84.9	85	85.4	102.6	89.4	93.3	92.3	88.7	94.2	97	95.6	126.1	123.9	107.8	120.4	113.8	131.2	118.3	106.9	115.8
Metap2	112.6	0	76	97.2	80.4	0	0	76	113	96.6	0	0	74	108.2	80.6	0	0	74.6	66.7	78.2	0	0	157.6	140.9	142.3	0	0	141.8	74	121.8
Pgm1	107.6	95.9	99.8	94.4	95.6	90.5	98.8	92.8	90.1	94.6	90.8	96.7	97	105.5	100	96.6	99.8	105.2	103.7	104.7	100.3	101.1	98.6	100.6	100.7	108.2	107.8	106.5	105.7	104.5
Pgm2	138.3	73.9	78.9	82.7	68.1	83.3	88.4	103.6	83.7	82.5	88	81.3	89.4	89	74.8	84.1	91.9	90.2	84.5	85.2	83.9	130.7	110.2	119.3	137.2	123.9	133.7	127.7	140.9	152.2
Pgm3	147	75.6	66.5	63.1	72.6	67.2	91.9	69.1	69.6	82.3	76.2	81.3	73	69.7	85	82.1	85.5	81	78.9	90.7	85.8	130.5	152.9	155.8	139.7	139.1	135.2	157.5	162.9	129.7
Tmem126a	80.1	84.6	107.6	99.4	130.1	57.7	108.1	103.7	119	117	115.9	124.1	132	117.7	111.3	133.2	132.3	118.3	118.2	118	93.3	75.7	61.7	67.8	59.4	93.3	75.2	76.6	77.8	64.2
Rnf10	240.3	31.1	0	0	0	0	0	0	0	0	0	0	0	0	0	0	75.7	0	0	0	0	252.9	0	0	0	0	240.3	0	0	0
Hbb-b1	153.4	167.5	75.4	75.4	65	64.8	66	74.2	68.5	50.1	56.1	65	61.4	73.8	74.3	83.6	73.6	70.2	75.2	73.8	76.7	72	160.8	135.2	159.9	149.6	161.5	158.1	171.8	176.9
Nrp1	142.7	77.6	102	82	71.1	77.7	58	59.1	64.4	74.6	89.1	73.2	82.4	79.9	94	96.4	67.2	72.6	90.9	85.5	90.1	159.2	132.6	141.9	140.9	123.8	164.7	151.3	141	133.9
Galnt2	150.1	0	64.4	53.7	67.1	73.9	0	76.9	66.4	69	63.2	0	68.8	79.3	70.3	84.2	0	80.2	82	102.9	89.2	0	155.1	161.1	146.5	145.2	0	154.6	157.6	144.1
Plxnb2	149.5	65.3	69.6	74.3	59.7	73.9	69.6	74.9	75.9	88.7	80.1	74.7	77	76.3	75.4	82.2	75	68.9	75.1	75.6	80.7	159.6	161	152.2	145.7	140.8	155.8	148.6	146.1	154.8
Ncbp1	190.7	53.1	65.8	42.3	40.3	51.6	61.1	71.3	47.4	49.5	39.1	58.2	90.3	51.4	50.6	49.4	70.5	76.2	54	59.5	46.7	177.4	152.6	208.1	188.7	191.6	179.7	143.8	196.8	211.5
Ncbp3	167.7	70.2	0	44.1	0	0	96.8	0	70	0	0	65.2	0	68.3	0	0	66.7	0	68.6	0	0	146.1	0	168.5	0	0	155	0	180.4	0
Slc9a3r2	103.7	93.3	82.3	96	99.2	104	108.3	94.2	102	99.8	107.2	96.2	87.1	94.6	97.7	96.2	88	88.3	98.9	100.3	105.7	107.4	132.1	104.4	104.5	93.6	106.9	115.9	104.2	98.5
Slc9a3r1	138	74.8	91.3	68.4	61.8	0	85.6	84	100.8	101.6	0	84	94.6	62.8	76.9	0	91.6	98.1	72.3	92.7	0	125.3	116.2	141.8	123.6	0	138.7	115.9	153.9	143.3
Lims2	100.8	0	0	96.7	85.7	0	0	0	94.2	93.2	0	0	0	105.2	107.1	0	0	0	120.8	102.5	0	0	0	88.6	104.2	0	0	0	94.4	107.2
Prpf19	176.9	57.5	45.7	52.4	44.7	22.7	58.9	61.9	50.8	52.6	82.5	48.8	71.8	52.9	54.7	121.8	57.8	60.4	48.5	63.7	91	187.8	196.1	202.4	197.4	130.8	189.2	164.2	192.9	186.9
Lims1	108	92	103.3	96.4	94.6	91.4	94.5	96.7	95	99.5	93.1	93.1	97.3	101.7	95.7	88.6	108.5	104.4	97.3	102.5	91.7	103.6	97.8	101.9	101.4	117.8	108.3	100.5	107.7	106.4
Atp5sl	139.4	0	0	85.6	0	0	0	98.5	90	0	0	0	112.6	89.8	0	0	0	101.4	85.5	0	0	0	126.8	131	0	0	0	160.7	118.1	0
Wdr33	120	0	150.3	78.3	66.8	0	0	95.2	121.4	100.5	0	0	92.4	38.9	94.6	0	0	57.3	91.3	121.7	0	0	108.8	130.2	92.2	0	0	96	139.9	124.1
Mios	116.6	0	87.6	0	0	0	0	61.7	0	0	0	0	90.6	0	0	0	0	111.6	0	0	0	0	131.9	0	0	0	0	116.6	0	0
Kif3b	155.9	60.9	47.7	57.9	66.6	0	77.5	99	82.5	69.1	0	82.5	82.5	77.5	53.6	0	88.4	75.1	82.5	63.6	0	145.4	149.5	142.1	172.5	0	145.2	146.1	157.5	174.5
Kif3a	144.2	73.2	73.1	80.8	66.7	0	63.1	75.6	72.1	51.4	0	91.9	86.5	98.5	69	0	86.8	68.6	105.9	79.1	0	154.1	169.1	107.3	150.5	0	130.9	127.2	135.4	183.1
Camk1	125.6	89.7	87.7	66.5	89.2	0	88.5	82.1	79.9	83.4	0	85.1	90.4	74.3	86.3	0	90	75.1	77.1	75.7	0	125.9	138.8	152.9	159	0	120.7	125.8	149.3	106.4
Gucy1b3	136.8	88.3	55.7	75	67.2	71.7	80.6	75	85	85.1	80	82.3	85.1	78	60.4	78	94.6	76.7	90.2	90.3	111.8	121.7	166.1	129.5	150.7	136.6	132.4	141.4	142.2	146.3
Gmppa	92.2	122.9	101.2	88	0	102	134.4	95.6	69.5	0	118.9	139.9	106.1	93.8	0	99	131	89.7	103.3	0	99.4	35.9	102.1	112.1	0	86.5	36	105.3	133.4	0
Vwa1	106.4	0	107.3	0	83.3	120.2	0	97.4	0	80.1	80.6	0	116.8	0	84.1	110.9	0	102.9	0	75	112.1	0	96.5	0	133.9	79.7	0	79.2	0	143.6
Podxl	79.3	196.8	98.2	112.9	108.9	0	139.1	100.2	99.4	113.4	0	123.8	93.7	102.1	105.7	0	73.6	93.4	103.9	98.3	0	39.3	103.5	87.9	88.6	0	27.4	111	93.8	85.1
Usp39	157.8	57.6	85.1	74.1	67	53.9	54.7	86	70.7	78.6	53.5	63.3	91.4	63.2	73.4	57.4	63	76.4	79.4	76.1	55.6	185.6	132.4	162.3	155.6	194.8	175.8	128.7	150.2	149.2
Sh3bgrl3	159.7	60.5	70.8	68.3	62.3	63.6	66	74.4	81.7	65.7	76	69.3	72.8	62.2	70.2	68.5	92	82.6	87.2	86.3	77.2	148.5	141.3	146.2	153.2	154.7	163.6	158.2	154.5	162.2
Psmg1	211.5	0	0	77.6	0	0	0	0	28.7	0	120.9	0	0	79.7	0	86.3	0	67.6	52.8	0	0	0	280	170.7	0	201.4	0	252.4	190.6	0
Psmg2	91.8	81.1	113	50.9	50.1	0	102	100.3	99.7	101.1	0	114.6	116.2	101	100.7	0	142.8	151.3	102.5	93.5	0	74.2	58.5	117.3	162.2	0	85.4	60.7	128.6	92.4
Acot11	104.6	110.6	88.5	97.1	105.7	0	123	98.1	97.8	93.8	0	80.3	98.5	103	88	0	103.7	106.3	89.9	96.9	0	89.5	103	106.4	101.5	0	92.9	105.6	105.8	114.1
Acot13	39.8	128	128.2	124.3	139.6	134.8	128.4	125.4	115.4	131.4	131.9	129.6	141.4	141.3	144	121.4	126.2	131.5	138.4	113.4	120.1	44.6	36.7	39.1	37.7	48	43.2	36.8	41.5	33.9
Xpo1	165.9	66.9	72.4	61.2	62.8	68.6	68.7	68.4	64.2	69.5	71.8	64.5	75	62.7	64.3	73.4	72	74.4	66.3	70.7	74.5	162.2	153.2	169.1	159	155	165.8	156.6	176.6	173.8
Xpo5	158.5	65.3	55.2	61.1	0	78.3	67.4	57.3	58.3	0	84.6	72.7	65.2	72	0	80.8	74.8	59.6	77.5	0	78.6	156.9	187.8	178.6	0	134.2	162.9	174.9	152.5	0
Filip1l	188.1	40.2	34.4	43.6	0	0	70.9	74.4	46	0	0	79.7	61.9	62.8	0	0	100.5	0	66	0	0	153.3	193.9	207.9	0	0	155.3	235.4	173.7	0
Xpo7	149.6	40.7	61.1	62.4	73.8	65.6	61.8	71.6	63.6	89.3	76.3	63.8	71.7	77.5	95.6	68.7	99.3	58.6	84.3	98	75.3	163.1	171.2	157.5	129.7	171.5	171.4	165.7	154.7	113.7
Gsta4	98.4	110.1	109.2	111.2	98.7	112.8	106.4	98.5	102.4	105.2	107.2	89	101.8	98.2	102.3	93.1	97.3	100.7	101.5	93.2	88.3	98.2	92.3	91.8	99.9	98.5	99	97.5	94.9	100.6
Arhgap21	104.7	0	71.8	0	77.1	87.1	0	97.7	0	91.2	119.7	0	126	0	147.9	96.5	0	121.9	0	73.7	91.2	0	83.1	0	106.6	94.7	0	99.5	0	103.6
Dohh	160.7	43.6	58.4	58.6	69.7	45.4	64.2	69.3	63.6	77.1	69.2	67.4	69.2	62.6	80.9	69.7	88.3	82.6	74.4	98.9	79.3	167.3	162.9	174.7	131	168.2	169.2	157.7	166	142.4
Fam92a	170.7	0	0	52	58.8	0	0	0	63.7	62.7	0	0	0	46.2	55.5	0	0	0	49	74.8	0	0	0	203.2	192.9	0	0	0	185.9	155.4
Cetn2	178.9	0	54.1	62.7	50.2	0	0	54.3	63.4	63	0	0	55.8	54.3	62.1	0	0	62.1	74	65.1	0	0	186.5	172.1	183.6	0	0	187.3	173.4	176
Mnat1	157.2	72.3	0	59	0	0	76.4	142.7	47.6	0	0	96.6	0	42	0	0	68.8	150.8	38.2	0	0	135.9	189.2	209.2	0	0	150.1	117.3	204.1	0
Acy3	139	59.3	81.6	0	74.9	0	77.2	89.4	0	82.1	0	90.7	90.7	0	77.5	0	100.3	93.8	0	105.1	0	133.1	116.9	0	110.5	0	139.5	127.6	0	149.9
Acy1	91.8	104.8	106.9	112.7	117.1	103	98.7	108.7	116.1	117	101.2	102	96.9	103.2	107.4	90.4	95.2	101.1	94	93.8	94.7	101.2	93.2	88.1	84.9	109	98.2	93.3	85.9	79.8
Tsn	163.1	70.6	64.9	81.1	68.9	55.4	66	67	70.7	66.1	58.5	69.6	58.4	75.9	62.8	55.8	76.6	63.4	65.5	69.8	69.9	159.4	175	157.1	171.5	184.9	157.9	171.4	149.7	160.9
Fdps	155.3	64.6	60	76.1	61	61.5	61.6	76.6	79.4	67.9	67.6	60.1	67.7	69.6	62.1	63.9	59.9	68.7	73	69.4	60	190.5	177.8	161.3	179.5	183.4	163.3	149.2	140.6	160.1
Pabpn1	215.7	38.8	44.9	44	44	38.8	38.2	48.4	44	48.1	58.3	39.4	44.5	40.2	44	49.8	43.9	47.5	44.6	49.3	51.5	215.3	200	211.5	199.4	193.1	224.4	214.8	215.7	215.2
Copz2	157.1	0	49.9	52.5	55.8	0	0	74.4	62.4	55.6	0	0	107.3	68.8	58.4	0	0	79.2	71.9	72.6	0	0	145.9	183.9	190.3	0	0	143.3	160.5	167.4
Nudt1	159.4	209	63.8	47.2	31	42.4	29.8	79	48.7	49.4	47	37.4	86.8	49	61.1	62.1	44	93.8	69.2	82	63.6	70.7	128.1	180.7	137.3	186.5	164.5	148.5	205.2	239.2
Cpne3	109	97.5	93.1	94.4	91.9	73.3	99.5	85.1	87.5	88.5	92.1	98.7	98	100	101.4	94.7	110.3	102.7	107.4	110.6	96.4	95.2	107.9	105.3	103.8	119.7	98.8	113.3	105.5	103.7
Cmpk1	123.1	82.5	95.5	97.1	92.5	79.9	87.2	90.2	98.8	87.1	83.1	96.4	90.5	87.3	87.4	84.7	88.9	88.5	87.7	89.4	84.7	119.3	118.8	114.5	118.2	134.3	125.7	116.4	114.6	125.4
Prss23	116.3	99.6	99.6	96.2	58.9	0	106.6	94.3	109.9	63.5	0	84.4	95	99.8	48.4	0	116.2	122.6	103.6	55.8	0	97.8	89.7	94.1	198.8	0	95.3	98.8	96.3	174.6
Cpb2	120	0	88.8	73.2	63.2	71.3	0	90.2	111.9	88	94.9	0	82.4	98.6	89	79.1	0	104.6	92.9	114.8	89.4	0	122	111.7	121.8	132.4	0	112.1	111.7	123.3
Spryd4	90.1	101	99.8	105.6	102.8	100.3	106.8	113.5	114.6	102.6	110.4	87.4	104.2	103.9	106.6	108.6	108.3	104.5	105.1	93.5	110.3	95.4	92.3	81.6	104.7	86	101.1	85.8	89.3	89.8
Nf2	176.4	51.7	59.8	0	0	0	69.7	54.4	0	0	0	52.9	82.2	0	0	0	68.2	69	0	0	0	174.4	165	0	0	0	183.2	169.6	0	0
Nf1	134.6	95.6	0	0	0	0	87.3	0	0	61	0	85.8	0	0	151.3	0	91.2	0	0	85.7	0	118.3	0	0	154.4	0	121.7	0	0	147.6
Ssh1	170.6	62.8	57.8	55.8	73.4	57.8	65.1	80	0	80	67.8	69.6	93.3	82.1	67.1	88.7	57.1	67	65	76.9	62.4	171.1	136.8	212.5	145.2	151.9	174.4	165	184.6	157.5
Tst	72	110.8	117.9	114.8	122.2	101.3	115.5	126.3	117.3	122.8	108.4	119.3	118.5	107.4	111.6	114.7	111.6	111	114.5	107.2	109.8	68.6	64.2	73.2	68	82.9	74.2	62.1	72.8	68.2
Iscu	85.6	86.1	98.5	103.5	96.8	100	91	110.4	100.5	120.5	110.9	113.5	106.5	99	94.8	107.4	107.8	117.1	117.6	113.8	118.7	113.3	86.8	88.2	87.3	81.5	84.2	80.8	91.2	86.9
Pecam1	134.5	91.2	95	89.2	86.6	81.8	101.3	75.4	82.3	84.6	87.7	83.3	98	80	65	69.9	95.5	95.5	93.4	87.9	83.4	114.8	113.5	116.1	128.2	127.7	113.8	122.6	139	147.7
Aqr	173	63.5	0	0	42	38.6	72.6	0	0	70.2	61	83.7	0	0	47	56.4	84.8	0	0	62.4	72	138.7	0	0	196.9	191.2	156.7	0	0	181.5
Pdlim3	190.1	63.1	48.8	56.1	53.4	50.7	62.5	57.8	72.5	56.6	51.6	60.6	44.3	48.8	45.4	45.1	58.8	45	49.8	59.3	45.1	179.3	203.5	189.4	196	206	175.7	200.7	183.3	189.3
Susd2	62.7	0	104.6	109	103.8	101.6	0	116.7	126.4	104.5	122.9	0	102.8	110.3	110.2	136.8	0	149	146.3	131	150.3	0	59.6	52.6	73.6	37.2	0	67.3	55.4	77
Washc4	141.6	68.3	90.5	0	0	0	72.8	78.7	0	0	0	73.5	82.2	0	0	0	83.7	87.1	0	0	0	147.2	133	0	0	0	154.6	128.5	0	0
Lhpp	131.7	0	0	71.3	94.2	0	0	0	52.3	77.5	0	0	0	82.4	101.1	0	0	0	86.3	84.4	0	0	0	157.2	129.9	0	0	0	150.4	112.9
2017-09-09	180.1	51.8	49.9	55.7	55.2	48.5	60.6	60.8	68.7	70.9	51.8	64.5	63	62.1	65.6	52.1	79.5	63.2	68	70.5	57.5	165.7	180.4	174.2	169.1	190.3	177.8	182.7	171.4	168.6
Git1	147.9	70.7	67.5	73.2	73.7	0	76.2	72.6	84.6	80	0	72.2	85.6	75.5	79.9	0	77.8	62.7	79.2	77.1	0	154.6	150.1	146.9	148.4	0	148.5	161.5	140.5	140.9
Rbm33	223	44.4	0	0	0	0	45	0	0	0	0	37.7	0	0	0	0	49.4	0	0	0	0	200.4	0	0	0	0	223	0	0	0
Rxra	120.1	0	0	93.6	0	71.5	0	0	129.6	0	83.9	0	0	91.2	0	70.8	0	0	106.5	0	83.3	0	0	77.3	0	152.1	0	0	101.8	0
Cyth1	104.7	87.3	92.1	90.4	88.1	81.7	98.6	97.6	97.2	85.2	96.2	97	94.7	109.9	95.4	87	105.7	111.4	109	94.9	107.5	102.9	106.2	95.9	127.4	117.1	108.5	98	97.6	109
2017-09-07	171.3	64.5	60.4	63.8	55.2	61.3	67.9	69.3	70	62.4	72.5	68.4	60.3	60.8	58.1	60	72.4	63.4	64.5	68	60.4	162.2	172.6	173.7	177.4	173.9	164.6	174	167.2	179
Lamtor3	123	0	0	81.1	82.4	86.6	0	0	90.2	93.6	86	0	0	102.8	94.5	86.7	0	0	96.6	97.7	99.8	0	0	110.8	107.3	114.9	0	0	118.5	124.5
Rbm39	172.2	69.8	74.9	57.1	59.7	52.1	119.9	70.1	68.7	59.2	50	72.8	66.4	60.6	58.2	36	81	56	65.5	62.2	50.8	125.4	168.7	171.7	181.4	200.8	131.1	163.9	176.4	179.3
C1H10orf76	143.6	0	73.1	0	62.7	0	0	78.9	0	62.1	0	0	68.1	0	94.2	0	0	68.1	0	85.1	0	0	157.6	0	162.8	0	0	154.1	0	133.1
Kctd12	147.9	70.1	76.7	74.1	78.2	69.6	71.4	76.3	77.2	73.2	82.9	74.7	78.6	74.7	77.5	72.2	86.3	77.3	79.4	85.9	87.3	145.5	141.8	147.4	134.9	147.2	151.9	149.5	147.2	150.2
Nudt3	157.7	66.6	68.4	69.9	62.9	66.7	70.1	76.2	68	67.1	73.3	71	77.9	78.6	68.8	80.5	70.8	74.7	75.4	78.9	82.7	154.2	153.2	152.5	155.4	147.7	167.3	149.6	155.6	166.9
Hmgcl	50.1	48.2	109.3	130.2	124	124.4	118.9	125.6	119.3	116.4	135.7	118.9	110.7	126.8	131.2	127.6	115.7	143.9	136.7	134.1	122.9	135.8	56.3	45.3	47.7	45.6	55.8	54.1	41.7	46.6
Nap1l1	211.6	0	44.4	37.4	37	62.7	0	47.5	39.5	32.1	60.3	0	45.1	41.1	24.5	67	0	46.3	54.1	31.1	56.9	0	199.4	217.6	227.5	182.3	0	217.2	210.4	247.9
Sgcd	64.4	116.9	116.2	123.2	115.5	122.2	110.3	124	131.4	129.8	123.6	112.6	114.9	116	114.6	114.2	121.3	113	111.9	115	114.1	68	65.4	59.3	61.8	62.9	70.9	66.5	58.2	63.4
Nap1l4	173.4	65	59.4	57.8	61.9	58.4	63.3	61.1	62.3	63.9	61.1	64.8	59.6	62.3	63.5	60.7	64.3	59.1	64.1	64.8	59.6	175.5	184.1	178.5	175.2	182.7	167	176.7	175	170.6
Sgcb	56.1	114.6	122.9	117.3	119.1	118.4	109.5	123.2	133.1	123.4	127.7	115.8	118.9	121.8	117.8	127.1	115.6	128.9	125	129.4	119.1	76.6	51.8	52.4	55.9	54.1	67.9	54.3	50.4	54.4
Sgca	61	114.3	122.9	120.7	117	120.1	117.5	127.8	133.1	120.5	118	124.9	120.9	110.9	114.1	117.9	116.2	127.7	112	112.5	112.9	63.9	51.9	62.5	68.6	66.3	63.2	48.9	60.8	67.3
Ncor1	131.1	57.5	0	104.3	0	0	66.1	0	119.6	0	0	58.5	0	107.3	0	0	61.9	0	103.1	0	0	179.1	0	80.2	0	0	176.7	0	85.5	0
Gmds	144.1	154.2	59.1	68.5	91.8	51.3	0	74	72.9	97.7	64.3	0	74.3	64.5	96.2	77.7	0	77.5	76.6	82.4	77.9	0	149.9	161.4	111	154.3	0	165.2	156.1	120.9
Col1a2	188.9	0	43.5	46.3	38.1	41.8	0	69.2	53.7	63.7	52.3	0	42	55.5	38.2	41.7	0	64.4	67.6	72.5	25.5	0	195.4	192	208.3	232.9	0	185.5	185	179.3
Coa3	83.9	98.6	97.4	105.3	109.1	101.4	104.2	96.8	110.4	102.4	111.9	96.7	114.2	102.8	112.3	114.5	126.4	116.7	110.4	112.5	110.6	87.5	87.6	86.9	83.3	80.7	86.6	87.3	84.2	80.3
Sharpin	117.4	86	83.3	86.1	83.2	0	82.7	78.5	95.7	76.4	0	98.8	93.9	103.9	96.9	0	86.7	94.4	77.3	91.1	0	121.3	130.9	124.9	138.6	0	124.6	119	112	113.8
Col1a1	175.5	55.5	66.6	40.5	46.5	38.9	64.6	76.6	51	55.1	57.8	58.6	56.8	55.7	51.3	67.1	60	63.8	53.4	76.4	54.6	195.4	181.5	212	189	193.6	165.8	154.6	187.5	181.7
Get4	141.6	64.7	80.6	76.3	64.7	87.9	68.8	78.1	81	83.3	86.1	66.9	70.7	80.6	72.1	89.1	74.4	85.2	75.6	81.9	93.9	167.7	138.9	148.1	149.1	126.3	157.5	146.6	138.4	148.7
Thy1	75.8	0	154.8	0	99.4	0	0	149.7	0	140	0	0	79.3	0	98.7	0	0	84.7	0	102	0	0	60.2	0	79.5	0	0	71.3	0	80.3
Fgf1	66.6	77.6	86.2	112.2	126.7	109.9	134.9	117.1	113.3	116.5	117.6	130	137.2	115.7	116.6	113.2	127.5	120.7	123.4	119.7	121	62.2	76.3	65.3	54.5	71.8	67.8	62.5	70.1	66
Ublcp1	168.9	0	55.2	77.4	76.3	54.4	0	73.1	78.9	86.2	53.7	0	55.6	45.5	38.7	72.7	0	58	63.3	76	69.3	0	174.8	165.8	177.4	172.2	0	183.3	169.1	145.5
Serpina1	96.8	107.7	119.7	108.5	113.3	106.2	100.4	92.9	129.1	108	118.3	86.6	102.1	90.8	79.9	80.5	95	101.8	83.5	105.8	84.6	105.7	92.5	97.2	98.6	107.3	104.6	91	90.8	94.4
Hlx	134.2	0	49.6	0	0	0	0	99.9	0	0	0	0	105.1	0	0	0	0	74.4	0	0	0	0	136.7	0	0	0	0	134.2	0	0
Serpina4	67.9	0	143.8	112.3	77.3	87.5	0	85	83.1	76.9	105.6	0	109.5	181.2	152.9	160.3	0	108.8	107.4	139.4	128.2	0	81.4	58.1	71.4	58.4	0	71.5	57.8	82
Serpina6	137.9	82.1	59	104	81.1	74	69	120.7	84.9	84.1	73	86.4	58.5	71.2	81	72	67.8	47.2	65.8	66.8	59.1	158.3	170.9	147.1	151.7	175.2	136.5	143.8	127.1	135.3
Pde4dip	158.5	63.6	0	0	0	0	80.8	0	0	0	0	60.5	0	0	0	0	59.8	0	0	0	0	176.8	0	0	0	0	158.5	0	0	0
Fam171a2	173.4	49.2	53.9	0	0	0	58.9	81.8	0	0	0	63	73.5	0	0	0	70.7	53.5	0	0	0	184.8	163.8	0	0	0	173.3	173.5	0	0
Thap4	134.1	91.5	131.2	80.1	86.2	0	112.4	74.1	79.4	71.7	0	71.1	64.2	77.6	60	0	58	51.6	88.7	70.2	0	127.2	149.6	149.2	169.8	0	139.9	129.3	125.1	142.1
Ppp4r1	219.4	0	0	59.8	33.2	26.3	0	0	74.9	60.8	34.4	0	0	78.3	51.1	25.3	0	0	79.1	79.6	36.6	0	0	144.2	160.9	197.4	0	0	163.7	214.3
Ptprg	127.3	0	63.3	0	0	0	0	88.5	0	0	0	0	104.2	0	0	0	0	79.5	0	0	0	0	137.2	0	0	0	0	127.3	0	0
Eci2	49.1	50.3	134.5	129.3	126.3	132.3	125.2	118.8	109.1	113	124.7	115.6	125.1	133.9	139.6	130.5	126.8	138.8	122.6	122	110.6	124.2	41.8	52.4	48.1	48.8	54.3	41.1	52.7	50.9
Eci1	35	35.2	134.1	136.7	149	144.5	138.9	130.3	119.8	130.7	134.3	130.2	134.3	143.9	136.7	139.1	124.6	135.5	128.7	121.1	109.4	127.5	33.2	35.1	30.9	36.6	39	32.6	35.8	31.6
Ipo9	185	63.6	45.5	48.1	53.4	47.5	71.2	49.4	52.6	67	62.1	84.2	44.8	49.6	51.8	49.5	78.3	46.5	51.9	56.4	48.6	157.3	218.3	199.2	187.8	190.5	145.4	195.5	198.6	183.6
Rasa4	166.5	0	62.5	58.8	0	0	0	70.7	68.4	0	0	0	72.4	54.5	0	0	0	141.2	70.8	0	0	0	118.1	149.7	0	0	0	135.2	197.9	0
Ipo7	165.4	64	62.5	63	61	65.1	60.7	67.6	66.3	63.9	67.5	67.3	65.7	70.3	66.7	70.3	70.9	70.5	70.1	71.4	66.5	172.9	170.3	165.7	167.8	165.1	164.1	163.5	164.7	169.3
Ipo4	196.2	37.3	49	47.7	53.8	53.3	40.9	61.6	56.8	67	62.1	40.1	56.1	53	57.8	56.4	44.9	60.1	60.9	62.8	57.6	213.9	183	184.2	178.8	180	222.9	190.2	197.3	179.8
Gaa	113.5	93.6	63.1	110.7	61.9	0	100.1	101	95.8	85.1	0	97.9	92.2	96.2	94	0	94.3	80.7	87.1	104.4	0	106.8	137.9	99.8	143.7	0	107.3	125.1	110.4	111.1
Itgb1bp1	147.7	71.8	0	54.8	0	0	54.5	0	59.8	0	0	62	0	69.6	0	0	55.3	0	85.8	0	0	175.3	0	215.6	0	0	181	0	114.5	0
Rasa1	131.8	84.7	81	69.6	58.6	85.2	90.6	87.3	71.7	69	102.7	94.9	86.3	71.3	78	88	102.1	92.7	68	85.2	111.3	108.3	128.6	160.3	157	108.9	119.5	124.1	159.2	152.1
Itgb1bp2	109.8	0	83.5	77.2	84.3	85.6	0	87	72.2	94.9	85.2	0	96.6	79.9	99.3	91	0	96.4	88.6	90.4	94.9	0	131.7	153.5	132.2	136.4	0	104.7	128.6	98.9
Pck2	200.7	211.6	46.2	40.9	43.3	44.9	46.5	51.4	52.7	50	51.1	47.3	47.8	45.5	41.9	45.6	46.1	49.1	47.1	45.3	52.6	43	194	198	209	200.5	202.1	211.5	215.8	210.4
Dpysl2	140.7	89.3	76.6	79.5	72.7	76.4	86.1	82.9	82.6	87.1	84.8	80.8	78.3	79.3	76	71.8	82.9	78.1	81.9	89.8	74.2	127.8	139	136.8	135.2	146.6	133.2	145.1	139.8	139.2
Dpysl3	181.1	54.1	49.3	53	42	46.2	69.4	64.3	59.9	52.7	56.1	56.2	49	53.4	46.3	54.5	64.8	57.9	55.6	62.6	50.8	184.5	199.6	197.4	210.6	204.1	171	179.9	180.7	185.8
Hells	121.8	96.9	0	70.7	0	0	0	0	82	0	0	0	0	130.4	0	0	0	0	98.3	0	0	0	0	121.8	0	0	0	0	96.9	0
Arl6ip6	136.9	75.1	64.4	78.6	71.6	0	96.2	69.3	92.7	74.5	0	117	62.5	96.5	76.2	0	112.6	72	108	69.8	0	98.5	153.7	113.1	150.1	0	100.5	178.2	111	157.8
Arl6ip4	179.6	58.7	44.9	69.2	51.9	59.2	55.2	65.3	53.5	64.1	53.5	59.9	75.9	76.9	49	69.2	60.6	83.7	61.7	70.5	90	181.5	160.5	160	168.1	158.7	184	169.7	178.7	196.4
Ubr3	112.1	0	0	90.1	84.5	0	0	0	106.4	99.9	0	0	0	84.5	101.5	0	0	0	90	103.7	0	0	0	108.2	107	0	0	0	120.8	103.4
Amotl2	142	0	59.3	0	0	0	0	93.4	0	0	0	0	72.2	0	0	0	0	89	0	0	0	0	144.2	0	0	0	0	142	0	0
Grn	112.5	0	0	0	0	79.8	0	0	0	0	98.9	0	0	0	0	94.1	0	0	0	0	102.6	0	0	0	0	112	0	0	0	0
Rela	125.5	0	0	93	75	0	0	0	75.7	93.4	0	0	0	93.2	90.3	0	0	0	93	105.8	0	0	0	121.8	107.9	0	0	0	123.2	127.7
Traf2	130.7	0	68	0	0	82.5	0	86.5	0	0	99.9	0	104.2	0	0	67.7	0	81.4	0	0	106.1	0	127.8	0	0	114.4	0	132.1	0	0
Glo1	89.2	104.5	108.2	106.3	101.3	95	104.8	101.2	110.4	100	96.8	106.4	107	108.7	106.8	99.6	104.6	105.2	102.5	111	111.2	92.5	91.3	89.3	92	97.3	87.2	87.1	82.9	88.9
Prmt3	118.8	93	0	0	0	72.6	89.3	0	0	0	67.6	85.4	0	0	0	101	80.8	0	0	0	71	137.6	0	0	0	164.1	114	0	0	0
Dhodh	123.3	140.6	46.7	69.7	60.9	77.4	61.5	94	67.5	78.3	89.2	93.1	85.9	78.4	90.4	93.9	104.7	116.8	93.1	94.8	95.1	88.7	123.3	132.4	136.9	109.5	114.6	133.4	158.9	138.7
Prmt7	154.5	72.1	0	0	0	0	78.4	0	0	0	0	84.8	0	0	0	0	70.9	0	0	0	0	139.2	0	0	0	0	154.5	0	0	0
Hbg1	182.5	218.7	52	39.7	58	37.2	60	50.3	42.3	59.1	39.7	63.7	46.1	43.2	61.5	32.7	58	51.8	42.8	58.9	33.8	63.1	181.1	199.6	165.1	203	163.8	218.7	232.4	197.5
Prmt5	159.8	69.1	72.9	66.3	71	74.9	66.5	62.4	67.9	69	76.6	69.2	72.2	63	62.8	71.5	76	54.5	75.2	78.2	75	154.8	171.7	165.5	161.5	153.6	164.3	166.3	162.1	157.5
Plod2	150.9	167.1	43.2	57.4	73.1	64.4	70.7	45.9	70.4	68.5	64.4	94.9	42.3	81.8	76.6	70.4	100.1	43.4	77.1	77.8	92.9	94.8	203.8	157.6	139.4	143.9	109.6	221.4	155.7	164.6
Cdkn1b	99.3	85.4	95.3	0	147.8	0	68.1	80.6	0	129	0	63.7	64.2	0	110.3	0	92.6	94.9	0	104.6	0	155.1	142.7	0	67.9	0	135.1	122.3	0	40.4
Ppp1r9b	156.1	0	0	94	72.7	45.7	0	0	60.1	82.9	76.9	0	0	51.2	76	68.4	0	0	73.6	84.5	82.6	0	0	170.4	134.4	158.2	0	0	150.7	149.4
Zc3hav1	133	76.3	70.9	88	76.1	81.7	75.5	59.5	81.3	76	83.2	73.4	87.3	72.2	72.8	76	94.8	72.5	103.6	88.5	90.4	136.8	166	141	147.6	143.4	143.2	143.9	113.8	139
Agl	71	114.6	122.2	116.1	116.2	109.6	113.5	107.2	97.3	113.5	106.7	110.2	112.9	126.9	116.5	111.5	111.8	112	122.1	115.8	122.5	76.4	73.2	69.3	70.1	77.3	73.6	72.5	68.3	67.9
Agk	100.6	102.5	97.9	101.6	95.9	98	93.1	87.6	96.4	96	99.8	99.5	96.5	98.9	104.2	104.7	100.3	103.1	105.8	100.9	96.5	107.5	105.7	94.4	102.5	101.7	98.8	109	102.9	100.4
Mb	19.7	135	139.6	142.3	140.5	135.7	146.3	140.8	144.9	141.2	144.2	144.4	139.4	135.7	144.5	141.2	132.1	139.6	134.6	134.9	139.2	21.7	21.4	21.9	20.2	20.5	20.6	19.2	20.7	18.7
Larp1b	193.6	182.8	67.3	59.1	87.4	78.4	42.9	75.3	46	42.2	87.5	119.2	0	69.7	32.5	21	0	63.3	65.2	66.7	94.2	0	199.5	190.9	196.8	166.4	214.7	194.6	169.1	174.4
Jpt2	168.4	63.6	38.5	47.2	41.9	70.6	76.3	41.8	55.4	58.4	69.5	76.2	46.7	44.9	61.5	81.8	78.8	49.9	57.8	54.9	80	181.3	218.7	213.2	197.2	152.1	123.8	204.4	181.5	186.1
Ophn1	196.1	60.8	0	53.1	57.6	0	79.5	79.6	57.3	0	0	91.7	85.1	41.9	55.4	0	95.7	112.3	39.8	105.8	0	147.7	154.3	205.7	207.5	288.7	124.6	168.7	202.2	173.6
Fam111a	248	106.4	0	0	66.9	0	0	0	0	53.4	0	0	0	0	70	0	0	0	0	55.4	0	0	0	0	248	0	0	0	0	106.4
Basp1	196.6	68.4	56.8	63.9	37.5	44.5	48.3	56.2	63.2	51.8	49.2	42	50.6	52.2	43.1	40.5	48.4	51.1	52.4	51.2	49.2	203.6	189.8	187.6	209	206.2	189.3	195.4	180.7	207.4
Cc2d1b	128.9	67.6	84.8	79.5	77.3	0	81	84.8	95.5	73.9	0	75.8	87.8	88.5	88.9	0	76.1	108.9	80	75.4	0	165.5	120	127.6	145.5	0	133.9	113.7	129	139.1
Nck1	130.2	0	95.9	81.7	87	61.8	0	83.8	85.4	79	80.7	0	99.8	77.9	98.8	80.7	0	83.4	85.3	78.6	97	0	118.9	130.5	123.9	149.2	0	118.2	139.2	132.7
Tubgcp2	146.8	0	51.5	80.5	83.8	0	0	62.5	74.9	78.2	0	0	73.8	88.6	75.6	0	0	80.1	93.9	87.9	0	0	164.2	127.5	136.6	0	0	167.9	134.7	137.8
Agt	70.4	99.6	153.6	139.4	124.8	127.7	143.8	152.2	201.6	139.6	153.5	89.4	82.7	74	86.5	82.2	103.3	82.8	67.4	101	89.8	82	64.4	58.1	72.8	75.9	82	64.2	59.4	75.3
Ppp4r3a	210	51.7	48.8	28.5	32	40.5	63.1	49.9	28.4	34.9	56	68.1	50.1	30.3	32.1	47.3	66.6	43.6	31.9	35.7	62.4	164.5	205.3	251.6	227.3	199.5	186	202.4	229.3	238
Pef1	198.8	0	56.2	0	53	0	0	52.2	0	58.1	0	0	0	0	57.6	0	0	80.3	0	69.9	0	0	186.4	0	188.7	0	0	224.9	0	172.8
Pcyt1a	136.9	75.8	87.7	102.3	81.1	65.6	78.5	80.6	92.2	90.8	70.2	82.9	75.9	74.5	84.9	60.2	87.3	82.3	77.2	85.5	71.1	137.9	144.6	129.2	131.8	165.1	137.5	128.8	124.6	125.9
Stim1	130.7	91.8	83.8	80.3	81.1	81.2	74.3	92.6	79.5	75.8	83.6	80.9	79.8	84.6	91.9	93.2	111.2	100.7	84.3	96.2	87.6	120.5	126.2	124.2	122.8	118	121.2	116.9	147.1	132.2
Cox5a	52	50.3	111.2	116.6	124.5	126.4	124.9	126.7	133.5	141.8	129	120.6	141.9	124.5	114.5	131.9	121	116.7	122.6	119.5	118.8	122.1	52.6	51.3	51.2	48.5	56.3	50.9	51.5	48.6
Myef2	194.4	50.9	51.4	43.5	53.2	51	52.3	57.4	45	60.2	55.5	52	52.7	51.5	52	52.1	54.7	53	48.6	63.3	57.9	192.5	196.8	208.5	182.2	189.7	197.5	188.7	203	189.1
Rfx5	145.7	0	35.2	52.6	0	0	0	82.7	95.6	0	0	0	85.8	46.1	0	0	0	97.2	106.1	0	0	0	148	159.4	0	0	0	151.2	140.3	0
Rras2	97	96.4	104.8	100.7	98.5	97.4	105.7	114.4	97.6	99.2	98	99.3	103.3	101.8	98.3	92.6	109.7	105.1	97.6	109.4	101.5	93.2	86.6	101	96.5	106.4	95.7	85.8	101.3	98.2
Vapb	102.3	101.9	109.3	108.5	103.8	90.9	102.8	93.4	99.2	105.9	95.5	104.5	88.5	92.7	99.1	81.9	96	93.3	89.5	101.5	91.5	101.8	109.9	109.8	100.1	117.3	93	105.6	100.2	89.6
Vapa	116.5	98.5	93.4	93.4	95.4	95.1	100.6	93.2	93.5	91.1	90.4	97.6	89.3	86	86.4	77.8	94.4	93.6	83.4	88.1	83.7	105	115	125.9	119.5	127.6	104	115.6	117.8	119.6
Fbxo28	124	0	0	94.3	101.2	0	0	0	84.6	80.5	0	0	0	98.2	92.5	0	0	0	81.1	99.2	0	0	0	118.4	102.1	0	0	0	123.5	124.5
Rab28	167.3	0	68.5	0	80.5	86	0	58.2	0	74.6	65	0	61.4	0	72.9	79.3	0	63.7	0	92.3	66.4	0	149.4	0	135.2	144.8	0	198.8	0	144.5
Frmd8	103.3	0	0	0	99.5	0	0	0	0	84.1	0	0	0	0	91.6	0	0	0	0	105	0	0	0	0	116.5	0	0	0	0	103.3
Pak4	206.5	30	43	46.4	40.8	29.2	35.3	47.9	47.2	47	48.6	42.9	55.3	41.6	58.2	40.7	39.6	36.4	41.6	40.9	55.6	230.7	215	218.8	221.1	213.9	221.5	202.5	204.2	192.1
Apoc1	91.6	97.1	95.9	101.5	100.9	76.2	87.6	113.7	116.2	89.8	103.5	111.9	96.7	102.2	122.8	112.1	93.2	89.6	97.9	93.2	99.1	113.6	111.2	99.3	103.9	113.2	96.6	92.9	82.8	89.5
Hdhd3	124.4	61.6	112.6	0	88.9	97.6	79.6	94.9	0	88.5	83.2	81	114.4	0	87.4	90.2	76.7	103.3	0	92.3	93.7	149.3	86	0	111.4	109.8	151.8	88.7	0	131.5
Pak2	173.5	70.1	62.2	67.6	55	55.5	73.3	58.5	70.7	65.3	69.7	69.9	61.4	61.9	57.3	67.7	78.5	67.4	65.1	67.1	70.9	151.6	165.7	162.1	174.8	163.4	156.7	184.8	172.5	180.5
Dgkz	145	0	85.5	69.1	51.9	67.9	0	88.8	71.4	72.3	77.9	0	93.8	85.5	71.7	80.8	0	103	73.1	79.2	75.9	0	116.5	143.3	173	139.4	0	112.4	157.6	151.9
Pus1	170.7	180.7	0	48.4	0	0	0	67.1	63.6	101.7	89.6	0	72.2	62.3	94.2	91.5	0	79	53.9	94.1	76.9	0	172.9	201.7	138.8	169.4	0	208.9	170.2	171.2
Ift57	211.6	0	40	0	0	0	0	46.5	0	0	0	0	66.7	0	0	0	0	54.8	0	0	0	0	180.5	0	0	0	0	211.6	0	0
Ube2h	161.9	0	58.9	65.7	65.1	0	0	54.6	58.2	71.9	0	0	57.6	62.4	73.9	0	0	67	65.5	68.7	0	0	184.7	179	180.9	0	0	177.2	169	139.5
Tomm40l	115.7	0	90.7	70	82.3	81.9	0	153.8	96	93.2	74.4	0	132.6	108.2	89	74.1	0	91	109.7	104.8	86.8	0	52.3	104	119.4	122.9	0	79.6	112	111.4
Taf12	165.2	60.7	50.8	69.3	63	43.8	64.6	57.9	115.1	74.2	58.9	59	61.8	68.2	60.8	80.3	65.8	67.1	108.8	68.6	73.1	169.7	179.9	124.7	164.7	163.3	180.1	182.5	114	168.7
RGD1565775	166.8	39.2	58.3	0	0	0	63.4	66.8	0	0	0	52.5	86.9	0	0	0	59.8	79.1	0	0	0	204.3	156.2	0	0	0	180.8	152.7	0	0
Ruvbl1	186	52.4	53.7	49.2	45.4	52.5	58.2	58.3	58.4	62.5	54.4	56.9	58.4	56.7	66.7	64.8	65	58.8	62.3	65.4	62.5	177.4	180.2	187.6	182.4	179.8	190	190.7	185.8	177.6
Ruvbl2	190.1	51.1	52.8	48.8	51.7	41.1	54.5	60.3	61.6	57.4	62.2	51.4	65.6	59.8	55.2	71.5	60.1	63	62.3	59.5	53.2	182.5	172.8	184.8	184	182.6	200.4	185.5	182.7	192.2
Ogt	140.1	74.8	83.4	79.9	81.1	70	80	81.1	86.3	84.4	79.7	84	81.8	86.4	86.6	71.6	76.1	80.4	79.6	81	85.3	139	135.5	130.7	132	148.6	146.1	137.8	137	134.9
Tcp1	171.2	66.6	63.2	57.8	56.1	64.9	62.6	62.7	62.6	62.4	66.2	64.2	60.3	61	61.7	62.7	67.4	61.6	63.3	66.4	65.1	171.4	179.5	179.9	180.3	174	167.7	172.7	175.4	173.1
Dnajc15	145.2	0	68.7	0	67.5	75	0	87.4	0	80.9	78.7	0	78.4	0	76.5	77.7	0	77.2	0	81.5	80	0	146.9	0	139	149.2	0	141.5	0	154.6
Pop7	219.6	0	0	0	30.2	0	0	0	0	36.4	0	0	0	59.1	49.3	0	0	98.6	81.6	46.3	0	0	273	238.2	228.5	0	0	228.5	221.1	209.3
H3f3b	185	0	0	40.3	31.2	0	0	0	38.4	72.5	0	0	0	36.6	68.3	0	0	0	39.4	67.4	0	0	0	226.4	209.6	0	0	0	218.9	151
Serbp1	189.5	51.6	47.2	51	51.4	54.6	53.1	49.2	54.6	56.8	56.4	57.6	47.4	47.4	50.6	48.9	52.9	48.1	50.7	49.8	55.3	206.9	211.1	202.3	201.5	196.3	177.9	197	194.1	189.9
Eif4e	143.3	77.1	89.1	80.5	71	75.7	76.1	87.5	76.1	73.6	92.6	67.1	81.5	72	76	79	70	77.9	77	73.4	76.1	152.4	143.5	148.1	155.1	134.9	157.4	120.5	146.3	150.9
Tns1	88.2	95.7	108.6	109.1	112.3	106.8	105.6	107.9	101.2	98.1	102	101.6	101.6	103.8	101.2	104.8	105.9	112.5	106.9	108.4	95.7	98	88.6	91.1	95	96.5	93.2	80.9	87.9	85
Gsn	214.3	37.4	28.5	33.1	29.3	31.2	45.1	30.7	39.6	36	35.5	46	32.4	38.5	36.9	35.3	45.8	33.6	40.4	40.7	32.2	225.1	254.2	238.3	242	240.5	200.6	220.6	210	215.2
Eif4b	162.1	66.4	62	69.5	63.2	57.7	70.6	63.4	70.7	70.9	64.8	72.1	63.8	69	70.3	63.8	74.2	64.6	71.8	75	68.8	166.8	178.7	159.9	160.4	170.9	149.8	167.6	159	160.2
Stk38l	97.8	103.7	96.6	90.9	82	86.1	114.1	104.1	99.2	94	107.6	103.8	94.7	97.4	99.8	109.5	96	103.9	100.8	110.8	107.7	99.6	101.4	108.6	102.6	96.1	82.8	99.3	103.1	110.9
Hsph1	134.7	82.8	73.7	80.5	76.2	76	75.6	85.5	82.8	98.5	75.5	76.5	73.1	75.1	75.2	70.5	81	69.4	75.1	85.4	73.4	152.9	160.8	153	141.6	156.4	131.2	137.5	133.4	123.1
Txn2	89.6	86.7	96	101.7	147.7	129.7	142.2	82.7	95.3	125.9	130.7	126.1	98.2	110.8	107.9	88.2	77.3	90.3	103.8	87.1	78.5	98.2	120	85.2	69	93	80.9	112.7	103.2	62.5
Eif4g2	161.6	66.4	67.7	60	62.9	63.4	65.8	72.1	70	67.1	68.7	67.8	68.3	67.5	67.2	65.4	79.6	79.2	76.7	73.4	74.1	161.5	155.2	165	163.7	163.1	158.8	157.4	160.9	165.7
Dnajc11	103.9	86.8	82.1	93.5	93.7	82.8	96.9	101.8	97	98.1	91.5	104.4	92.3	105.8	101.7	108.5	110.1	108.9	102.9	111.1	94.5	101.2	105.7	99	97	113.2	100.6	109.2	101.8	98.4
Kras	92.1	93.2	0	0	0	0	96.3	0	0	0	0	108.9	0	0	0	0	105.6	0	0	0	0	103.9	0	0	0	0	92.1	0	0	0
Rhob	115.8	0	0	0	95.7	0	0	0	0	99.1	0	0	0	0	97.9	0	0	0	0	92.1	0	0	0	0	99.3	0	0	0	0	115.8
Bola1	117.6	90.2	86.7	88.9	88.2	82.2	90.1	96.5	98.7	98.9	77.9	95.7	87.3	92.5	91.2	92.5	70.8	90.9	84.8	95.5	121.6	128	120.3	113	119.1	110.3	125.3	118.2	122	107
Bola3	82.9	96.7	102.4	110.7	100.4	100.8	106.1	105.3	111.5	103	109.3	113	114.5	111.2	110.7	114.9	120.2	122	122	120.5	106.5	78	75.8	69.7	78.8	81.7	85.9	80	75.1	86.6
Guf1	111	117.9	0	110.6	92.9	90.8	102.5	0	105.9	111.2	83.8	82	0	77.4	94.9	92.4	72.9	0	89.9	92.9	109.2	74.8	0	96.6	104.8	107.7	134.9	0	119.7	103.2
Rabgap1	151.7	62	57.5	77.9	55.5	59.9	63.1	86.2	77.8	69.1	68	79.6	85.5	72.2	71.2	70.1	77.7	93.6	67.6	74.7	77.6	159.2	151.7	164.6	161.4	157.7	158.3	125.5	140	168
Naxe	92.4	106.3	106	104.8	99	96	106.1	99.4	98.6	108.3	94	105.4	112.1	102.7	100.2	90.6	111.5	106.8	113.4	112.3	102.6	83.2	88.4	88	93.3	108.9	87.5	87.3	92.5	86.9
Naxd	87.8	93.4	105.6	113.5	101.8	0	88	103	104.6	101.5	0	102.5	113.4	118.3	108.8	0	111.1	110.2	117.7	117.7	0	101.4	83.2	70.1	82.9	0	103.6	84.7	75.7	87.3
Creb1	187	0	45.8	55.2	53	48.8	0	82	98.1	89.8	85.7	0	61.3	50	56.3	55.8	0	61.6	51.5	66.1	52.4	0	160.2	148.6	161.7	168	0	189.1	196.5	173.2
Cep135	156.1	26.3	19.3	0	0	0	78.5	50.8	0	0	80.5	112.1	125.9	0	0	103.5	139.2	149.1	0	0	103.7	120.7	103.1	0	0	119.2	123.4	151.8	0	0
Impa1	137.5	67	85.4	78.8	68.3	78.4	75.3	76.9	82.7	68.7	72.8	81	77.4	84	70.7	75.4	76.8	79.4	84.5	88	81.1	158.8	150.8	146.8	159	144.6	141	130.1	123.3	145.5
Impa2	114	99.7	96.9	93.2	102.3	71.4	91.5	95.4	90.1	100.9	94.5	99.7	114.4	90.7	86.4	78.9	101.2	96.2	89.2	90.1	92.4	107.2	98	116.7	100	133.3	100.7	99.1	120.2	120.2
Akap12	187.9	51	49.2	56.6	60.8	54.1	59.3	54.5	62.5	67.9	66.8	54.3	48.3	51.2	66.3	61.1	66.9	51.2	57.4	73.7	55.9	179.2	194.5	178.9	164.5	174.5	189.3	202.2	193.5	166.8
Eef2	151.8	78.6	73.4	70.5	68.1	70.6	70.1	69.9	67.7	71.9	72.5	71.3	69.2	69.7	68.2	70.4	76.5	69.7	70.6	70.7	71.6	157.3	163.9	166.9	167.1	164.6	146.1	153.9	154.6	154
Akap10	186.6	211.3	0	113.4	0	0	0	0	53.4	0	0	0	0	63.1	78.2	0	0	0	0	96.1	0	0	0	194.2	178.9	0	0	0	175.8	246.8
Arrb1	99.9	0	0	96.3	87.8	0	0	0	122.5	113.2	0	0	0	92.7	105.4	0	0	0	105.2	112.4	0	0	0	78.7	86	0	0	0	104.6	95.2
Fau	222.9	30.8	25.7	32.9	34.9	41.3	36.1	37.1	40.4	35.7	43.8	38.7	33.5	35.6	30.3	37.5	33	34.6	24.5	33.8	42.5	252.1	241.7	238	233.1	218	209.3	227.4	228.6	232.2
Bzw2	116.7	91.3	95.4	94.7	86	92.5	87.5	88.5	89.7	93.1	81.8	95.9	83.1	96	87.3	86.3	98.7	93.1	89.9	90.5	96.7	113.3	123.1	116.9	121.2	124	113.4	116.8	112.8	121.8
Zfp593	180.8	0	40.1	66.9	87.6	0	0	37.5	85.8	72.6	0	0	0	45.6	73.7	112.1	0	94.4	72.4	60	113.5	0	218.1	172	154.3	170.2	0	209.9	157.3	151.8
Trap1	110.3	119	98.6	101.9	98.1	94.9	89.5	91.6	88.5	79.6	83.1	82.5	87.3	94.5	111.5	95.5	95.6	96.9	94.4	87.9	94.7	86.8	107.9	108.7	106.2	111.4	117.4	117.8	112	116.7
Aars	172.4	175.6	55.9	63	59.2	57.6	58.2	57.6	61.7	68.9	65.9	70.4	58.9	60.2	63.2	62.4	65.6	63.8	60.9	64.8	71.4	70.9	176	178.6	171.4	169.4	166.4	187.9	175.6	172.5
Pgls	119	88.7	90.7	88.1	90.7	81.8	83.3	88.6	90.2	93.5	88.3	85.8	92.6	94.7	97.6	89.8	92.5	84.9	95.7	99.8	91.1	123.8	123.8	113	108.6	127.3	125.8	119.4	118.2	109.9
Mif	162.3	80.6	63.7	103.2	76.3	72.8	86.8	69.4	98.6	75.3	73.4	82.5	67	95.4	76.4	68.1	75.5	75.2	83.1	86.5	65.8	120.2	129.7	94.5	126.5	141.9	154.5	194.9	125.3	158.9
Jph2	75.8	114.4	111.6	123.6	118.9	116.3	105.3	116.2	117.3	110.9	114	118.4	116.5	112.3	103.9	104.1	110	116.7	98.3	102.3	94.8	78.1	70.8	77	82.5	87	73.7	68.2	71.6	81.6
Fxn	90.5	83.8	104.5	107.6	109	107	109.7	97.7	103	106	110.1	109.9	93	106.2	112.8	119.4	95.2	106.4	106.2	110	109.5	105.4	100	93.2	83.5	81.8	94.1	98.5	83.9	78.7
Pnpo	67.9	108.2	109.6	140.7	144.6	105.6	113.4	111.7	146	112.1	103.4	135.5	97.5	102	120.8	103.1	108.6	110.8	105.7	115	121.7	68.4	85.2	53.3	55.1	82.5	65.7	85.2	52.3	52.4
Tcea1	197.6	44.8	45.2	56.9	53.5	42.7	50.4	52	68.2	63.2	39.3	50.7	54.7	56.6	56.7	43.3	51.8	50	57.5	67.2	44.7	202.8	201.4	181.4	166.9	210.4	199.6	196.8	179.5	192.5
Fip1l1	215.7	0	27.3	41.2	44.2	40.6	0	46.8	68.5	57.8	64.7	0	35.4	43	61.4	35	0	35.3	49	60.9	31.9	0	212.6	195.7	177.7	208.1	0	242.6	202.7	198
Efhd2	148.1	75.1	61	60.4	63.9	66.3	89.7	74.8	78.6	80.2	76.1	96.3	77.2	79.6	83.3	85.3	95	106.6	102.7	105.7	94.9	111.8	126.3	126.7	119.7	122.6	132.2	154	152	147.3
Lnpk	69	98.3	120.3	111.8	109.4	93.9	100.3	102.5	109.3	115.8	112	129.7	121.5	120.6	132.8	116.5	131.4	124.6	111.4	114.4	134.6	70.3	71.4	69.6	61.3	71.3	70	59.8	77.4	66.3
Ube2o	156.2	53.4	64	58.7	64.7	35.4	60.1	71	80	86.9	76.8	69	79.1	83.7	85.8	74.5	74	78.8	93.5	89	102.2	172.2	149.2	136.5	134.8	145.6	171.3	157.9	147.6	138.8
Ppp1r10	170.8	0	0	56.5	0	0	0	0	55.1	0	0	0	0	59.3	0	0	0	0	64.1	0	0	0	0	194.2	0	0	0	0	170.8	0
Filip1	161.4	63.9	66.5	68.6	74.7	63.5	58.2	65.9	69.8	70.6	68.4	59.4	74.4	72.5	82.2	75.9	62.9	71.7	76.1	74.6	83.6	173.3	161.7	155.5	148.1	151.1	182.1	159.8	157.5	149.8
Tpm4	169.6	57.4	56.2	60.8	56.6	60.8	62.4	59.2	65.7	63.3	70.5	69	58.2	58.6	60.2	59.3	63.8	59.4	65.4	66.6	57.4	188.7	191.7	180.2	180.3	180.2	158.7	175.4	169.3	173
Tpm3	114.6	0	36.3	30.4	47.2	23.3	0	157.1	238.1	116.2	124.1	0	93.4	78.4	85.9	124	0	79	97.5	127.8	87.3	0	126.6	70.1	78.6	120.4	0	107.6	85.5	144.2
Tpm2	116.5	139.9	84.3	83.6	63.4	85.2	92.2	108.1	95.3	54.2	99	78.8	73.6	64.7	54.1	58.8	85.9	117.2	77.1	162.8	84.3	112.9	120.7	144.2	142.5	134.5	90.3	96	135	123
Tpm1	139.9	49.5	60.7	63.3	67.3	51.5	87.7	72.1	83.2	82.9	83.2	101.7	88.6	92.5	83.9	84.2	93.2	84.5	99	103.2	84.7	141.6	158.3	124.6	126.1	133.2	126.3	135.8	137.4	136.7
Coq10a	79.4	80.5	95.7	107.8	122.1	123.2	105.9	93.8	99.7	109.3	122.8	100	90.5	117.7	122	132.6	107.1	102	110.5	116.6	114.3	107.2	108.5	86.9	63.5	51	86.9	109.5	77.3	66.5
Capza2	108.2	81.2	0	355.5	78.7	100.1	88.4	0	244.5	80.8	122.2	74.9	0	0	98.4	110.1	75.3	0	0	83.6	85.6	150.2	0	0	130	115.9	130	0	0	128.5
Ppp1r12a	76.1	0	101.2	0	145.6	0	0	124.8	0	100.2	0	0	111.2	0	114.1	0	0	103.4	0	102.8	0	0	77	0	67.6	0	0	82.5	0	69.8
Pi4k2a	96.1	73.5	105.7	82	86.5	0	85.2	109	125.5	143.2	0	83	113	102.2	97.6	0	108.7	120	107.7	124.6	0	120.3	69.3	85.7	73.1	0	129.3	83	96.9	75
Ncam1	172	0	68	55.3	0	0	0	73.2	56.8	0	0	0	68.2	68.1	0	0	0	71.4	54.4	0	0	0	172.2	168.6	0	0	0	147.1	196.9	0
LOC100912599	43	42	119.5	119	134	137.9	127	126.9	138.4	124.5	136.3	128.9	129.7	134.5	134.1	131	126.1	128	128.5	126.7	119	125	49.2	39.9	40.3	38.6	47	46.7	39.8	40.4
Tmem38a	70	110.8	103.8	120.5	121	117.2	107.5	106.6	114.9	110.6	112.4	128.8	107.5	115.7	117.7	114.9	118.5	126.7	117.1	110.9	106.4	71	72.1	67.9	70.9	78.5	63.3	83.3	63.9	68.9
Rab8a	157.2	65.8	77.2	59.8	61.9	0	73.4	79.6	61.1	71.2	0	71.6	74.7	78.4	69.4	0	79.3	77.2	73.7	89.3	0	144.3	143.1	160.9	159.4	0	165.6	148.1	166.1	148.8
Slc2a3	122.1	154.2	70.4	0	0	82.3	0	83.4	0	0	83.4	0	84.8	0	0	48.5	0	75.8	0	0	119	0	125.9	0	0	118.2	0	159.7	0	0
Zc3hc1	150.9	0	69	0	0	0	0	76.4	0	0	0	0	74	0	0	0	0	75.8	0	0	0	0	153.8	0	0	0	0	150.9	0	0
Pcid2	155.2	76.4	52.7	0	72.1	0	83.6	59	0	84	0	75.3	55	0	87.6	0	92.4	51.5	0	81.8	0	129.1	190.4	0	143.6	0	143.2	191.4	0	130.9
Ddx21	158.9	54.5	60.5	54.1	80.1	67.4	68.5	57.6	67.5	83.9	76.2	62.2	55.5	56.4	89.2	75.5	66.3	62.8	59.4	85.6	75.8	182.5	188.2	187.3	134.9	154	166.1	175.4	175.4	126.2
Tmem33	122	112.5	0	84.3	88.5	77.5	94.1	0	78	90.3	69.2	86.7	0	93.6	85.7	96.2	68.9	0	94.6	93	88	130.2	0	124.1	119.8	136.9	107.7	0	125.3	122.7
Sfr1	212.8	32.2	0	38.2	40.7	26.1	41.5	0	44.5	56.7	54	40.1	0	56.3	60.5	95.6	45	0	68.3	47.8	79.4	218.5	0	166	194.1	143	222.6	0	226.7	200.2
Gtpbp1	154.8	50.1	76.6	70.2	59.5	64.5	54	97.4	75.8	65	70.6	63.5	102.3	68.1	66.9	84.1	54.6	104.5	81.4	76.1	71.1	181.3	117.1	162.2	162.5	146.8	196.6	102.1	142.3	169.9
Gtpbp3	76.7	72.7	0	109	122.7	117.2	0	0	113.7	110.8	128.4	0	0	127.3	109.3	109.8	0	0	94.8	111.8	97.3	0	0	84.2	72.4	73.4	0	0	71	73
Ap2a2	148.2	68.7	68.3	68.6	70.3	68.5	74.4	80.2	76.2	77.1	79.9	80.8	74	79.4	78.2	79.2	86.7	84.1	80.3	85.2	84.2	141.1	145.9	142	141.5	144.1	148.3	147.6	153.4	147.7
Sort1	168.9	85	84.2	0	0	0	49.2	51.6	0	0	0	47.6	62.6	0	0	0	82.7	61.1	0	0	0	175.4	162.8	0	0	0	160.2	177.7	0	0
Ctnnal1	155.8	0	27	0	0	0	0	75.7	0	0	0	0	72.5	0	0	0	0	79.6	0	0	0	0	189.4	0	0	0	0	155.8	0	0
Tsen15	128.1	0	90.4	0	0	0	0	82.7	0	0	0	0	84.7	0	0	0	0	80.6	0	0	0	0	133.4	0	0	0	0	128.1	0	0
Ddah1	160.9	167.5	63	68.8	63.1	53.6	56	84.9	67.3	63.4	73.8	61.5	68.7	62.7	67.1	58.9	74.1	65.6	71.4	78.1	86	70.3	155	159	163.7	162.1	164.5	162.8	170.8	164.6
Nckap1	160.3	72.6	67.7	78.4	61.3	72.4	82	73.1	75.4	67.2	62.2	79.1	75.8	69.8	66.7	61.5	84.2	74.9	74.7	69.1	71.3	140.2	155.7	144.4	156.9	162	142	152.8	157.3	178.9
Dnaja2	106.7	102.6	91.2	93.8	100.8	83.7	93.5	88	116.6	100.5	87.5	100.6	86	94.5	93.7	100.3	104.4	92.9	95.7	96.6	94	99.9	121.3	100.8	110.9	117	99.1	120.7	98.7	97.5
Dnaja3	62.3	63.7	118.3	119.7	123.4	121.4	111.3	112.5	110.6	104.2	115.4	109.8	115.1	125.4	120.3	121.8	122.2	130	125.4	127	119.2	116.7	59.5	58.7	62.5	60.1	70.7	64.6	60.2	62.5
Capza1	196	58.8	40.6	43.3	36.9	51.1	56.6	45.9	48.1	45.2	52.6	59.9	38.9	48.4	43.6	52.7	69.5	36	54.1	48.3	56.8	178	230.5	214.4	219.4	190.5	177.1	208.1	191.6	206.7
Dnaja1	172.4	74.4	57.6	63.3	52.6	52.1	72.1	57.3	62.2	57.6	50.4	71	56.4	48	51.4	44.8	83.7	58.6	53.5	59.4	49.1	159.2	188.9	200.9	199.3	214.2	139.6	181.2	172.2	179.7
Cryz	103.1	54.4	32	42.4	86.9	55.2	99.3	98	179.7	122.7	118.3	123.4	77.8	82.3	87.4	79.1	142.8	203.3	141.7	110.5	115.7	82.9	88.3	71.1	89.2	100.2	97.1	100.6	82.8	103.3
Dnaja4	72.5	107.3	112	132.7	108.6	108.9	97.1	111.2	108.7	105.2	114.8	123.6	121.5	113.4	111.8	118.9	126.9	112.6	114	138.3	107.5	71.1	67.2	64.3	66.9	73.5	74	75.5	67	69.3
Kif15	176.9	37.2	55.1	66.9	10.8	83.7	55.4	73.6	75.7	0	95.8	53.6	69.5	73.3	19.6	91.8	49.1	63.8	105.1	21.1	96.6	209.2	176.8	129.6	290.7	111.5	195.5	161.1	149.3	257.8
Nucb1	141.4	62.7	70.8	73.8	60.7	66.2	76.2	82.9	87.3	76.1	76.4	83.2	78.4	78.8	77.2	80	77.6	77.9	76	81	80.3	155.2	148.7	146.8	157.9	161	145.1	141.3	137.3	147.2
Iah1	133.4	93.6	78.6	81.7	70.5	70	98.3	84.8	93.2	72.9	80.6	89.5	80.7	88.2	80.1	79.3	89.1	84.8	88.6	81	85.4	114.3	134.7	120.2	146.1	146.7	115.3	136.3	128.1	149.4
Pcmt1	78.1	104.5	110.3	105.4	119.4	110	110.8	109.2	106.7	107.8	96.6	123	113.2	112.5	111.1	115.6	113.6	115.7	114.7	118.7	109.2	73.8	75.2	78.3	70.7	83.5	74.4	76.4	82.4	72.3
Rab22a	124.2	0	90.4	81.3	80.9	71.2	0	88	74.7	81.1	87	0	97.6	92.9	90.9	93.6	0	112.7	84.6	105.4	88.5	0	112.5	122.1	122.7	125.2	0	98.9	144.3	119
Sf1	190.1	62.9	50.5	54.3	48.7	47.9	59.5	57.2	60.5	63.5	53.2	66.7	54.2	55.3	59.2	45.3	76.6	49.5	53.5	54	56.8	161.8	193.6	181.1	184.4	199.7	172.5	195	195.3	190.3
Rabggtb	143.4	76	77.2	77.5	83.2	71.1	75.7	84.7	70.4	79.6	69.6	84.2	85.9	94.5	71.6	75.8	64.4	79.3	70.1	97.3	79.5	145	150.5	136.8	131	152.3	154.7	122.5	150.7	137.3
Tsc22d1	158.5	82.5	62.3	71.8	70.3	49.1	70.8	77.7	81.9	67.7	68.3	76.3	61	83.1	61.1	53.4	81.1	64.6	73.4	71.2	95.7	154.8	181.5	132.7	159.2	156	134.5	152.9	157.1	170.5
Rabggta	120.4	78.4	84.8	79.7	78.6	75.7	83.4	91.6	87.9	81.5	90.2	90.2	93.2	95.5	85.3	107.3	99.7	97.8	100.6	94.4	96.3	124.4	119.8	117.5	130.9	113.2	124	112.7	118.8	129.3
Pgp	91.7	98	107.5	104.1	103.2	105.9	107.7	96.2	99.4	107.3	113.7	108.3	97.1	109.4	88.6	119.3	106.2	102.7	125.3	105.6	121.3	85.3	95.1	77.5	91.2	65.6	94.5	101.3	84.4	104
Mrpl47	137.9	137.1	83.8	89.8	90.3	85.8	80.5	75.8	82.5	75.2	82.8	74.7	92.2	67.2	75.6	81.2	74.6	98.3	77.8	80.7	78.2	78.2	123.9	143.5	141.8	138	142.2	126.1	139.2	136.4
Tsc22d3	156.6	0	71.2	78.9	67.8	93.8	0	68.1	74.5	88.9	83.4	0	71.8	60.6	61.2	73.7	0	79.7	73.1	75.4	62.5	0	160.2	150.2	145.2	133.5	0	149	162.7	161.5
Mrpl46	126.3	124.2	73.4	95.6	87.8	106.1	82	71.6	93.4	89.3	93.5	72.4	90.2	80.5	92.1	92.8	80	96.9	89.6	88.3	84	88.2	136.8	123.8	124.2	112.7	134	131.1	117.2	118.2
Sec11a	156.3	78.1	75.1	68.8	65.7	70.7	67.5	69.2	67	73.3	73.1	66.6	78.6	74.5	72.2	59.8	77.4	74.3	77.9	77.1	74.9	149.9	155.6	152.3	155.1	163.7	160.5	147.1	159.4	156.6
Hspa13	178.4	70.7	62.8	62	47.8	52	69.7	64.9	60.1	65	65	69.1	48.5	63.7	46.4	48.1	77.7	60	60.9	65.6	63	158	179.6	176.8	177	193.6	154.8	184.2	176.5	198.4
Cdh13	55.6	134.2	116.6	118.5	122.8	125.6	102.8	149.1	147.2	119.2	129.8	129.6	125.5	90.7	110.5	134	119.3	122.7	104.6	132.9	120.3	57.9	42.2	63.5	56	46.7	56.2	43.9	75.5	58.5
Apoe	103.7	95.4	92.3	100	108.6	94.5	106	99.7	138.5	101	138.4	86.3	92.5	82.4	92.8	76.4	94.4	90.9	89.7	105.7	76.5	108.1	112.7	94.6	96.7	106.9	109.8	112	94.7	95.2
Apob	215.3	46.7	41.8	42.3	42.4	47.7	54.3	46.4	51.6	43.8	52.3	52.4	45.5	49.5	47.2	51.6	54.8	48.7	50.8	48.6	51.1	183.3	195.7	187.5	195.9	191.5	208.5	221.8	218.4	222
Mrpl45	134.2	127	82.7	101.8	83.3	87.2	81.7	71.7	88.6	74.4	93.7	81.2	91.8	77.9	87.9	86.1	72.1	92.5	83.4	87.2	85.9	82.9	135	130.7	136.3	129	139.9	126.3	117.6	130.9
Ktn1	144.7	70.5	73.5	68.6	68.2	68.1	75.6	84.1	80.6	81	78.8	82	75.3	74.3	75.1	76.2	90	82.2	80	83.6	81.2	141.6	144.9	150.2	143.4	147.9	140.5	140.1	146.5	148.6
Rad21	180.3	61.2	80.9	52.4	67.6	38.5	66	87.6	58.3	63.3	37.7	65.5	81.9	62.5	70.6	27.9	63.5	81	56.8	81.1	14.3	171.1	133.6	188.6	154.7	232.1	172.7	135.1	181.4	162.7
Apoo	38.8	127.1	131.3	132.9	137.2	128.6	125.8	131.9	139.1	138.1	126.1	137.4	126.6	129.9	135.8	128	133.9	119.3	123.7	123.2	129.4	38	44.7	38.8	34.9	44.2	37.9	46.2	35.7	30.7
Apom	213	43	44.5	40.4	61.1	53.1	38.1	52.3	42	68.2	56.4	48.9	42.1	35.3	52.4	56.7	45	42.6	35.1	48.6	51.4	205.7	201	209.8	181.1	180.5	219.3	217.5	237.4	188.7
Chm	112.3	80.7	76.5	90.7	0	83	93.2	170.7	75	0	80.4	140.5	68.1	81.6	0	110.6	65.7	148.3	84.3	0	73.2	119.2	40.9	133.2	0	135.1	100.7	95.5	135.3	0
Apoh	127.3	73.3	82.6	83.6	68.3	67	64.9	83.1	83.5	83.3	88	91.7	89.3	93.8	94.2	85.3	93.7	81.6	87.3	93.7	81	144.9	141.2	130.8	134.6	143	131.5	122.2	121.1	125.9
Ints5	108.2	79.7	109.2	81.4	113.9	0	82.2	164.5	98.6	79.5	0	95.3	37	71.7	79.1	0	85.6	133.2	70.9	80.9	0	126.1	125	130.3	123.3	0	131.1	31.1	147.2	123.3
Arpp19	106.7	118.4	95.9	127.5	93.1	80.5	103.3	98.8	117.3	89	82	79.3	95.3	92.7	65.3	95.8	77.3	107.7	80.5	105.1	77	120.7	102.4	96.8	124.3	140.5	100.9	99.9	85.2	123.1
Mrpl57	131.4	124	107.8	109.3	94.5	122.9	0	63.7	83.4	95.3	59.5	0	72.6	74.8	90.9	91.8	0	69.7	78.6	81.7	81.6	0	141.2	128.1	119.1	137.2	0	145	125.7	118.4
Ilkap	193.8	47.2	61.4	52.4	48	42.4	52.5	59.3	59.6	51.3	52.1	48.6	59.2	59.6	42.6	36.2	49.1	63.8	60.4	45.8	47.9	203.4	174.2	187.5	210.4	216.2	199.3	182.1	180.5	201.9
Mrpl53	132.8	137.5	71.2	88.3	93.5	68.5	90.5	90.8	82.5	77.2	77.2	81.3	80.1	75.2	93.1	82.1	75.8	83.6	71.5	91	79.4	95.8	136.3	136.2	119.9	150.4	121.3	138	146.4	125.3
Acly	157.9	62.4	60.9	70.3	63	53.9	130.2	66.3	66.8	73.5	81.5	68.3	63.3	67	68.2	78	75.2	62.4	65.9	75.8	75.7	125.1	175.8	165.7	160.2	155.3	138.8	171.3	164.3	159.3
Mrpl58	137.4	133.6	82.1	93.9	91	87	88.5	71.3	70.9	85.9	83.7	78.7	81.8	74.2	77	85.9	81.4	81.2	81.2	85.1	82.3	81.8	146.1	141.2	133.4	132.7	133.8	137.5	138.5	127.6
Sdf2l1	129.6	0	70.8	72.4	85.8	0	0	69.4	81	101.7	0	0	83	90.9	89.9	0	0	89	96.4	100.6	0	0	145.2	135	100.1	0	0	142.7	124.4	121.8
Entpd2	37	0	0	0	107.9	0	0	0	0	96.3	0	0	0	0	144.5	0	0	0	0	170	0	0	0	0	44.3	0	0	0	0	37
Rbm4	179.2	44.1	56	0	60.3	0	46	68.3	0	76.8	0	48.8	57.8	0	72.7	0	52.9	62.7	0	64.2	0	208.7	177.8	0	165.4	0	199.5	177.5	0	160.6
Lactb2	84.9	103.3	106	109.2	122.2	102.9	100.6	106.4	117.6	119.2	98.9	108.3	96.8	109.7	104.4	106.1	112.9	111.4	104.4	100.5	103	85.3	87.1	78.8	83.7	96.9	89.6	92.2	80.3	70
Pars2	93.3	95	91.2	100.8	94.9	104	100.4	104.5	98.1	110.8	107.6	100.4	109.1	93.2	105.3	109.5	99.3	108.7	109.6	108.5	100.2	102	87.7	106.9	85.6	89	97.3	98.8	91.4	94.8
Cryl1	40.4	93.8	133.9	124.8	119.7	101	101.8	128.2	141.5	107.4	103.3	159.6	137.9	140.5	134.8	148.8	133.6	116.6	153.3	143	154.5	56.5	44.7	22.5	49.9	46.7	54.7	38.7	17.4	45.2
Hspa14	194.2	44.7	54.1	74.7	49.8	51.7	48.5	58.2	70.6	66	50.5	43.6	46.9	63.4	63.2	55.7	45.3	48	67.5	54.7	50.2	199.4	194.4	162.9	185.7	179.1	218.5	198.4	160.9	180.6
Uchl1	117.1	0	108.6	0	0	61.6	0	110.3	0	0	105.6	0	92	0	0	67.5	0	73.6	0	0	64.8	0	132.1	0	0	149.6	0	83.4	0	0
Rangap1	187.9	43.6	49	52.6	45.5	50.2	47.3	55.3	54.9	51.6	52.1	46.7	49.8	51	49.6	48.7	50.2	57.9	56.6	50.6	53.9	216.6	203.6	203.4	212.8	206.9	195.7	184.4	181.5	189.8
Nfyc	141.1	0	60.1	0	0	0	0	92.4	0	0	0	0	75.6	0	0	0	0	83.1	0	0	0	0	147.6	0	0	0	0	141.1	0	0
Nfyb	165.5	0	0	57.2	57.8	0	0	0	77.3	109.7	0	0	0	66.7	78.2	0	0	0	67.4	70	0	0	0	147.8	136.8	0	0	0	183.6	147.3
Grwd1	198.2	56.6	0	0	0	0	51.3	0	0	0	0	50.7	0	0	0	0	53.7	0	0	0	0	189.6	0	0	0	0	198.2	0	0	0
Mgp	216	44.2	42.5	50.9	31	23.7	117.7	85.2	70.9	55.6	90.4	31.8	53.3	38	30.7	39.3	62.5	59.6	71.3	88.6	49.8	150.4	137.5	179.5	165.9	149.5	193.4	221.9	189.4	228.2
Srp14	114.5	74.1	57.5	55.7	90.3	111.2	79.6	77.2	164	95.8	65.8	78.8	58.3	124	92.1	98.8	72.1	54.2	117.1	109.9	90.2	150.7	175.2	106.5	106.9	121.6	144.8	177.6	32.7	105.1
Atp6v0d1	136.5	0	98	79	82	78.6	0	102.7	87.9	92.2	83.6	0	66.2	82.1	76.1	74.3	0	69	82.7	88.7	79.8	0	130.4	129.8	131	139.7	0	133.6	138.6	130.1
Stard7	109.9	105.1	63.6	42.6	61.5	58.1	47.4	77.9	74.5	70.8	112.9	69.1	85.7	100.6	71.5	111.2	72.6	166.2	187.4	155.8	139.7	155.9	113.7	105.2	119.7	86.1	124.8	92.8	89.7	120.6
Ccdc88c	140.6	43.6	90.8	0	91.8	0	58.6	103.8	0	102.9	0	72.5	48.8	0	82.3	0	90.3	64.4	0	69.9	0	167.3	164.6	0	126.6	0	167.7	127.5	0	126.4
Scamp2	128.6	75.4	85.1	76.8	0	66.6	84.1	85	86.1	0	77.8	86.7	81	77.8	0	86.6	95.1	84.2	89.5	0	87.8	129.3	140.4	139.9	0	150.2	129.4	124.2	130	0
Scamp3	102.6	89.4	135.8	89.3	77.4	92.5	96.3	119.2	105.2	91.9	76.9	101.2	105.2	97.9	90.8	93.7	95.6	93.2	108.2	95.3	110.2	111.3	83.4	101.4	119.3	106.6	106.2	63.2	98	125.3
Scamp1	115.6	91.1	91.7	86	88	90.6	96	89.1	90.2	92.1	90.6	101.4	90.6	93.7	91	91	94.3	93	92.9	106.5	104.4	108.4	115.9	114.8	111	107.8	108.9	119.7	122.4	111.4
Ltbp4	175.6	52.8	72	64.3	41.9	35.9	81.2	121.5	72.5	31.2	83.3	86.6	60.8	75	91.8	103.1	84.6	74.4	80.5	0	126	151.5	150.6	150.7	125.7	103.8	143.3	120.6	157	309.4
Mrgbp	151.1	0	0	61.8	107.7	0	0	0	52.6	108.2	0	0	0	48.9	70.7	0	0	0	71.2	101.6	0	0	0	174.3	100.6	0	0	0	191.1	111.1
Unc45a	151.3	0	0	0	72.9	60.9	0	0	0	90.4	82.3	0	0	0	84.8	64	0	0	0	84.1	53.5	0	0	0	138	166.6	0	0	0	129.8
Unc45b	189.5	56	51.8	56.7	50.1	52.9	51	52.1	55.6	51.5	56.2	54.3	47.8	55.8	48.9	53.6	60.2	54.2	56.5	52.3	53.5	189.4	201	193.5	204.2	193.2	189.1	193	181.9	193
Polr2e	50.4	182.6	195.2	39.6	46.4	63.6	0	38.3	124.6	56.7	90.9	0	32.9	47.9	45.9	62.4	0	38.2	45.8	55	61.7	0	39.2	150.2	191.8	160.6	0	227.7	192.1	204.1
Glyr1	169.2	0	66.7	68.9	63.2	69.4	0	73	67.2	67	60.6	0	59.9	57.7	67	67.4	0	70.7	62.6	71	56.9	0	169.9	175.7	167	161.5	0	159.9	167.9	164.8
Papss2	103	0	99.1	0	116	0	0	90.9	0	117.7	0	0	52	0	59	0	0	78.6	0	106	0	0	138.3	0	136.7	0	0	141.1	0	64.8
Polr2a	136	85.7	75.9	67.1	89.9	0	101	82.9	77.3	103.8	0	117.2	62.6	69.2	77.4	0	105.6	67.2	77.2	91.4	0	99.3	143	152.6	109.5	0	91.2	168.4	156.5	128
Polr2c	187.1	47	52.6	63.8	48.4	0	48	61.1	71.1	74	0	62.4	56.4	62.9	46.1	0	66.8	49.1	69.3	57.3	0	192	183.2	159.4	180.9	0	183.8	197.6	173.5	193.3
Polr2b	163.5	67.5	77.6	60.1	63.3	88.9	64.2	75.1	68.4	59.8	78	64	82.8	60.3	53.5	84.3	63.5	87.2	40	47.4	71	171.5	133.1	191.5	180.9	148.6	169.3	144.2	179.6	195
Polr2m	88.2	104.3	95.6	0	142.4	0	96.8	101.3	0	117.7	0	78.4	84.7	0	113.7	0	120.4	94.9	0	105.3	0	103.5	111.8	0	64.7	0	96.7	111.8	0	56.3
Polr2i	189.6	69.6	55.4	57.4	0	65.8	68.1	53.6	61.3	0	60.9	50.6	47.9	55.5	0	63.2	59.8	47.4	55.2	0	66.9	204.1	215.7	197.4	316.1	180	147.8	180	173.1	283.9
Pbx3	279.5	0	0	0	0	0	0	75.7	0	0	0	0	40.4	0	0	0	0	0	0	0	0	0	204.4	0	0	0	0	279.5	0	0
Pbx1	164.9	0	0	94.5	0	75.5	0	0	107.4	0	88.8	0	0	86.4	0	98.1	0	0	89.8	0	100.4	0	345	104.1	0	115.3	0	255	117.9	0
Smc1a	167.8	54	53.7	64.8	61.1	60.3	60.4	62.4	74.5	67	90	62.8	62.8	67.1	65.5	67.8	62.4	62.5	66.6	70.5	67.6	183.6	182.8	168.7	168.7	153.3	176.7	175.8	158.2	167.1
Acaa1a	90.8	88.1	91	99.6	87.7	126.7	87.1	107.2	95.7	113.4	120.6	117.1	96.6	104	109.6	136.5	90.8	98.2	108.5	98.4	112.3	104.6	99.5	93.4	98.7	52.8	109.7	107.5	98.8	92.2
Rnf123	90	94.9	105.4	109.3	110.3	89.3	104.6	98.8	102	92.9	110.8	112	112.9	105.8	114.6	103.2	99.2	107.4	114.7	117.9	99.1	90.3	87.1	84.8	89.1	93.5	98.9	88.4	83.5	75.2
Serpina3m	135.1	0	108.5	68.4	59.9	64.3	0	76.4	88.9	65.2	81.9	0	108.9	112	113.5	117.1	0	108	106.4	127.2	82.4	0	94.2	99.4	75.5	101.5	0	103.9	124.9	158.7
Serpina3n	37.5	168.3	134	164.9	202.2	180.1	174.2	138.6	220.2	143.8	199.8	52.3	144.6	75.4	58.1	53.4	117	124.1	75.5	114.8	103.6	41	28	30.4	38.8	29.6	47.1	30.8	33.5	42.3
Cfi	92.4	98.4	105.7	99.9	80.7	83.3	77.4	81.2	94.5	85.1	98.1	115.7	106.1	107.3	101.8	113	123.4	107.1	114.6	118.4	135.3	96.2	100.6	96	107.4	90.9	88.9	99.3	87.7	106.7
Dock1	166.3	61.8	59.8	63	58.4	80.6	45.7	68.1	76.7	76.3	77.7	68.4	57.9	67.8	75.3	63.7	64.6	68.2	72.8	71.5	68	186.2	174.6	157.8	154.5	149	173.3	171.3	161.7	164
Cfb	71.1	119.2	112.2	102.3	104.3	101.1	126	94.6	119.8	102.2	92.5	98.2	125	109.5	93.7	84.5	126.1	122.2	114.8	172.7	132	68.3	77.9	81.8	66.8	96.7	62.1	68.1	71.7	60.3
Cdk11b	151.5	56.3	55.6	56.8	62.4	55	73	61.8	68.2	68	88.9	76	59.7	89.2	72.9	103.1	67	58.2	107.8	84.6	145.9	168.8	178.3	137.2	149.3	98.4	159	186.3	140.8	162.8
Slmap	132.2	82.6	76.5	110.2	71.8	0	98.7	76.8	82.3	67.8	0	90.6	77	85.6	73.9	0	77.4	85.1	85	97.2	0	129.1	137.7	122.9	143.2	0	121.7	146.9	114	146.2
Bves	137.9	81.2	80	87.4	77	87.9	76.9	81.8	79.6	88.9	88.6	74.6	81	84.3	81.1	73	86.2	82.6	82	73.6	85	137.5	135.6	129.9	141.9	132.9	143.6	139	136.8	137.5
Stat5a	146.4	67.5	71.5	69	73.2	71.7	76.7	79.4	78.7	93.3	83.3	83.8	74.9	81.3	90.8	54.9	80.8	81.8	78.1	71.7	79	146.2	143.9	144.3	141.5	150.4	145	148.5	148.6	129.5
Golgb1	188.1	58.4	62.4	54.8	48.2	57.4	58.7	63.3	59.4	52.6	61.7	66.4	60.5	56.1	53.9	61.4	65.1	62.4	62.4	70.5	60.6	168.7	172.6	171.9	171.7	178	182.7	178.7	195.4	203.1
Lpcat3	93.5	101.6	109.1	89.8	99.6	98.7	82.8	93.5	127.5	106.1	123.7	94	103.2	93.7	103.8	96.5	107.9	118	111.9	101.7	98.7	105.9	92.3	92.9	93.3	86	107.7	83.9	84.3	95.5
Rbm20	146.6	61.5	56.2	70.9	65.5	113.9	55	58.8	69.5	66.4	97.9	65.5	63.4	73.6	69.8	78.5	62.9	67.9	71.9	60.8	78.4	189.5	192.1	163.7	179.3	134.2	165.7	161.6	150.5	158.3
Lpcat1	300.4	32.5	0	0	0	0	40	0	0	0	0	41.4	0	0	0	0	48.9	0	0	0	0	215	221.4	0	0	0	222.1	378.6	0	0
Hirip3	196.6	36.1	36.5	55.1	0	0	38.5	45.5	48.3	0	0	44.5	41.4	50.7	0	0	42	48.6	56	0	0	235.7	226.2	204.8	0	0	203.2	201.7	185	0
Hibch	47.4	47.5	110.7	123.6	120.4	118.4	119	127.6	117.5	116	122.2	122.6	126.5	135.3	140.7	131.9	130.7	132.2	129.4	134.8	133.4	132.6	50.3	46.8	44.1	47.7	47.9	52.8	47.3	44
Afm	46.2	103.6	127.8	110.5	98.7	89.1	75.9	129.5	93.7	94.2	92.7	169.7	135.2	188.7	182.2	174.5	125.6	114.3	139.4	151.2	124.2	64	49.5	35.9	39.1	59.8	61.2	43.7	31.8	34.5
LOC299282	40.7	96.9	133.8	140.2	107.6	107.7	57.2	125.3	90.2	103.7	93.5	243.3	131.8	172.8	162.6	186.8	113.2	111	124.2	146	111.9	47.7	53.2	39.8	43.5	52.5	41.7	45.1	32.8	36.6
Dld	40.9	41.8	126.4	132.6	126.8	131	127.6	127	121.4	124.1	124.8	119.8	134.6	138.8	138.5	134.5	131.1	128.3	130	132.1	127.1	130	42.2	38	38.6	40.1	45.4	41.5	39.1	39.9
Poldip3	166	0	69.2	81.6	0	27.6	0	82.9	33.4	0	98.4	0	66.3	102	0	59.8	0	62.7	62.8	0	69	0	173.6	160.9	0	151.7	0	145.2	159.2	0
Ykt6	165.7	76.2	71.8	64.7	61.1	44.2	76.8	75.4	71	71.9	50.2	90.7	64.7	67.1	66.6	42	83.9	77.6	68.3	79	58.1	134.7	155.6	165.1	159.8	195.3	137.7	154.9	163.8	161.7
Clcc1	119.8	0	50.5	65	0	0	0	84.1	96	0	0	0	70.7	111	0	0	0	103.3	104.6	0	0	0	157.4	117.8	0	0	0	133.9	105.7	0
Ube2r2	155.1	56.9	60.9	53	52	0	69.2	83.6	86.2	73.1	0	78.4	90.3	87.6	67.6	0	90.3	94.6	117	93.8	0	154.3	128.7	119.3	122.9	0	151	141.9	136.8	190.6
Cdc42bpb	156	75.5	61	67	66.4	60.8	81.7	65.3	74.1	69.7	76.3	93.1	66.1	72	66.5	75.1	76.7	68	70.2	71.6	77.7	138.5	171.5	162.4	163.3	149.3	134.6	168	154.2	162.5
Sh2b1	142.4	89.6	69.8	0	0	52.1	106.5	63.3	0	0	58.6	93.8	92.6	0	0	64.2	84.6	73.3	0	0	60.8	118.3	153.6	0	0	191.8	107.2	147.4	0	0
Rnf25	137.5	0	87.6	0	79.1	0	0	89	0	54.1	0	0	75.2	0	73	0	0	90	0	50.5	0	0	136.5	0	190.1	0	0	121.7	0	153.3
Afp	265.8	20	18.5	18.9	17	21.2	22.3	19.5	19.9	17.8	22.8	22.1	19.9	21.1	19.5	24.4	21.6	20.4	21.4	20	24.1	248.2	252.7	252.6	255.8	249.2	265.8	268.9	266.2	269.9
Lum	59.3	104.5	102.1	107	100.4	110.5	140.5	151.6	124.1	127.3	135.9	121.9	102.2	125.4	106.8	109.4	119.8	129	138.2	157.6	95.4	56.8	56.5	53	53	74.5	56.5	58.6	52.3	55
Pdzd8	185.8	32.5	0	54.3	105.5	0	88.5	0	74	31.4	0	86.8	0	58.1	33.8	0	102.5	0	77.1	0	0	139.2	0	159.5	199.6	0	150.6	0	177	229.7
Gspt1	139.7	106.1	74	72.9	70.7	70	98.8	70.8	79.5	87.9	70.9	93	74.4	78.2	76	73	87.1	78.2	79.1	75.8	75.5	107.6	152.2	146	148.2	155.5	107.3	150.4	144.2	141.5
Hsd17b11	122.9	0	0	74.6	0	61.1	0	0	114.6	0	75.1	0	0	149.4	0	114.8	0	0	93.9	0	101.5	0	0	82	0	87.1	0	0	85.4	0
Stmn1	234.1	32	31.4	25	25.2	28.5	31.1	31.8	27.8	27.5	34	34.2	32.3	25.7	27.5	32.4	33.5	32.3	24.4	27.8	32.9	249.3	238.9	252.5	252.1	239.5	219.9	233.3	244.7	240
Fbxo40	107.5	93.4	107.1	118	96	94.9	74.1	82.4	81.3	88.9	98.8	89.9	155	120.1	97.5	90.4	105.9	71.9	86.7	99	96.7	120.1	90	92.2	111.1	101.2	116.7	93.5	101.7	107.5
Dad1	174.8	56.4	61.7	54	65.6	57.9	55.4	56.9	47	73.8	70.2	57	58.1	52.6	73.6	66.2	73	71.3	61.4	77.6	61.4	178.8	179.8	190.8	149	176.4	179.4	172.2	194.2	160.4
Ube2d1	102.9	94.2	86.3	88.3	93.4	0	100.1	97.8	87.1	90.3	0	90.8	102.7	99.9	101.1	0	95.8	113.1	114.8	111.9	0	115.2	99.3	103.2	103.3	0	103.9	100.8	106.8	100
Nol3	111	0	0	0	75.7	0	0	0	0	114.4	0	0	0	0	108.3	0	0	0	0	103.4	0	0	0	0	87.4	0	0	0	0	111
Slc25a19	53.8	123.6	111.7	165	95.7	85.9	112.5	107.2	84.6	130.7	151.6	109.3	161	177.4	149.6	115.7	146.2	115.4	105	104.2	134.1	50.1	51.7	36.6	53.5	52.5	58.2	52.9	31.4	66.4
Fkbp1a	131.3	85.5	68.4	78.4	75.1	80	98.2	91.7	80.2	87	75.5	83.4	86.7	80	78	103	83.4	74.8	80.7	97.4	86.6	128.6	135	145.5	136.8	123.4	120.9	143.3	135.2	125.7
Baiap2	138.1	0	0	91.6	91.6	0	0	0	84	70.2	0	0	0	80.6	102.9	0	0	0	86.5	90.8	0	0	0	122.5	102.9	0	0	0	134.7	141.5
Slc25a15	85.5	0	0	0	147.6	0	0	0	0	73	0	0	0	0	126.2	0	0	0	0	92.1	0	0	0	0	75.6	0	0	0	0	85.5
Slc25a13	51.8	118.5	123.4	117.9	120.8	113.9	116.7	119.5	108.4	116.3	117.4	119.8	126.8	144.7	132.5	129.2	128.4	129.8	142.6	126.8	131	57.3	50.5	43.1	51.9	54.2	59.3	50	43.3	51.7
Slc25a12	46.6	126.6	127.4	128.1	134.8	119.3	125.2	129.4	114.6	128.6	119.6	127.5	127.8	142.4	134.2	119.6	115.9	126.9	130.2	126.6	123.1	52.4	45.3	43.9	38.4	59.3	52.4	43.1	40.8	37.4
Hsdl2	43.5	137.8	136.1	139.2	134.7	135.6	125	121.9	128.4	137.2	130.9	110.6	141	131	130	121.8	128.7	119.4	124.8	113.3	119.2	49.6	39.7	37.3	41.8	47.3	48.3	41.9	39.4	43
RGD1311345	99.7	0	100.8	99.4	107.6	82	0	106.2	94.8	104.7	78	0	96.4	110.4	101.4	97	0	109.6	106.4	121.1	97.1	0	92.7	95	82	118.7	0	94.3	94.1	83.2
Tnpo2	160.8	27.2	0	92.4	77.2	46.1	76	0	79.3	55.8	91.8	57.8	0	86	103.1	42.6	51.9	0	91.3	95.6	0	186.5	0	125.3	144.8	225.9	200.6	0	125.7	123.4
Tnpo3	134	0	0	0	70	0	0	0	0	77.8	0	0	0	0	97.2	0	0	0	0	91.7	0	0	0	0	129.3	0	0	0	0	134
Cd1d	74.7	137.4	102.8	129.5	106.2	0	100.5	93.4	106.3	117	0	133.7	72.8	120.2	101	0	124.3	146.7	91.1	114.5	0	50.8	97.2	77.1	78.8	0	53.4	87	75.7	82.5
Tnpo1	167.3	61.4	63.3	64.3	61.8	60.3	64.5	64.3	61	65.2	70	63.2	61.5	66.8	67.8	66.9	69.7	64.5	69.8	69.8	74.8	167.8	174.8	172	170.4	167.6	173.4	171.6	166.1	165
Mrpl43	136.7	137.7	75.3	92.3	79.2	71.8	75.5	75.1	83.7	88.5	76.2	82.2	84.3	76	74.8	88	79.6	89.5	80.9	85.4	83.5	86.3	135.9	136.3	137.3	140	134	139.9	130.8	134.8
Minpp1	140.3	0	0	86.8	80.6	70.1	0	0	90.2	83.9	68.4	0	0	92.6	76.2	73.2	0	0	88.5	89.3	74.1	0	0	117.7	134.6	152.7	0	0	124.2	135.3
Cspg4	165.4	65.9	64.9	72.7	63.7	59.8	75.8	68.5	73.8	70.8	66.4	70.9	63.6	66.9	62.6	65.8	70.3	71.3	73.1	73.1	67	158.4	166.2	155.4	163.6	162.5	158.6	165.5	158.2	166.2
Efnb3	154.9	75.8	63.2	65.6	60.8	57.9	66.5	66.5	68.3	77.2	77.4	86.2	71.6	71.4	93.2	70	66.3	57.3	67.8	69.3	74.8	149.9	173.7	174.2	172.8	147.4	155.1	167.6	152.7	126.6
Nudc	176.7	60.9	72.9	61.9	54	49.5	59.1	72.7	64.2	59.6	51.4	64	63.9	57.1	55.1	54.7	65.4	63.3	61.8	60.6	56.3	177.1	166	181.5	189.8	193.7	173.6	161.2	173.5	181.1
Mon2	150.7	0	74.4	64.8	64.7	55.6	0	86.2	79.9	67.3	88.2	0	91.7	74.2	69	66	0	111.1	78.4	81.5	55.1	0	122.8	145.9	154.1	166.3	0	113.7	156.8	163.4
Sh3bgrl	160	76.9	70.7	64	67.1	65.6	82.9	76	73.8	81.4	76.5	74.1	65.7	64.5	71.1	65.8	83.2	73.5	70.9	73.5	60.9	139.4	150.8	158.5	151.5	161.8	143.5	163.2	168.3	155.4
Tfrc	202.9	52.4	54.9	43.1	42.9	47.5	55.5	60.6	49.6	45.5	50.4	64.8	58.1	55.8	53.4	58	68.6	56.5	55.1	47.9	51.4	170.9	174.8	186.8	192.1	188.7	187.8	195.1	209.6	218.2
F12	89.4	89	114	113.8	80.3	0	86.1	117	111.2	105.2	0	116.6	113	113.2	112	0	88.7	100.7	106.9	95.1	0	111.2	81.3	74.7	112.3	0	108.3	74	80.3	95.1
F10	116.1	90	54.7	0	0	83.1	91.5	169.2	0	0	108.9	74.5	170	0	0	87.8	100.1	0	0	0	92.5	137.4	206.1	0	0	102.2	106.6	0	0	0
Lpp	136.7	76.6	68.6	81.5	63.5	76.9	81.4	93.3	97.8	77.7	84.1	77.8	75.7	88.1	79.4	90.2	75.8	95.9	96.6	94.2	76.5	140.4	137.9	115.9	138.9	131.4	147.9	128.6	120	146.3
RGD1564899	132.4	82.4	71.6	95.6	82.3	75.4	86.3	85.6	81.9	103.2	77.3	73.5	86.3	80.5	104.3	71.1	83.5	94	78.4	80.3	69	148.2	127.2	131.6	125.1	143.4	126.1	135.2	131.9	104.9
Dbi	69.6	95.5	119.3	122.1	133.3	150.6	105.8	106.5	121.3	129.1	145.1	102.2	121.1	99	123.2	115.5	93.5	99.6	88.3	93.8	80.5	103.5	82.4	89.1	70.8	60.4	99.5	71.1	80.1	49.7
Fkbp14	176.6	0	59.3	0	0	72.5	0	65.7	0	0	55.4	0	60.2	0	0	66.2	0	68.9	0	0	72.5	0	178.1	0	0	148	0	167.8	0	0
Lamc1	126.4	91.5	90.8	99.4	85.1	90.6	82.5	92.8	90.9	90.9	92.8	88.2	82.9	75.8	86.7	86.3	75.7	71.7	79.1	85.4	72.9	135.1	133.2	129.9	127.7	130.2	127.1	128.6	125	124.1
Timm29	107.9	101.9	101.3	90.5	91.4	80.5	97.7	95.7	80.7	84.7	91.6	123.2	103.7	97.2	94	98.3	116.2	103.7	95.1	94.7	92	81.2	94.1	118.2	112.3	120.6	79.9	101.5	118.3	122.9
Fhit	60.2	124.1	115.6	104.3	139.2	115.6	118.3	111.4	124.4	128.3	113.6	123.7	118.7	116.3	131.6	110.5	138.2	132.2	131.6	109	107.9	46.7	59.1	64.3	47.6	67.1	49	63	59.2	44.4
Fkbp10	177	47.7	60.3	44.2	51.6	42.3	64.9	58	53.6	55.3	72.7	71.3	56.5	53.6	62.8	56.6	75.7	59.3	50.5	66.5	72.1	174.8	193	209.1	190.1	172.3	165.6	173	188.9	173.7
Supt5h	148.3	76.5	88.6	97.8	83.4	0	71	73.5	59.2	65.1	0	73.9	94.5	80.7	76.8	0	60.4	52	75.7	83.1	0	159.6	145.1	144.9	144.9	0	158.6	146.3	141.8	146.8
App	134.4	67	89.9	79.2	89.8	76.5	87.3	83.7	90.6	108.2	108.1	63.2	66.2	74.8	65.1	77	84.4	92.5	92.8	83.1	78	152.3	124.6	134.6	126.6	132.6	145.6	143.2	128	127.2
Slc12a7	235.5	36.2	28.9	28.2	28.1	0	33.2	37.7	34.5	32.9	0	37.2	25.4	23.9	35.2	0	40.3	33.5	23.2	35.6	0	226.8	230.6	246.7	239.7	0	226.3	243.9	243.4	228.5
LOC102556337	94.8	107.4	96.6	115.6	99.3	109	96.2	106.2	101.1	101	100.4	100.8	97.8	100.7	105.9	101.4	105	107.7	96.1	106.3	98.1	100.3	95.8	92.4	93.6	91.1	90.2	95.9	94.1	93.9
Nedd4l	157.8	42.3	49.7	75.3	0	0	53.8	58.7	103.8	0	0	78	72.4	102.7	0	0	71.7	87.1	87.8	0	0	176.6	157.1	109.7	0	0	177.5	175	120.7	0
Lpl	48.6	0	120.8	127.9	144.8	119.5	0	109.1	125.6	129.1	142	0	120.6	98.9	121.9	95.1	0	137.4	109.7	121.3	179.8	0	56	72.9	43.4	29.7	0	56.1	65	39.5
Krt19	94.8	107.6	0	107.2	0	76.3	0	0	120.8	0	87.6	0	0	110.2	0	84	0	0	117.1	0	91.9	0	0	68.1	0	121.6	0	0	76.6	0
Comp	117.4	0	20.7	0	0	64.3	0	192.6	0	0	125.3	0	35.2	0	0	81	0	163	0	0	77.5	0	75.4	0	0	130.3	0	113.2	0	0
Nup214	130.9	78.3	72.4	76.6	77.2	91.3	91.4	82.2	89.6	91.3	91.4	103.4	83	79.7	76.8	91.2	98.1	74	82.8	85.4	79.5	115.4	145.7	135.8	137.5	115.4	113.3	142.7	135.4	131.7
Minos1	57.6	112.1	130.9	116.4	121.2	118.6	107.5	119.8	102.2	121.2	124.8	104.4	124.2	136.7	131	129.3	125.9	107	126.8	124.2	125.6	72.5	61.8	62.8	53	52.4	77.5	56.3	55.1	49.5
Mtfr2	131	0	0	50.2	0	0	0	0	88.8	0	0	0	0	52.2	0	0	0	0	63.3	0	0	0	0	214.5	0	0	0	0	131	0
Nup210	156.9	76	66.3	66.7	67.6	86.9	85.3	65	61.3	55.9	77.1	91.5	64.9	62.1	53.6	79.5	87.4	65	74.4	54.9	93.6	135.4	170.1	157.7	182.3	134.9	124.5	168.7	177.8	185.7
Dbt	51.7	51.7	115.1	120.3	127.6	124.8	111.7	113	113.2	124.8	123.7	108.2	130.1	132.4	121.8	144.7	127.8	135.5	125.9	129.1	115.5	138	52.1	54.6	48.9	46.7	56.3	54.3	53.6	47.8
Pip4k2c	134	76.9	84.9	85.4	72.9	79.6	77.6	87.9	79.1	66.3	93.7	71	84.3	74.8	80.3	94.6	96.5	89.6	93.9	106.7	93	135.3	129.4	124.7	134.7	116.8	142.6	124	142.2	139.1
Pip4k2b	112	0	100.2	89.1	83.1	0	0	94.3	78.4	95.2	0	0	83.9	95.3	108.8	0	0	94.5	103.3	94.7	0	0	109.4	117.3	116.7	0	0	117.8	116.6	101.6
Grcc10	125.4	0	0	86.3	72.8	0	0	0	75.3	74.7	0	0	0	77.9	104.6	0	0	0	81.8	67.8	0	0	0	145.4	162.8	0	0	0	133.3	117.5
Gpat4	144.6	0	80.3	0	0	0	0	72.9	0	0	0	0	71	0	0	0	0	78.2	0	0	0	0	153	0	0	0	0	144.6	0	0
Synpo	93.4	0	96.8	122.1	117.1	0	0	97.5	121.2	113.2	0	0	94.2	106.2	107.1	0	0	125.9	101.3	117.1	0	0	73.5	63.7	62.9	0	0	112.1	85.3	82.6
LOC100911101	86.4	94.8	94.8	114.8	101.4	108.8	87	96.1	89.5	110.9	94	133.2	106.4	115	101.2	106.4	117.6	108.6	109	114.2	118.2	88	99.3	87.2	85.5	85.9	79.4	94.8	84.4	86.8
C4bpa	87.8	134.8	92.7	139.8	83.1	0	140.6	72.7	120.4	92.2	0	75.7	83.6	87.5	75.8	0	178.4	77	87.6	119.1	0	36.9	141.2	90.3	119.8	0	33.6	132.8	74.5	110.1
Sqstm1	156.1	0	0	0	55.4	0	0	0	0	84.9	0	0	0	0	89.1	0	0	0	0	101.2	0	0	0	0	113.4	0	0	0	0	156.1
Comt	115.3	79.2	85	84	83.5	90.2	100.3	94.1	94.2	100.9	96.3	88.2	92.6	103.3	94.9	68.8	91.3	100.5	99.1	105.4	84.2	122.9	114.3	112.2	111.1	127	118.1	113.5	107.2	104.2
Tubg1	178.6	0	77.4	54.6	54.8	36.2	0	66.2	44.9	74.9	54.5	0	84.7	102.7	63.2	57.7	0	81.4	70.2	66.3	66.8	0	134.8	158.2	163.1	172.9	0	155.5	169.4	177.6
Arglu1	185.9	64.3	56.9	56.8	49.7	43	66	64	58.2	54.6	48.4	66.9	57	54	53.3	45.9	66.9	58.2	56.5	57.5	48.3	173.5	185.7	190.5	194.7	199.4	162.3	178.2	183.9	190.2
Pura	74.2	110.1	126.2	112.5	108.7	104.2	110.5	118.2	115.8	109.4	111.1	106.6	105	112.1	114.1	99.4	121.3	119.7	116.9	128.3	120.9	76.6	63	68.6	68.6	80.9	74.8	67.9	74.2	70.8
Ldb1	220.1	0	41.3	0	0	0	0	0	0	0	0	0	91.1	0	0	0	0	68.4	0	0	0	0	179.2	0	0	0	0	220.1	0	0
Abcb7	88.5	91.7	100.3	113.8	96.6	94.2	96.1	96.3	106.1	102.2	92.5	100.6	117.4	109.7	121.4	107.1	113	104	106.2	116.3	105	100.3	89.1	85.4	80.4	94.6	93	92.9	78.8	83.3
Cycs	41.8	42.2	120.1	125.5	134	132.3	128.6	130.1	132.8	139.8	130.9	122.4	143.8	136.6	126.8	141.8	141.5	120	119	118.9	110.6	124.5	43	41.3	41.9	41.8	40.9	43	44.8	38.7
Copg1	153.5	66.2	66.5	68.7	67	65.7	71.6	73.4	85.9	93.5	72.5	67.6	68.8	73.4	70.9	76.8	71.9	65.3	76.6	76.6	77.7	157.9	165.7	150.5	147.1	154.6	164.8	160.3	144.9	145
Gosr2	115.9	79.8	69.4	73.5	107.9	0	96.4	81.9	93.3	100	0	103.5	75.4	98.2	99.5	0	93	94.6	85.7	104.6	0	116.7	150.9	114	98.2	0	110.6	127.8	135.3	89.8
Abcb8	71.1	72.8	104.3	118.2	110.6	113	102.4	102.8	106.9	106.2	115	108.7	116.7	125.5	133.4	126.3	119.6	113.9	112.1	118.7	111.5	114.9	80.8	68	64.4	67.4	75.1	81.6	69.4	66.7
Gyg1	177.7	56	62.7	55.5	64.5	56.8	58.7	60.6	42.9	59.2	56.8	54.8	54.6	55.9	63.2	55.1	59	55.7	56.8	68.7	62.5	198	186.4	198.7	177.3	191	173.6	179.9	190.2	167.1
Cmtr1	163	0	0	71.9	0	0	0	0	69.9	0	0	0	0	74.6	0	0	0	0	82.2	0	0	0	0	138.5	0	0	0	0	163	0
Armt1	72.3	110.4	111.6	107.6	112.6	106.7	108.4	107.6	108.4	121	113.3	110.2	105.4	113.7	121.5	115.4	110.7	110	121	118.9	120.4	82.9	85.2	78.1	64	73.5	77.3	80.2	71.2	62.2
Lonp2	317.9	163.2	0	0	113.4	90.6	0	0	0	0	96	0	0	0	57.1	91.9	0	0	0	0	71	0	0	600	232.6	120.9	0	0	0	196.9
Ephx1	65.5	141.6	103.4	118.6	97	102.1	129.3	138.5	105.8	106	108.9	100.1	112.7	119.5	106.1	110.5	147.5	151.2	119.5	149.2	113.7	41.7	46.8	62.8	69.6	70.9	39.9	47.5	73.9	72.2
Ephx2	82.8	114.4	130.3	174	129.5	118.1	99.9	119.6	81.7	134.3	128.7	111.9	132.6	82.5	88.5	80.9	99.4	107.3	133.8	82.7	137.1	78.9	46.5	48.4	68.6	56.2	95.5	63.7	79.6	96.5
Lonp1	102.8	106.8	92.8	99.1	100.4	97.6	96.4	96.1	96.8	91.8	97.1	99.9	96.4	98.3	106.5	97.8	93.4	100.6	100.8	97.4	99	93.7	103.7	101	101.3	101.6	106.5	110.5	103.9	102.6
Pole3	175.7	0	44.1	71.2	0	69.7	0	45	62.4	0	58.7	0	45.4	62.3	0	60.2	0	42.3	54.9	0	67	0	223.8	191.2	0	174.6	0	199.3	157.9	0
Leo1	150	86.7	0	102.4	85.5	0	68	0	40.5	80.9	0	87	0	68.9	75.6	0	52.2	0	50.2	68.2	0	163.5	0	151.8	168.6	0	142.6	0	186.2	121.2
Arpc3	141.7	83.7	76.2	72	71.6	63.3	93.1	81.9	76.7	71.3	71.1	87.6	77.5	81.4	71.7	71.1	87.9	79.8	84.5	86.9	80.4	127.4	144.4	142.4	153.4	154.4	120.3	140.1	143	145.1
Pdia6	174.4	67.5	64.5	52.3	55.1	56.6	68.6	66.5	58.6	70.5	61.4	70.1	62.4	52.8	55.5	57.9	73.8	64.5	60.6	65.2	61.7	158.9	167.9	193	180.2	182.1	161.1	174.1	182.8	173.5
Arpc1a	141.4	78.8	81.2	87.3	62.6	69	95	85.5	86.7	66.8	76.5	89.5	81.5	93.6	65.6	69.9	98.8	78.5	92.5	66.4	65.9	119.2	136.1	118.9	167.9	159.2	118.8	137.2	120.9	170.6
Pdia4	184.8	53.4	61.6	56.5	49.6	55.2	59.9	60.6	58.1	58.4	61	60.9	60	56	55.4	52.8	64	64.2	60.4	67.3	58.3	175.7	175	184.7	185.8	181	186.2	178.5	184.2	183.5
Pdia3	164.9	72.5	68.1	65.6	61.6	64.9	73.9	66.7	68	68.7	70.4	70	66.8	63.2	60.5	61.5	70.5	67.8	67.3	71.5	66.8	156.7	162.8	171.3	169.2	169.1	156.5	167.9	164.6	168.4
Arpc5	157.9	67.5	58.8	59.1	70.6	65.1	68.7	100.7	76	92.4	73.9	61.1	59.7	54.9	66	61.1	66.2	73	66	77.4	62.9	168.1	153.6	172	160	175.7	168.4	154.2	172	133.6
Arpc4	129.4	78.9	86.9	88.3	77.1	77.3	88.9	89.2	85.1	78.1	87.8	83.6	82	92.8	86.1	79.1	90	81.6	91	87.1	83.2	129.6	134	123.7	137.1	134.7	129	126.3	119	134.6
Specc1l	151.8	0	58.9	81.4	86.6	0	0	60	95.4	84.7	0	0	75.5	63.1	72	0	0	87.1	90.4	76.8	0	0	156.1	127.6	129	0	0	162.4	142.1	150.9
Ahsg	128.6	70.3	86.8	73.4	61.7	59.8	53.7	64.5	64	66.2	64.6	106.3	81.1	100.8	112.2	105.3	81.7	65.3	79.3	81.8	74.8	160.7	165.7	157.6	155.2	164	127.3	136.6	125	122.8
Dcp1a	208.1	53.7	31.8	40	25.3	0	56.5	47.2	51.5	54.5	0	53.4	45.7	54.1	48	0	57.5	33.6	58.1	58.6	0	182.2	209.1	200.2	206.6	0	196.8	232.6	196.1	207
Snrpn	172.2	63.3	66.3	71.4	57.3	54.4	55.3	62.5	64.2	54.8	56.9	60.4	65	73.3	62.8	53.7	62.4	65	62.9	64.8	52.1	195.3	177.6	167.4	182.2	187.9	163.4	163.6	160.7	178.1
Lzic	121.9	82.7	84.3	93.2	93.9	81.3	95.4	81.4	83.1	85.1	80.8	101.9	86.1	93.3	90.9	82.3	95.5	94.2	91.1	93.5	88.4	112.4	127.2	120.7	118.6	133.2	112.1	126.7	118.6	118.1
Vcam1	136.2	82.4	62.4	77	0	0	92.6	67.2	61.1	0	0	106.4	75.8	116.5	0	0	105	70.7	76.5	0	0	109.5	148.3	140.4	0	0	104.2	175.6	128.7	0
Myh11	130.1	64.2	72.5	73.7	62.3	58.2	67.2	73.4	65.9	60.5	67.7	74.8	75.9	80.9	76.2	72.4	94.8	96.2	81.6	110.3	85.8	169.4	161.7	166.8	162.8	174	129.7	120.2	131	127.9
Rpl7a	177.5	65.2	60	56.8	57.6	62.2	59.9	59.2	60.6	66.2	66.6	61.9	50.7	53.2	55.1	56.2	63.9	55.9	55.8	60.1	63.2	174.6	192.7	194	184.3	176.6	174.5	181.5	179.5	176.6
Myh14	160.2	71.6	53	51.3	75.3	75.4	81.7	75.1	62.9	62.2	69.5	72.2	76.6	88.2	73.7	96.7	89.6	88.4	62.8	78.2	85.5	127	135.7	153	158	135.7	157.9	171.2	181.9	152.6
Col4a1	193.2	61.9	0	67.4	77.7	76	85.4	0	44.4	88.7	74.5	57.7	0	81.9	72	77.2	56.7	0	75.9	78.8	78.8	157.3	274.3	163.6	129.9	153.8	180.9	325.7	166.9	152.9
Arsb	166	0	0	78	0	0	0	0	67.3	0	0	0	0	70.8	0	0	0	0	69.9	0	0	0	0	148.2	0	0	0	0	166	0
Sft2d3	122.8	71.7	0	0	0	0	87.9	0	0	0	0	101.3	0	0	0	0	107.5	0	0	0	0	108.8	0	0	0	0	122.8	0	0	0
Aftph	124.4	0	67.1	0	91.7	0	0	99	0	79.8	0	0	71.6	0	124	0	0	84.3	0	64.8	0	0	143.2	0	125.6	0	0	134.8	0	114
Srp9	183.1	68.5	54.5	52.1	42.9	42.7	63.6	55.6	54.3	54.7	50.8	61	54.9	50	48.2	62.5	74	59.3	57.4	56.9	66.4	173.1	200.1	197	195.2	188.5	159.8	175.6	189.2	202
Mettl7a	60.3	0	120.6	130.3	125.1	136.3	0	115.7	84.6	116.8	126.2	0	116.2	134	107	105.5	0	134.9	146.1	124	121	0	59.1	40.7	63.9	50.7	0	53.4	64.3	63.2
Nufip2	155.4	74	72.1	63.5	74	0	81.3	62.2	80.9	72.3	0	73.8	50	56.4	74.1	0	73.2	62.4	54	81.7	0	161.9	192	180.1	138.6	0	135.9	161.2	165.1	159.3
Smim20	73.5	110.3	121.4	125.8	112.8	107	103.4	105.4	106.7	106.8	104.3	111.2	111.3	111.5	121.3	105.8	125.4	113.7	122.3	112.5	120.8	72.8	75.5	69	74	81.2	76.9	72.6	64.7	72.6
Gps1	143.4	75.7	79.4	71.1	75.3	80.2	77.2	75.5	69.7	82.8	84	73.4	71.3	77.9	85.4	79.5	82.1	72.2	83.7	89.9	79.8	147.2	150.3	149.1	130.2	140	144.3	151.3	148.5	136.3
Erap1	123.3	66.9	77.8	82.1	75.6	89	82.8	89.5	99	91.8	103.2	77.3	93.1	96.3	88.7	91.5	95.4	104.9	116.8	108.3	92.2	143.9	109.7	97.3	104.9	105.5	133.7	124.9	108.5	130.7
Tsc1	199.8	85.8	41.9	41.6	0	0	63.3	69.6	0	0	0	73.7	121.5	0	0	0	72	46.9	45.3	0	0	153.3	193.7	192	0	0	151.9	126.4	321.2	0
Umps	166.5	64.2	58.1	57.4	58.9	70.9	69.6	56.5	66.5	64.6	75.1	75.6	58.4	66.2	64.1	79.3	76.6	64.2	66.1	63.5	78	158.3	185.1	170.1	174.3	145.6	155.7	177.6	173.6	174.5
U2af1	188.1	62.3	59.1	59.8	56.8	45.5	60.7	55.6	59	59.7	52.8	63.2	50.3	53.2	63.6	34	63.1	48.8	57.5	64.8	48.2	173.5	199.9	188.9	176.3	203.3	177.3	186.2	181.7	178.8
Ivns1abp	88.6	109.5	113.6	141.6	113.6	104.8	105.9	102.5	82.8	123.9	121.9	89.6	118.2	105.4	83	79.3	102.5	91.5	97.7	99.3	115.3	95.4	86	102.4	85.1	86.1	97.2	88.2	70.1	95.1
Txnl1	159.5	69.1	81.5	66.3	74.2	69.2	71	75.4	70.7	70.4	66.6	71.6	67.2	72.3	70.6	64.9	71.7	73.7	70.8	73.3	67.2	153.9	150.6	160.7	155.1	164.6	162.7	151.5	159.2	156.5
U2af2	182	59.8	56	68.7	64.4	50.1	57.4	54.3	62.3	56.6	50	59.2	53.6	58.2	60.2	47.7	66.6	51.8	60.7	64.9	46	179.9	197.3	190.9	175.9	197.1	176.9	186.9	159.2	178.1
Stoml2	123.6	131.8	62.8	73.7	83.5	76.2	85.5	82.7	82.5	80	78.9	87.2	81.9	90.9	92	91.3	103.4	80.4	103.9	92.2	97.8	96.2	139.1	122.5	119.1	126.9	110.4	153	126.5	133.2
Dstnl1	163.6	63.6	70.1	66.9	66.8	61.5	72.5	65.8	63.8	63.5	67.1	68.6	71.8	76.6	75.8	63.1	70	65.7	69.5	68.1	68	163.7	164.2	160.5	163.6	171.2	161.6	162.3	162.8	162.2
Ank1	101.7	85.9	89.7	93.2	91.5	92.1	98.8	94.8	94.2	95	108.4	101.4	99.8	106.1	114.2	106.3	105.8	99.7	94.1	110.6	101.4	104.6	110.1	109.4	92.8	91.3	103.5	105.9	103	95.8
Ank3	137.9	94.7	80.5	78.4	70.4	71.3	77.7	80.8	84	82.5	79.6	86.3	80.1	78.1	83.5	75.8	87.2	81.4	80.2	84.2	85	128.3	140	142.1	134.9	143.5	125.8	137.1	137.2	144.4
Slc4a1	132.6	80.3	85.1	79.2	78.9	66.9	86.1	71.7	61	74.2	71.3	77.7	95.5	104.3	108.4	93.9	86.5	90.6	86.1	90.9	76.3	133.6	133.1	136.4	124.9	144.1	135.7	124.1	133	122.6
Slc4a3	97.6	93.4	111	106.2	102.5	114.2	91.5	103	100.4	96.6	101.5	104.8	87.3	93.2	106	100	96.6	105.1	101.2	92.5	100.2	107.9	98.1	99.7	105.4	93.3	105.7	95.5	99.2	97
Bud31	167.5	63.9	83.2	66.7	66.6	61.1	67.6	65.4	65.3	67.9	64.5	59.7	59	58	66.5	69.3	65.1	61.4	57.1	73.5	75.5	175.6	173	178.3	171.9	146.4	168.1	157.9	174.6	153.6
Cul5	121.5	91.8	92.6	92.1	88.4	90.3	91.1	84.9	87	88	80.9	87.5	94.4	89.1	90.5	83.2	95.4	93.4	94	94.9	85	116.2	114.7	119.5	119.2	128.5	118	120	118.4	119.1
Mob1b	175.7	60	67	53.2	55	53.6	63.9	66.2	54	66.3	50.2	63.9	57.8	62.7	55.9	53.8	68.8	70.2	55	59.7	57	176.8	171.8	192.1	184	202.7	166.8	167	182.9	179.1
Tmed10	146.1	81	60.4	64.4	69.1	81.9	80.8	67.9	68.1	78.4	90.8	83.6	68.7	77.4	79	85.2	77.8	69.8	80.9	81.4	86.4	140.9	168.1	150.4	145.6	131.3	135.9	165.2	158.7	146.5
Lemd3	188.3	0	58.1	0	49.5	0	0	45.9	0	40.6	0	0	82.4	0	46.3	0	0	49.8	0	60.2	0	0	172.5	0	218	0	0	191.3	0	185.2
Cul1	133.9	80.4	80.2	82	80.6	83.6	86.4	79.5	84	92.1	88.1	81.6	78.7	80.1	86.1	92.3	88.3	80.3	79.3	85	80.1	133.5	145.2	134.3	124.7	123.9	129.7	136.2	140.3	131.5
Cul2	137.7	69.3	77	71.1	83.4	84.3	83.5	73.1	76	82.1	88.9	77.6	77.1	79	92	82.7	83.5	85	79.2	89	91	145.3	147.5	146	123.4	124.6	140.9	140.3	148.8	130.1
Cul3	152.2	78	76.1	71.2	71.4	67.8	76.9	75.4	76.7	80	70.2	76.9	72.9	77.3	75	65.8	72.2	82.4	79.1	79.5	71.7	145.5	148.7	146.9	147.4	153.8	150.5	144.5	148.7	146.7
Slc20a2	148	71.7	76.6	77.5	66.7	73.8	76.4	91.3	76.5	52.5	64.3	83.3	82	82.2	76	91.3	90.5	86.9	95.1	107.6	81.6	137.6	128.9	131.8	131	126.8	140.6	134.2	136.8	166.2
Trappc8	133.9	84.2	86.2	85.3	80.5	73.4	81.6	88.5	86.4	83.9	79.2	80.4	94.6	81.5	85	77.4	82.3	91.2	83.3	80.5	86	133.7	115.3	131.9	136.3	141.7	137.9	124.1	131.6	133.7
Dynll1	121.6	113.7	86.8	93.6	88.4	83.3	171.8	78.6	89.4	80.3	80.1	136.5	74.9	89.4	83	81.3	105.5	71.7	88	85.3	84.5	71	142.5	124.8	134.7	138.3	67.6	145.5	114.8	128.3
Dpf3	200	0	0	44	33.1	0	0	0	0	72.5	0	0	0	43.3	76.3	0	0	0	44.8	102.8	0	0	0	234.5	148.5	0	0	0	233.4	166.7
Rtcb	143.4	73.4	77.8	82.8	74.7	71.1	75.5	82.5	77.8	81.1	75.7	77.3	74.3	76.9	73.6	70.7	84.4	80.9	82.9	84.1	79	142.6	142.1	142.9	145.3	153.2	146.8	142.4	136.7	141.1
Calr	167	67	67.3	69.1	59.5	63.8	67.4	64.2	70.8	65.8	64.8	63.5	61.5	65.4	58.6	56.9	70.1	66.5	70.2	69.6	62.3	168.2	171.4	166.4	175.2	179.4	163.8	169.1	158	171.3
Synj2bp	67.1	106.5	95.2	120	119.8	115.6	112.6	106.2	117.9	128.3	119.8	116	110.4	107.3	121.6	109.1	128.3	123.3	114.4	117.1	119.9	73.8	82.5	69.6	58.3	70.9	62.9	82.5	70.8	54.9
Hspa4l	86.6	0	93.4	112.2	107.7	95.6	0	105	98.3	113.9	109.8	0	112.9	118.1	102.5	111.5	0	106	106.6	99.5	119.7	0	95.8	80.5	90.5	73.9	0	86.8	84.3	85.8
Calu	163.1	52.5	0	48	41.6	0	73.7	0	67	67.9	0	80	0	70	52.6	0	63.7	0	73.3	90.4	0	172	0	167.7	190.4	0	158.1	0	174.1	157.2
Alyref	195.2	52.5	42.7	45.3	51.5	44.3	58.1	54.5	52.8	55.2	47.4	59.1	46.4	43.4	50.6	42.4	61.6	51.8	46	54.6	48.6	195.2	208.1	209.3	194.7	207.7	173.4	196.4	203.2	193.3
Vcp	131.2	84.7	83.1	86.8	79.3	82.3	85.6	82.2	85.3	84	81.4	87.1	80.4	80.5	86.3	81.1	85.3	83.7	84.6	84.9	82.9	130.8	135.8	133.3	135	137.7	126.5	134.7	129.5	130.5
Tm9sf4	126.9	46.8	94.5	89.8	29.4	0	69.8	104.8	146.3	80.9	0	59.1	92.1	80.8	121.4	0	62.8	110.5	81.2	61.1	0	189	98.1	101.2	172.6	0	172.4	100	100.6	134.6
Mum1l1	245.2	0	0	0	0	0	0	0	0	0	119.1	0	0	0	0	0	0	0	0	0	0	0	0	0	0	235.7	0	0	0	0
Msto1	131.6	131.5	0	0	0	44.9	124.3	0	0	0	51.9	143.9	0	0	0	52.4	72.9	0	0	0	52.3	68.9	0	0	0	193.8	58.5	0	0	0
Capn2	120.6	76.9	87.2	86	82.5	82.4	82.2	86.6	87	91.8	89.6	88.2	87.5	86.3	90.5	86.8	92.2	94.7	101.4	102	93.2	130	123.9	121	120.9	125.9	130.3	120.1	118.3	112.2
Capn1	92.8	104.5	112.6	87.1	90.9	106.9	99.3	107.5	117.6	94.1	99	101.3	116	124.9	106.9	113.8	107.5	95.4	119.3	114.2	112.6	90.2	81.6	72.1	88.6	72	97.2	86.9	79	105.2
Tm9sf2	140.2	76.7	80.9	69.7	69.6	70.6	81.7	95.2	81.8	81.4	79	77.7	92.1	79.8	74.4	67.9	85.2	73.9	85.9	89.7	90.7	138.1	136.3	141.2	137.2	142.1	140.6	121.6	141.5	147.7
Igf2bp1	207.6	45.3	44.2	42.6	40.8	42.3	42.1	49.6	51.8	59.5	46.9	46.8	44.5	49.7	39.2	49.1	44.1	46.6	46.2	42.2	52.2	211.4	210	206.8	206.9	201.1	210.3	205.1	202.9	211.4
Dab2	160.8	52.6	80.8	68.7	71.3	53.5	67.4	90.7	91.2	76.5	82.7	39.9	75.7	76	72.1	78.4	50.2	92.7	102.3	104.9	90.5	160.7	128.5	129.8	132.7	126.4	229.3	131.5	132.1	142.5
Rrbp1	184.8	53.4	52.4	54.5	52.6	50.1	54.9	52.1	58	63.4	57.9	56.2	50.9	53.1	58.5	50.3	64.8	54.3	59.8	68.7	58.8	192.6	196.1	191.3	180.3	191.1	178.2	194.2	183.3	176.5
Igf2bp2	224.2	30.6	18.7	74	52.3	25.6	44.1	33.8	89.5	66.1	36.8	35.9	25.6	83.2	66.9	31.8	40.5	31.3	93	62.8	30.6	201.3	225	119.8	159.2	200.8	247.6	265.7	140.4	192.7
Ces1c	35.7	107.6	154.1	103.8	91.3	98.4	96.3	166.4	115.4	87	102.3	250.8	150.5	203.6	215.2	221.6	79.5	87.6	110.4	128.8	98.5	34	21.3	29.2	35.2	32.8	31.9	20.1	37.6	42.5
Dcbld2	134.3	111.4	0	93.4	0	0	0	0	104	0	0	0	0	67.5	0	0	0	0	89.5	0	0	0	0	134.3	0	0	0	0	111.4	0
St3gal5	130.8	123	95.7	0	83.5	72.7	0	83.4	0	90	89.2	0	77.5	0	79.9	83.6	0	106.6	0	72	104.5	0	124.4	0	136.5	131.4	0	112.4	0	138
Phb	73.8	113.4	113.5	115.3	119.7	119.3	109	107.4	105.6	110.8	102.4	113.5	116.9	120.8	114.6	112.3	114.8	115.9	116.9	108.6	108.1	74.1	73.6	71.8	73.2	79.6	75.1	72.8	69.6	73.2
Fam192a	188.1	49.9	53.4	57.3	49.1	51	51	51.6	65.7	55.8	61.2	52.2	57.2	60.7	52.4	57	59.9	54.9	67.7	57.9	65.3	206.4	192.8	170.8	190.7	167.6	180.5	190.1	177.8	194.1
Mfap5	34.5	120.9	108.9	115.5	122.2	102	133.3	151.2	124.4	139.8	123.2	165.5	145.8	143.2	161.2	167.2	124.8	125.5	119.3	156.4	78.2	30.1	39.4	46.9	12.6	70.1	25.4	29.3	50.7	7.8
Atp5h	43.9	44.8	128.6	132.5	139.6	121.7	122	115.4	133.5	121.4	128.3	128.2	124.5	136.9	133.7	136.3	124.4	134.7	119	123.9	118.9	133.2	48.6	38.3	39.9	47	45.7	48.2	39.8	41.5
Ccdc6	166.2	0	54.1	66.2	51.3	0	0	56.6	70.2	73.7	0	0	57.7	73.4	63.3	0	0	56.7	79.5	80.9	0	0	193.9	150.8	173.1	0	0	181	159.8	157.8
Rars2	129.9	135.2	49.6	90.5	103.5	75.6	77.1	60.4	84.9	100.4	89.6	66.1	77.8	98.1	105.1	91.5	68.1	66.2	95.4	109.5	87.1	78.5	183.5	110	88.2	118.7	149.2	162.6	121.3	93.4
Itga3	105	0	88.8	0	123.6	0	0	87.2	0	91.8	0	0	102.3	0	94.1	0	0	108.9	0	108.2	0	0	96	0	89	0	0	116.8	0	93.3
Igtp	98.7	108.6	0	97.4	93.6	0	83.8	0	76.5	118	0	79.8	0	104.3	96.3	0	98.5	0	138.2	99.9	0	113.8	0	97.7	97.3	0	115.4	0	86	94.8
Ccdc8	211.2	27.3	26.1	0	93.3	0	36.2	26.7	0	64.1	107.1	33.6	35.4	0	73.2	73.6	37.4	26.8	0	91.5	0	240.1	250.3	0	114.7	197.7	225.4	234.6	0	163.3
Cdh5	150.5	82	75	68.6	70.3	66	86.3	69	71.3	72.9	67.7	102.6	81.6	74	71.3	75.4	98.7	87.3	75.4	74.8	69.5	112.5	140.9	151.8	153.6	149	118	146.2	158.9	157.1
RGD1310352	169.5	0	85.2	0	0	0	0	60.4	0	0	0	0	67.6	0	0	0	0	75.8	0	0	0	0	141.4	0	0	0	0	169.5	0	0
Slc29a1	117.1	0	87.3	89.9	82.7	0	0	102.6	86.3	94.2	0	0	78.9	100.7	84.1	0	0	109.8	85.9	107.8	0	0	109.7	116.4	112.4	0	0	111.7	120.8	118.7
Atad3a	129.5	89.1	80.5	82.9	79.8	79.2	84.9	75.5	81.8	85.7	88.2	89.3	88.1	89.4	92.1	88	89.6	90.5	87.4	89.7	88.2	124.5	132.7	125.8	122.6	126.9	122.5	132.6	132.6	130.1
Mrc1	100.8	39.3	0	0	67.8	0	87	0	0	104.9	0	101.3	0	0	92.2	0	172.2	0	0	120.1	0	103	0	0	110.5	0	97.2	0	0	104.5
Cdc42ep1	154.8	0	76.2	94.1	71.2	78	0	75.4	66.5	79.7	88.1	0	76.3	84.7	72.8	73.3	0	82.9	69.2	95.7	72.4	0	111.9	143	128.1	141	0	177.2	142.4	152.5
Nt5c3a	86.9	96.8	102.3	102.8	100.1	94.2	100.4	101.4	108.2	107.1	96.8	114.3	107.8	109.6	123.6	97.7	118	137.4	121.6	107.3	101.1	86.1	72.2	77.9	78.1	102.7	84.4	78.8	80	83.7
Prkx	145.1	0	0	68.2	0	0	0	0	78	0	0	0	0	74.5	0	0	0	0	61.4	0	0	0	0	172.9	0	0	0	0	145.1	0
Adhfe1	35.1	38.5	135.7	131.7	127.7	122.1	133.4	112.5	114.6	119.6	130.3	105	114.7	131.8	146.6	138.7	128.7	178.1	146.6	127.3	137.6	149.5	29.9	33.4	38	35.3	38.8	29.1	41.8	40.9
Ltv1	143.9	0	0	63.5	0	0	0	0	73.5	0	0	0	0	87.3	0	0	0	0	93.2	0	0	0	0	138.6	0	0	0	0	143.9	0
Col6a1	77.3	84.1	87.4	97	85.5	99.7	153.8	166.5	111.8	119	135.9	98.3	93.8	124.5	117.6	110.9	99	105.6	116.5	135.5	78.9	83.3	72.1	77.2	74.7	84.9	81.5	74.7	73	67.7
Col6a3	68.8	89.8	85.2	99.2	92.8	101.9	146.6	173.9	114.9	124	148.8	107	102.5	129.9	129.2	130.1	102.9	112.8	116.5	143.8	82.2	75	61.1	67.3	54	64.8	78.6	64.6	72.2	56.3
Col6a2	73.2	82.2	78.4	97.9	84.3	101.4	145.1	177.1	116.8	121.8	145.9	97.6	90	127.5	121.3	121.4	101.9	111.2	110.8	145.5	74.5	86.8	75.9	74	65.3	79.3	86.4	67.2	73	61.9
Sptbn1	155.5	162.7	59.7	61.4	86.7	63.9	0	73.8	68.9	90.2	57.9	0	68.5	58.4	79.5	55.2	0	74.4	68.3	88.7	71.5	0	152.4	166.3	124.4	179	0	171.2	176.8	130.5
Myh3	208.6	60.4	44.5	48.2	53.3	52.6	57.7	49.9	46.8	49.7	44.8	57.1	38.9	45.4	42.7	54	53.5	37.8	73.9	76.4	53.6	176.1	195.4	181.2	174.3	188.8	195.2	233.5	204.4	203.6
Nemf	159.1	91.6	48.4	49.6	69.1	55.6	117.8	63.5	61.1	67.6	74.3	102.7	62.9	48.6	66.2	70.2	101	70.2	60.3	66.7	64.6	89.3	176.9	195.8	170.1	160.3	97.4	178.2	184.6	160.2
Myh6	159.4	103.7	70.4	75.8	113.4	105.9	85	103.3	86.2	72.8	62.1	46.2	42.7	56.2	54.6	70.8	35.3	41.9	96.3	84.7	41.7	160.8	166.5	139.3	132.1	155.2	169	175.3	146.2	142.5
Myh7	233.9	39.6	35.8	33.9	34.7	40	40.8	35.4	29	36.9	33.7	29.7	29.9	33.2	32.1	42.6	27.7	33.8	67.5	66.7	37.6	219.5	223.2	209.9	203.9	213.2	242.6	241.9	226.6	225.8
Myh4	195	48.9	53.7	0	107.3	56	53.7	101.6	0	53.1	49.8	43	0	0	0	65.1	62.9	60.6	0	70.1	70.6	195.8	196.2	0	155.9	175.7	195.7	187.9	0	213.6
Rrad	106.2	72.3	115.2	100.8	109.9	116.9	76.4	83.8	94.2	103.5	93.7	88.6	99.1	96.9	104.3	93.6	98.7	95.1	94.7	95.5	95.3	132.6	103.6	109.9	100.2	94.4	131.5	103.3	103.5	86.5
Eea1	140.1	76.4	79.6	79.7	75.1	70.4	81	75.3	81.2	78.4	80.6	81.5	75.9	78.4	78.3	80.1	88.5	82.7	82.8	85.3	78.6	135.5	145.4	140.9	143.5	144.6	137.1	141.1	137	139.5
Glrx5	111.1	130	91.1	123.6	75.7	117.2	0	100.6	98.9	34.1	44.2	0	101.3	99.4	104.2	80.6	0	88.6	85.9	94.2	96.2	0	113.9	103.7	123.3	103.6	0	104.6	88.5	168.6
Glrx2	99.5	97.9	0	114.3	93	97.9	0	0	103.6	73.9	101.8	0	0	109.9	105.5	102.7	0	0	94.6	106.1	104.4	0	0	87	109.9	101.4	0	0	90.5	111.5
Glrx3	140.9	78.5	73.3	75.7	76.9	78.9	77.8	72.9	75.1	77.7	81.2	82.9	72	79	76.4	79.9	87.3	78.1	80.6	79.7	82.3	135.8	155.7	147.2	147.6	142.8	137.8	148	142.3	141.6
Rras	106.9	81.9	104	105.5	92.4	89.9	85.1	106.7	91.7	99.8	101.6	81.8	99.5	109.9	92.2	91	88.4	104.8	104	108.9	92.6	129.8	94	96.9	99.7	113.2	133	91	92	107
Gdpd1	93.3	0	110.6	112.3	99.7	87.2	0	112.7	94	119.4	79.1	0	112.2	123.2	120.9	88.8	0	116.6	116.7	97.7	90.5	0	71.4	73	76.2	124.6	0	76.5	80.7	86.2
LOC301124	39.4	237.9	138.1	134.4	150.6	137.6	177.7	116.6	117.5	129.4	129.5	94.3	126.3	135.2	122.4	127.6	59.1	117	121.2	111.3	114.7	16.3	48.7	48.5	43.5	47.7	14.7	53.3	43.2	42.7
Arfgef1	152.3	73.1	70.8	59.5	71.2	73.5	82.8	76.9	71.5	70.6	92.4	69.2	67.8	69.6	73.9	82.7	79.8	77.9	86.4	76.7	83.1	144.2	149.4	151.6	150.1	133.9	151	157.4	161.4	157.4
Arfgef2	118.1	85	77.6	78.1	90.9	82.9	80.1	103.7	93	81.5	78.6	87.3	80.7	105.5	95.1	89.9	85.9	89.3	92.1	86.4	93.7	138.4	132.6	128.4	127.3	125.7	123.4	116.1	102.9	118.8
Snrnp70	182	60.1	55.9	55.8	56.2	60	59.7	55.2	62.8	66.5	59.7	63.1	51.9	57	60.8	55.7	67.7	55	60.4	63.5	54.2	174.2	188.3	186.8	175.2	184.5	175.3	193.7	177.3	177.7
Eif5b	151.5	70.6	63.3	63.5	65.8	61.3	82.3	76.4	82	73.1	73.1	70.1	67.1	69.8	67.5	73.5	72.7	66.8	73.1	69.4	76.6	162.6	171.3	162.9	166.8	160.7	141.8	155.1	148.7	157.4
Eif5a	149.1	83.5	80	75.7	71.9	74.7	80.4	75.5	73.8	71.4	73.3	82.4	74.1	77.3	68.5	71.3	83.9	76.3	77.7	69	73.1	135.2	145.2	149.5	158.2	153.1	134.7	148.9	146	161.1
Pdlim4	60.6	108.9	0	95.1	0	0	130	0	134.4	0	0	122.5	0	126.9	0	0	135.9	0	75.9	0	0	49.5	0	99.7	0	0	53.2	0	68	0
Pdlim5	32.7	127.3	142.1	139.8	147.3	143.2	132.6	135.2	128.8	134.3	124.2	139.9	125	125.9	119.5	129.1	129.6	137.1	141.9	133.1	130	34.4	31.4	33.4	34.7	36.8	36.2	29.2	30.3	31.1
Pdlim1	112.8	113.4	110.7	95.5	96	85.9	96.6	98.3	88.3	90.6	88.5	91.4	84.6	103.2	89.5	98	93.7	96.9	94.9	96.5	114.2	97.2	99.9	103.8	108.8	99.5	107.7	109.6	114.3	118.6
Scn4b	44.5	0	0	124.8	114.9	0	0	0	99	123.3	0	0	0	147.4	145.3	0	0	0	133.2	130.6	0	0	0	49.4	43	0	0	0	46.2	42.8
Kif1c	127.5	86.7	80.2	83.4	72.1	84.7	87.1	82	89.7	112	90.9	94.2	80.2	80.3	81.5	79.1	91.4	85.4	81.3	78.7	89	121.1	134.5	133.3	129.8	133.7	119.5	137.7	132	125.9
Enoph1	143.6	0	0	54.9	0	93.6	0	0	0	0	75.7	0	0	159.5	0	97.5	0	0	0	0	81.1	0	0	185.6	0	164.8	0	0	199.9	0
Gid8	141.7	0	75.3	77.7	74.6	69.2	0	79.2	74.5	88.7	76	0	88.9	82.7	78.2	72.4	0	83.5	82.9	91.9	81.3	0	137	142.2	133.8	143.5	0	136.2	140	132.9
Abcg3l3	85.1	139.9	142.3	52.9	74	69.2	0	83	65	82.6	75.8	0	81	96.8	76.1	103	0	71.4	94	84.7	82.6	0	79.1	149	139.5	125.9	0	145.2	142.3	143.1
Spcs2	165.1	50.7	70.8	64.8	0	71.9	74.6	50	77.1	0	70	76.8	58.6	71.1	0	61.2	81.2	64.3	90.9	0	67.2	161.6	177.4	140.8	0	158.7	155	178.9	155.3	0
Gatm	200.1	215.3	104.7	0	52.6	56.6	32.9	68.6	0	57.6	62.1	49.8	34.2	79.4	58.2	54.5	23.6	0	0	57.7	76.3	54.2	214.4	218.1	172.7	165.9	229.2	178.1	302.5	201.2
Polr1c	138.9	66.8	65.2	68.7	72.3	88.7	82.2	76.4	78.9	81.2	99.2	65.4	59.2	91	76.6	105.6	70.4	96.2	91.1	85.9	101.3	151.3	152.3	133.5	144.5	101.6	163.8	150.6	136.8	139.5
Gmpr2	153.5	69	84.8	58.5	68.5	68	74.7	86.8	82.6	73.5	79	75.1	90.4	67.6	71.5	51.6	76.9	112	63.4	74.7	77.7	151	110.4	158.7	159.7	146.3	153.3	115.6	169.2	152.1
Gatb	112.3	108.1	0	85.1	95.4	88.7	0	0	78.4	95.4	95.5	0	0	93.1	94.9	111	0	0	89.3	109	103.1	0	0	127.7	107.5	101.7	0	0	126.5	97.7
Mtif2	97.4	81	0	96	85.4	96.3	0	0	93.4	96	103.7	0	0	126	109.5	119.5	0	0	123.3	100.5	115.5	0	0	87.1	115	90.3	0	0	74.2	93.8
Rangrf	128.8	0	89.8	0	60.6	0	0	91.2	0	68.8	0	0	102.7	0	68.8	0	0	122.9	0	78.8	0	0	97.5	0	161.3	0	0	95.8	0	161.8
Tmpo	179.2	180.3	64.6	68.4	0	70.4	0	63.6	64.2	0	35.5	0	62.6	57.6	0	60.2	0	72.5	58.3	0	43.7	0	163.1	188.7	0	185.7	0	173.6	162.8	0
Hbs1l	122.4	80.1	96	79.2	84.3	84.8	73.3	83.8	83.8	90.6	92.7	83.2	93.4	93	99.8	97.7	93.4	87.7	89.8	95.7	91.7	137.2	119.5	128.5	114.9	113.9	132.9	119.6	125.7	114.6
Rab5a	160.1	76.6	70.3	65.6	78	74.1	72.2	65.7	59.3	71.5	76.2	69	71.3	67.9	87.5	69.1	87.3	72.8	81.7	78.4	78.2	143.8	147	163.5	132.2	140.1	151.1	172.9	162	152.4
Rmdn3	125.3	0	84	78.8	85.1	72.1	0	98.4	100	98.3	90.5	0	75.9	89.8	84.7	82.5	0	94.4	96.9	100	92.9	0	118.9	115.5	110.7	129.3	0	128.4	119.1	121.1
Rab5c	150.7	64.7	69.4	98	63.5	69.1	66.3	68.2	80.4	68.9	77.3	69.4	70	83.2	69	75.1	88.1	69.5	84.5	89.3	78.1	152.4	157.3	128.3	154.9	151.6	159	165.5	125.6	154.4
Rmdn1	46.3	132.5	134.2	131.3	149.2	127.4	119.4	118.2	124.6	127	116.7	125.1	134.4	129.3	130.1	111.8	123.9	124	131.6	121.1	128.9	49.6	44.4	41.8	34.9	57.2	49.5	44.8	41.5	37.8
Serpind1	108.9	84.3	102.1	102.1	87.8	96.6	80.1	90.7	98.6	101.6	88.4	94.3	85.3	101.3	111.6	90.9	103.9	94.1	109.6	96.9	83.8	113.1	115.5	96.1	104.1	122.8	124.4	112.3	92.3	98
Pcsk6	157.1	0	0	0	67.8	0	0	0	0	109.6	0	0	0	0	69.9	0	0	0	0	89.9	0	0	0	0	105.6	0	0	0	0	157.1
Itsn1	157.8	71.4	74.2	69.9	75.2	52.5	75.1	91.2	65	82.9	66.5	77.9	61.1	68.9	83.3	66.7	81.6	72.1	88.3	84.6	70.7	139.7	150.3	150.6	131.6	159.6	154.3	151.2	157.3	142.3
L3hypdh	138.1	93.3	83.1	74	77.8	89.1	95.8	80.4	77.3	76.6	87.5	83.9	76.7	66.9	74	91.7	100.8	71.4	68.3	76.3	76.1	113.2	136.1	146.3	156.4	136.8	113	152.3	167.3	138.9
Rbm10	179.2	68.8	51.9	51.3	60.7	52.4	75.5	62.2	53.7	80.6	56.3	75.6	60.8	50.9	66.8	47.5	72.7	53.5	51.5	61.6	48.9	156.2	191	191.9	167.4	193.9	151.2	180.6	200.7	162.8
Plec	116.9	71.8	80.2	83.4	75.8	73.5	102.7	100.4	96.6	88.2	93.7	99.6	93.7	95.4	89.8	86.1	101.1	101.1	97.8	115.1	91.3	113.1	113.8	113.3	114.1	124	111.7	110.8	113.6	117
RGD1303003	25.9	25.7	118.8	136.7	144.7	141.7	125.5	124.7	118.5	131.3	136.9	133.9	144.7	146.6	144.3	140	141.4	158	146.6	137.7	133	137.1	26.6	26.2	21.4	24.5	30.9	27.2	25.4	20.6
Sptlc1	174	53.6	69.9	58.2	57.2	0	56.7	77.1	65.3	71.7	0	67.7	61.3	75.2	61.3	0	63.4	77.8	77.8	73	0	175	150.3	150.6	160.8	0	183.5	163.6	172.9	176
Rbm17	189.8	37.3	65.9	64.9	47.1	51.3	50.4	47.6	60.7	57.1	58.4	57.3	64.7	52.2	53	44.4	67.2	59.1	57.4	62.4	58.4	193.7	186.8	187.7	185.1	181.3	194.3	175.9	177.1	195.3
Wdr18	230.5	35.6	29.4	33.5	47.9	30.9	37.8	29.1	34.8	49.5	29.3	47.1	37.6	33.1	51.2	31.9	54.3	33.1	36.5	51.3	28.4	206	234.8	218	197.9	228.6	219.2	235.9	244.1	202.1
Snx27	118.1	83.2	84.8	87.9	89.9	85.2	90.3	91.8	87.7	92.3	81	96.9	77	94	98	81.9	94.7	99.2	100.5	108.2	91.6	112.9	128.2	111.8	104.1	136.8	122.1	119	118.1	107.6
Abce1	162.5	71.7	76.5	66.1	62.7	70.9	62.8	68.4	65.9	65.9	74.4	59.2	71.4	67.8	67.3	64	70.4	66.3	64.3	69.9	67.4	166.3	163.1	170.7	169.6	164.5	169.6	154.2	165.2	164.7
Eef2k	164.7	39.8	44.5	96.6	87.1	0	54.2	47.4	86.5	96.5	0	55.7	55.8	85.6	95.8	0	50.7	61.3	112.6	96.2	0	189.6	180.3	104.4	100.6	0	210	210.7	114.3	123.9
Zzz3	161.6	60	73.5	0	0	0	75.4	74.7	0	0	0	72.4	103.5	0	0	0	86	0	0	0	0	147	184.2	0	0	0	159.2	164.1	0	0
Bub3	184.3	39	53	71.7	54.3	54.1	45.5	55.6	81.8	60.7	55.1	44.7	56.2	73.1	56.4	61.5	52.2	52.5	72.5	52.4	65	215.3	184.9	150.4	189	181.8	203.2	197.8	150.5	187.2
Vnn1	99.1	98.7	109.5	104.2	91.3	93.3	90.7	88.3	84	96.6	81.3	97.2	110.2	101.8	101.8	115.6	108.1	119.6	125.9	130.7	86.8	99.9	82.1	88.9	85.9	111.8	105.3	90.2	95.2	93.6
Vps37b	139.4	0	71.9	82.7	0	0	0	94.8	82.1	0	0	0	54	87.4	0	0	0	54.2	90.1	0	0	0	168.1	136	0	0	0	157.1	121.7	0
Psma2	138.9	78.2	73.8	76.7	78.8	80.9	79.7	77	92.3	79.4	88.8	86.4	79.8	78.7	76.4	87.3	85	79	80.2	81.6	86.7	129.6	145.4	133.4	141	129.1	141.1	145	138.6	142.7
Psma3	144.4	83.4	81	77.9	73.3	74.2	79	74.3	77.7	77.5	74.3	80.3	75.1	72.3	83.1	72.9	77.3	77.2	73.6	75.9	74.7	143	147.8	150.6	148.3	153.4	137	144.6	148.1	142.1
Mrpl41	135.1	149.4	60.8	80.4	88.3	90.2	76.2	67.4	81.9	91.9	78.9	74.8	72.8	77.4	87.1	90.4	66.7	75	86.2	78.4	73.5	78.7	159.8	123.6	126.4	123.5	142.4	164.3	150.5	127.9
Psma1	144.4	82.2	73.8	83.7	75.6	77	79.9	72	80.3	76.9	77.8	84.4	73.4	78.2	80.4	76.1	80.4	77.3	81.9	76.3	77.1	134.8	146.8	138.8	147.2	145.6	138.3	156.7	137.1	143.6
Psma6	154.8	76.5	69.7	71	74	69.3	73.7	70.2	72.7	75	72.5	76.5	68.8	67.7	78.3	73.3	73.4	72.8	76.4	74.5	73.7	150	156.8	157.9	146.8	154.7	149.9	161.7	154.4	151.3
Psma7	150	76.9	75.9	75.7	71	74.5	76	72.2	75.2	73	77.1	77.4	75.1	72.1	74.4	74.4	74	73.8	73.6	72.9	72.9	149.9	152.1	154.8	153.8	151.3	145.7	150.8	148.6	154.9
Psma4	153.2	71.8	72.7	73.2	64.2	66.4	73.1	71.9	75.8	74.8	71.8	73.3	78.3	75.2	81.2	73.5	75.5	74.5	78.5	73.9	72.2	153.6	150.3	148.7	151.4	158.3	152.7	152.3	148.7	154.5
Pycr2	225.1	0	18.9	0	0	53.7	0	24.8	0	0	71.8	0	19.5	0	0	60.7	0	23	0	0	43.7	0	254.7	0	0	179	0	259.1	0	0
Mrpl49	120.6	115.7	92.8	99.9	101.2	79.8	88	83.8	90.6	86	88.6	90.5	95.4	86.3	95.7	89.7	89.8	99.4	95.2	89.8	81.3	94.5	116.8	115.5	116.3	136.7	117.8	111.9	112.5	111
Mrpl48	135.8	140.6	76.1	90.3	86.4	76.3	84.2	66.7	81.5	82.1	92.6	78.5	74	68.1	87	86.4	74.6	81.5	78.9	84.8	85.8	82.3	149	139.5	130.9	120.1	139.4	152.7	141.7	128.8
Lmod2	142.2	72	67.3	65	58	70.9	98.2	82.7	76.7	76.9	68.4	94.2	80	94.9	74.8	93.6	71.1	76.9	88.3	80.3	67.6	137.4	146	139.4	154.6	153.9	127.2	147.1	135.7	155.4
Adi1	167.7	164.2	68.4	56.2	56.2	74	0	63.7	48.2	63	85.5	0	86.5	58.2	64.4	71.4	0	82.5	56.3	66	71.9	0	146.1	193.4	169.7	161.4	0	152.8	187.7	180.7
Atp6v1d	117.2	78.9	85.5	73.8	87.9	61.6	78.3	90.5	101.1	100	111.3	83.8	82.3	90.1	95.8	94.4	90.2	102.2	103.4	101.9	129	132.1	117.5	115.1	108.1	99	136.8	122	116.4	106.3
Nolc1	185.5	53.3	58.2	53.9	44.6	41.7	46.6	61.2	54.9	68.4	60.9	43.4	50.5	45.1	64.9	43.3	49.8	53.2	45.2	49.8	48.4	217.7	198.6	209.8	199.4	209.5	189.2	178.3	191.1	173
Rpl18a	167.1	71.2	61.7	62.4	57.3	61.3	70.2	62	62.6	63.8	65.6	67.6	58.3	61.6	62	61.1	72.4	58.3	64.4	66.5	66.3	168.4	185.6	180.3	177.3	176.5	150.2	174.1	168.8	173.1
Fam207a	191.2	0	44	44.7	0	0	0	38.3	77	0	0	0	66.7	72.6	0	0	0	60.7	75.4	0	0	0	184.7	153.5	0	0	0	205.6	176.8	0
Rps15a	175	71.3	55.4	57.6	57.4	52.3	67	60.8	60.8	62.4	54.5	70.5	59.6	57.3	58.6	54.7	75.1	65	58.4	61.3	59.4	159.7	180.3	185.9	187.1	192.4	156.4	178.9	179.9	173.2
Pdk1	41.3	44.3	122.4	121.2	120.6	129.3	116.4	127.1	120.4	114.8	123.5	117.4	126.1	132.2	141.4	133.5	135.4	140.6	140.1	135.7	131.7	142	41.1	42.1	41.5	39.2	42.8	42.7	44.1	45.9
Krt16	114.6	99.1	208.7	149.3	85.5	130.1	71.6	44.9	125.6	62.2	92.5	56.6	78.4	116.6	142.7	77.5	116.3	43.6	54.5	58.1	70.9	146	79.4	86.8	177.8	128.3	100.6	145	67.2	73.7
Krt15	103.8	100.7	191.9	0	0	0	65.6	59.9	0	0	0	56.4	78.3	0	0	0	118.1	59.1	0	0	0	162	105.6	0	0	0	102	105.3	0	0
Pdk2	45.7	44	126.4	117.3	123.2	119.9	115.9	124.8	128.2	111.5	125.2	119.4	126.3	133.6	142	129.9	133.1	132.4	134.1	149.8	127.4	131.5	46.1	44.4	37.4	51	49.5	43.9	42.5	36.1
Tiprl	128.7	86.4	94	91.1	97	58.7	81.1	82.1	88	95.7	64.3	83.4	80.9	95.5	106.4	86.3	79.1	77	90.2	93.4	94.1	138.3	135	115.1	100.7	142.8	131.6	131	120.1	106.8
Pdk4	38.4	39.2	205.5	210.4	197.1	201.2	136	172.1	181	190.2	172.9	144.4	57.3	112.7	69.6	82.2	72.3	85.7	66.3	71.3	98.5	85.6	38.1	17	35.2	21.3	80.3	41.3	12.7	36.6
Dsg2	96.4	97.6	120.9	115.4	108.6	92.8	83.7	81.9	98	87.3	104.1	93.5	102.6	103.8	107.1	100.8	126.4	124.4	99.7	99.6	92.9	98.9	86	91.5	97.6	103.2	100	84.2	91.6	99.8
Srpk2	188	40.9	48.1	54.6	73.5	49.9	43	56.7	58.8	61.2	59.5	45.1	51.1	54	61.2	48.5	47.8	52.2	55	65	53.2	215.3	198.7	198.4	172.1	196.2	207.9	193.1	179.2	166.9
Cndp2	111.7	81.4	81.8	91.4	84.5	82.3	87.1	88.5	101.5	90.9	92.5	96.3	96.4	97.2	91.1	96.5	96	100.6	103	112.2	99.7	120.8	117.9	105.7	111.4	114.9	118.4	114.7	101.2	110
Atp5c1	49.8	49.3	133.7	130.5	127.5	126.4	123.5	119.1	120	115.4	126.9	122.8	122.1	125.8	132.9	128.2	123	127.5	124.1	128.6	120.4	126.5	48.8	49.7	47.9	49.6	52.8	48.9	50	47.7
Grpel1	93.8	90.4	101.8	103.5	111.1	110	100.5	101.2	101.2	107.7	107.6	98	109.1	102.2	101.5	106.3	99.7	107.8	106.2	101.2	99.4	103.1	91.7	96.1	90.9	90.6	99.6	88.4	90.8	87.5
Grpel2	167.7	0	88.8	99.3	15.3	43	0	98.4	28.3	60.4	109.4	0	105	90.4	68.4	65.8	0	98.2	30.3	42.4	72.6	0	94.4	163.7	205.7	149.6	0	115.3	188.1	207.8
Mrpl40	121.4	116.6	76.9	0	0	95.9	0	69.4	0	0	111.6	0	82.2	0	0	137.5	0	79.5	0	0	71.1	0	150.8	0	0	91.9	0	141.2	0	0
Hprt1	74.9	121.6	121	110	110.7	109.6	113.8	110.2	121.3	117	115.1	112.9	112.5	110.6	111.5	108.6	112.9	115.1	110.6	113.5	110	67.6	69.8	71.8	71.7	76.4	71.3	71.4	75.7	75.7
Tp53i3	50	0	111.3	92.3	99.4	118	0	97.7	100.9	115	105.8	0	162.3	112.2	132.9	161.9	0	156.1	139.8	156	136.3	0	35.7	77	50.6	39	0	37	77.8	46.1
RGD1560065	125.5	122.9	73.2	59.4	76	0	102.4	80.8	60.3	96.2	0	73.1	70.3	60.7	100.9	0	102.6	71	67.7	99.5	0	117.6	166.6	172.8	124	0	81.3	138.1	179.1	103.4
Sphkap	137	68	73.3	74.9	70.1	70.5	89.6	77.1	89	72.3	73.1	84.3	66.6	87.2	80.6	61.2	73.4	76.9	88.1	87.2	71.5	154.2	160.1	143.1	155.7	166.7	130.5	146	117.7	134.2
Nfkb1	133.6	0	74.8	85.9	64.8	90.5	0	82	89.3	73.4	84.8	0	79.9	99.3	72.7	81.9	0	87.1	101.2	81.2	80.6	0	142.3	114.1	150.6	129.2	0	134	110.2	157.2
Lgals3	109.4	89.3	114.5	0	93.4	0	101.2	86.6	0	75.2	0	96.3	113.7	0	84.3	0	83.4	100.7	0	122.9	0	116.5	88.9	0	105	0	113.4	95.6	0	119.2
S100b	92.9	92.8	0	0	0	0	121.5	0	0	0	0	104	0	0	0	0	91.6	0	0	0	0	97.2	0	0	0	0	92.9	0	0	0
Lgals1	141.4	82.2	76	81	85.5	81	88.7	74.5	79.9	72.8	70.2	88	68.5	65.4	74.7	73.8	64.8	70.3	74.2	77.6	73.3	146.8	160.4	154.5	151.2	157.6	129.5	150.3	145.2	138.1
Ces1d	32.9	89.3	132.3	104.4	101.3	105.8	131.7	148.2	124.3	124	137.8	153.2	125.7	175.2	156.2	153.8	136.5	149.1	133.4	176.2	128.2	43.7	23.2	29.3	19.1	33.3	45.7	21.5	33.4	23.1
Hdac1l	173.5	64.4	57.5	64	77.6	62	67.8	63.4	67.4	69.2	78.5	63.7	56.7	57.3	59.3	57	92.6	57.5	55.4	64.9	69.8	151.9	181.5	178.7	160.5	154.1	159.6	183.4	177.2	168.5
Dcn	47.7	94.8	97.3	119.5	98.2	125.5	160.8	158.1	128.4	135.9	162.5	125.6	106.3	138.9	109.5	113.3	124.5	129.3	134.3	166.8	104.6	46.8	52.6	38.5	43.5	46.2	47.4	56.4	40.4	46.2
RGD1311739	127.2	86.5	86	80.3	83.5	67.8	84.2	76	82.1	84.7	72.2	87.1	91.6	91.9	89.7	77.5	91.2	90.3	104.3	102.1	101.3	121.6	129	117.6	125.6	139.8	129.4	127.1	123.8	114.4
Supt6h	172.4	0	37.2	51.5	49	0	0	62.3	58.2	62.8	0	0	81	54.6	61.2	0	0	101.9	58	78.5	0	0	152.1	195.1	179.2	0	0	165.6	182.5	169.2
Dnajc17	254.8	0	0	0	81.7	0	0	0	0	0	0	0	0	0	0	0	0	0	0	45.3	0	0	0	287.1	245.7	375.9	0	0	312.9	227.3
C6	59.4	112.6	74.3	124.9	117.4	107.8	79.2	84.2	85.6	136.6	111.6	131.1	197	139.1	119.8	112	164.2	130.1	97.1	113.6	187.8	52.6	63	68.8	49.8	42.8	60.2	51.4	84.6	62.8
Lgalsl	86.8	0	100	100.7	92.5	103.2	0	98.3	103.5	109.8	129.4	0	106.3	108.6	114.1	119.4	0	90.8	105.2	105.6	122.8	0	103.7	87.7	90.2	61.2	0	101	94.3	87.8
Golph3l	148	83.5	0	62.5	0	0	87.6	0	59.1	0	0	77	0	76.8	0	0	91.3	0	71.4	0	0	141.2	0	153.7	0	0	119.5	0	176.6	0
Ptgr1	136.9	85	87.2	89.5	81	82.9	83.8	80.4	78.2	83.2	77.9	78.7	87.8	91.2	79.2	95.3	91.4	89.7	97	106.5	85.4	118.5	119.3	113.1	114.5	118.9	142.5	135.6	131.2	135.6
Ptgr2	62.6	117.4	111.7	114.5	127.4	121	125.4	135.8	107	104.7	119.7	118.1	123.8	133.7	116.2	104.7	107.7	124.5	118.3	124.8	117.9	65.9	53.3	63.5	62.4	67.6	65.4	50.8	63	64.5
Eftud2	162.6	63.5	68.6	58	57.3	54	70	75	60.9	74.2	75.9	56.7	77.1	63.7	75.2	78.5	66.1	78.8	66	65.1	84.7	171.8	151.1	177.9	162.5	154.1	172	149.3	173.5	165.7
Paics	165.2	81.3	72.8	64.1	65.9	65.6	74	77.2	62.3	69.9	65.3	97.7	69.4	62.5	57.6	63.2	74.3	69.3	61.4	62.6	65	131.1	152.3	173.7	170.1	165.6	141.7	159	176	173.9
Gltp	160.7	0	0	0	64	0	0	0	0	74.3	0	0	0	0	70.6	0	0	0	0	80.7	0	0	0	0	149.7	0	0	0	0	160.7
Golga3	140.4	64.9	78.2	77.1	73.7	81.4	65.6	75.5	75.3	68.4	78.9	81.4	87.7	78.3	93.8	91.3	92.5	97.6	84.8	92.3	93.2	146.8	124.1	132.3	140.1	122.9	148.7	136.9	152.2	131.6
Golga4	131.5	70	73.1	78.9	81.4	74.6	81.8	84.7	81.1	88.6	77.6	94.8	81.9	89.7	93.9	86.4	95.8	91.5	90.8	96.2	87.2	130.8	132.5	127.1	115	136.9	126.9	136.2	132.3	124.8
Golga5	134.6	0	62.9	68.2	84.3	56.8	0	76.9	79.5	90.4	88.9	0	83.6	74.4	68.6	118.7	0	92.4	75.3	110.9	92	0	136.1	154	136.5	111.2	0	148.1	148.6	109.3
Rbm15	161.5	66.8	52.3	66.3	63.9	67.8	66	56.8	75	65.3	84.8	68.3	50.7	78.9	81.2	52.8	69.9	53.2	80.7	94.4	54.5	158.3	196.3	143.9	152.4	192	170.7	190.7	155.3	142.7
Rbm14	160.7	76.9	60.2	71.1	75.1	79.6	74.3	62.3	69.6	72.6	85.9	74.8	62.7	68.8	72	59.4	79.1	66.7	71.4	74.6	62.3	148.2	169.8	156	151	152.2	146.7	178.2	163.1	154.7
Tp53bp1	179.1	46	56.9	0	35.9	48.6	46.9	87.6	0	65.4	63.1	42.6	57.9	0	69.4	67.4	53.1	102.5	0	52.4	63.9	219.7	155.8	0	192.5	156	191.6	139.3	0	184.4
Kdm3b	189.6	46.3	0	0	0	0	46.4	0	0	0	0	52.9	0	0	0	0	59.9	0	0	0	0	204.8	0	0	0	0	189.6	0	0	0
Tstd3	91.6	98	127.4	0	112.1	0	95.5	131.2	0	102.2	0	82.1	96.5	0	69.4	0	98.5	102.6	0	82.7	0	117.2	91.3	0	118.5	0	108.7	51	0	115.1
A1bg	53.6	246.8	103.7	249.8	225.9	149.8	154.1	396.1	211.9	230.3	169.5	31.9	16.8	28.7	31.3	52.4	32	15.9	30.4	30.6	52.7	67.7	34.5	39.7	41.7	88	67.5	33	39.5	40.3
Nedd8	139.5	74.6	77.3	80.5	78.1	62.5	85.5	80.4	88.3	83.3	89.6	84.3	79.9	80.5	76.4	78.7	85	81.4	83.5	88.2	92.1	133.7	138.4	132.2	136.3	131.7	136.9	142.6	135	137.7
Ppp2r1a	119.8	92.6	93.5	93.6	91.3	86.6	86.4	84.6	86.5	89.2	84.8	88.9	86.8	90	89.6	83.4	93.1	90	91.2	90.3	88.2	121.1	124.9	121.5	122.7	130.1	117.7	120.2	117.2	116.9
Lmnb1	200.1	45.8	46.7	50.4	45.2	51	46.7	53.4	46.4	44.6	50.5	50.6	47.8	49.8	46.5	50.9	49.1	50	50.7	50.7	47.1	205.4	203.3	206.7	209	201.4	202.4	198.8	196	203.9
Ckb	94.5	87.4	93.5	86.7	87.7	81.6	99.2	92	101.7	95.7	90.7	108.8	100.4	98.4	103.6	115.7	107.4	113.7	105.7	100.7	104.7	107.6	105.7	111.3	114.1	113.3	89.7	94.6	96.2	98.1
Ckm	48.3	125.6	130.6	128.3	130.3	130.1	125.3	123.9	135	129.6	121	131	129	120.4	123.3	119.4	119.4	121.6	119.6	116.1	122.3	50.5	48.4	50	52.2	55.5	48.1	46.4	46.7	48.6
Gmfb	136.1	71.6	69.8	73	75.3	62.5	80.8	77.2	78.4	84.4	86.6	80.8	80.9	84.9	90	94.5	83.1	87.5	90.4	93	110.6	139.3	138.6	132.7	130.8	122.5	144.4	145.9	140.5	126.5
Nedd4	180.1	53.8	61.2	52.6	55.4	54	59.8	61.9	58.2	60.7	56.4	64.9	60.6	57.5	63.8	59.6	66.9	63.4	63.2	67.6	62.3	176.1	177.6	185	175.7	181.2	178.4	175.4	183.5	176.8
Csk	151.1	94.3	59.8	67.4	58.8	54.4	101.2	71.1	66.9	70.2	70.1	81	77.5	74.9	72.9	70.3	90.5	77.7	73	76.3	67.8	117.4	158.1	163.3	164.1	165.7	115.6	155.7	154.6	157.8
Nup85	161.7	58.5	57.5	64	61.5	51.7	68.6	69.2	79	66.9	65.5	55.5	75.4	67.9	92.5	65.3	72.9	70.6	69	70.6	68.8	181	172.2	167.5	151.8	168.4	163.6	155.1	152.6	156.7
Herc4	138.6	79.1	87	74.3	77.3	71.8	84.9	75.4	74.5	78.9	84.8	93.7	79.4	100.3	84	102.9	85.5	70.3	84.3	92.4	96.5	123	128.9	135	132.1	110.8	133.9	158.9	131.6	135.3
Rbp1	168.6	50.2	72	50.9	53.8	62.4	70.7	73.1	51.2	73	68.3	57.6	78.1	62.4	63	71.1	59.8	81.6	67.4	70.7	75.7	185.9	151.2	180.1	166.7	160.1	175.8	143.9	187.9	172.8
Stxbp3	119.2	75.5	91.9	90.3	87.8	85.6	83.4	101.8	93.4	98.2	93.3	73.6	91.2	95.1	101.5	94.5	96.5	98.9	96.7	98.8	91.9	135.2	104.3	104.9	106.4	113.3	135.9	111.9	119.5	107.3
Ppp1r3d	160.3	77.6	68.1	65.9	67.5	64.2	69.3	58.5	58.2	69.4	71.1	67	63.8	68.3	79.6	63.3	68.5	64.2	64	65.2	69.5	165.9	179.8	175.5	164.9	169.2	151.7	165.5	168	153.4
Rbp4	171.1	78.1	83.4	70.7	61.9	61.2	89.7	46.4	51	52.6	43.2	102.3	61.7	83.1	87.7	79.8	107.8	53.5	69.7	67.3	54.5	107.1	166.8	146.4	156.4	162.3	115	188.2	179.1	174.2
Sec62	129.3	0	84.7	77	83.5	0	0	85.9	73.9	87.2	0	0	77.4	75.1	81.4	0	0	80.4	75	96.8	0	0	134.9	154.1	144.6	0	0	136.7	144.8	106.5
Stxbp6	95.6	127.7	600	98.6	96.4	0	138	0	78.7	90.4	0	113.6	0	73	90.8	0	91.5	0	96.9	102.4	0	73.1	0	129.8	112.3	0	56.1	0	123	107.7
Fmr1	171.8	53	39.3	64.9	69.3	71.1	58.8	38.9	64.9	64.3	89.2	52	50.6	75.3	66.2	92.9	66.8	55.4	77.6	71.2	92.3	184.3	206.8	157.8	158.5	119.5	185.1	209.1	159.5	170.5
Gfpt1	136.7	113.5	67.2	86.3	53.7	0	108.1	80	90.9	68.4	0	104.5	49.5	75.7	70.2	0	115.4	66.3	86.4	75.8	0	72.1	175.6	132.7	161	0	86.3	161.3	127.9	171
Hdgf	171.4	67.7	68.7	77.9	61.5	68.9	66.7	71.6	79.6	67.8	73.6	68.6	66.1	63.4	64.1	60	75.2	65.7	66.3	72.9	59.7	157.3	154.6	149.1	154.8	161.4	164.5	173.3	163.7	178.8
Hars2	130.5	122.8	0	81.9	93.7	85.5	75.1	0	81.5	82.8	94.4	89	0	78.4	98.8	71.7	72.6	0	94.4	91.8	97.7	97.5	0	138.8	112.7	143.6	126.9	0	125	120.2
Ywhaz	159.2	77	69.7	71.9	61.7	67.6	74.9	69.3	70	70.7	73.3	68.2	71.2	70.1	69.6	67.7	77.1	71.1	73.2	76.1	71.9	151.8	156.5	155	157.1	161.3	151.1	162.2	159.8	164.9
Stxbp1	154	58.6	52.3	61.1	68.8	54.9	84.3	79.9	77.4	86.2	68.9	83.4	69.8	72.7	76	68	91.6	104.1	73.1	89.2	76.8	139.9	128.9	158.5	143.6	161.9	142.1	165	157.2	136.2
Cisd1	53.6	118.8	115.7	129.1	130.1	121.9	117.1	123.3	126.5	124	121	125.6	127.3	121.2	127	125.2	127.1	125.7	116.6	119.2	126.7	54.5	52.8	52.6	50.4	53.1	57	55.3	54	49.4
Fam49a	164.4	69.7	64.2	57.2	68.7	74.5	78.1	83.4	65.6	74.3	69.4	75.3	72.7	54.2	68.1	73.1	66.3	73.5	59.5	95.2	82.8	148.8	148	175.1	137.8	142.4	161.8	158.3	188.5	155.9
Fam210a	61.8	118.4	127.4	118.5	126.5	125.1	116.7	120.7	111.4	112.1	120.4	109.6	117.8	124.5	121.5	114.8	112.5	122.3	128.9	128	112.8	69.9	52.5	57	57.5	64.4	73	59.3	59.8	54.4
Tbk1	159	58.9	60.8	57.6	59.6	74.4	60.9	63.5	85.6	78.7	68.7	79.9	66.4	62.9	73.8	70.8	86.3	68.9	97.7	82.9	86.1	154.5	174.5	156.2	130.2	145.4	159.4	166	140	174.8
Fam49b	140.7	76.1	76.6	75.6	77.4	67.8	85.7	80.2	79.8	82.3	83.3	86.4	78.7	83.9	78.4	79.3	90.4	85.5	86.8	80.6	88.2	130.2	139	134.8	134.4	135	131.3	140	139.2	146.9
Prpf38a	183.6	45.2	60	66.8	58.2	60.8	55.9	58.6	50.7	46.3	82.8	64.2	46.5	53.1	54.3	58.9	59.1	61.9	62.5	62	63.8	180.9	198.2	185.7	185.5	160.2	194.7	174.8	181.2	193.7
Prpf38b	196.6	71.6	32.6	0	0	0	66.8	42	0	0	0	64.1	30.7	0	0	0	53.1	38	0	0	0	185.7	222	0	0	0	158.7	234.6	0	0
Ywhaq	187.3	56.2	52.6	56	47.5	50.7	56.6	57.1	57.2	59.1	65.5	57.3	58.2	59.1	56.2	58.6	65.6	59.7	56.8	57.3	64.4	180.2	184.7	180.4	186.6	180.3	184	187.8	190.5	193.4
Nt5e	75.8	112.5	112.9	104.2	88.8	117.4	131.2	113.3	102.6	106.6	110.6	104	98.6	119.9	121.2	129.6	120	125	114.4	128.8	127.2	61.6	70	75.5	72.3	52.9	70.7	80.2	83.4	82.4
Med10	210.3	0	0	39.6	38	0	0	0	49.2	54.7	0	0	0	40	47	0	0	0	43	54.8	0	0	0	210.9	202.3	0	0	0	217.2	203.3
Cstb	135.1	81.5	75.9	84	75.2	68.4	82	78.3	74.1	76.7	81.3	85.3	83.3	84.4	84.3	85	88.6	92.7	93.6	93.4	82	133.4	132.2	134.2	131.6	143	129.2	137.6	129.7	138.9
Slc25a20	37.7	138.9	135.1	132.7	135.8	131	120.8	119.5	113	133.8	124.2	120.3	141	148.1	140.3	133.1	139.7	130.9	141.1	119.5	125.3	40	36.3	32.1	35.8	43.3	40.2	37.2	33	34.8
Pex11b	120.1	102.6	97.9	97.9	76.7	0	87.3	80.3	76.4	101.9	0	74.1	71.4	81.1	90.4	0	91.3	99.9	91.1	107.4	0	126.9	125.2	116.9	123	0	117.7	125.4	136.6	100.7
Tnks1bp1	148.5	80.4	66.2	70.5	74.3	87.5	82.8	74.7	82.4	78.3	100.5	79.3	82.9	91.7	78.8	63.1	98.7	114.2	99.7	97.7	57.1	123	113.2	124	126.9	109.8	135.9	148.8	131.7	144
Slc25a24	204.6	56.9	42	45.3	40.7	36.4	65	54.7	45.7	48.3	68.5	65	48.5	43	40.2	48.8	71.9	60.5	65.8	62.2	44.9	166	182.7	193.2	189.9	190.6	175.3	211.5	206.9	218.7
Anxa8	123.7	0	0	90.8	66.4	0	0	0	95.9	82.8	0	0	0	87.5	93	0	0	0	103.9	98.3	0	0	0	108.1	125.9	0	0	0	113.8	133.5
Ywhab	178.2	65.9	60.6	65.3	51.4	50.1	65.3	62.5	62.7	62.8	59.4	67.1	62	65.4	62.7	56.4	68.9	62.4	61.5	63.7	56.5	164.5	178.3	173.8	171.3	188.8	168.2	174.3	171.4	188.2
MGC94207	62.3	109.9	117.3	104.5	113.4	114.9	108.3	112.5	108	117.6	112.7	116.3	121.2	120.5	136	122.4	120.7	135.5	135.1	134.8	113.6	72	60	64.9	50.4	65.9	72.8	53.4	66.9	47.9
Cwf19l1	159.8	74.3	49.8	0	101.6	0	80.6	54	0	96.9	0	83.2	58.7	0	101.4	0	80.4	66.1	0	78.8	0	124.1	184.7	0	85.7	0	157.3	186.6	0	135.5
Bnip1	159	83.6	69.7	82.2	63.4	63	77.5	83	78.1	75.5	70.1	74	70.3	71	79.2	60.7	72	70.8	74.6	78.7	71	141.8	148.7	140.5	148.7	157	151.2	157.5	153.6	154.5
Xirp2	65.4	111.4	101	74.7	88	0	142.9	127.7	107.4	130.7	0	115.9	112.7	119.4	75.3	0	119.1	157.9	126.5	140.4	0	63.7	53.1	83.7	86.9	0	47	47.5	88.2	78.7
Ywhae	143.7	81.3	83.9	77.5	73.6	73.8	80.9	77.8	73.2	76	75.7	80.1	79.2	81.9	77.6	77.3	85.2	81.1	85.4	84.7	80.3	134.3	138.1	138.7	139.2	144.8	138.2	139.9	143.4	148.8
Nenf	169.2	66.5	78.8	67.7	66.4	58.5	71	70.3	76.5	67.1	64.2	69.5	71.3	63.5	66.4	61.2	63.9	68.8	58.7	62.3	68.3	164.9	153.4	163.9	163.8	167	164.3	157.3	169.7	173.9
Twf1	141.4	66.7	82.2	63.3	81.6	60.2	85.3	75.1	82.6	60.9	63.3	79.2	77.4	71.1	73	90.5	72.6	112	84.1	98.5	97	139.3	139.7	145.5	141.7	150.4	156.9	113.6	153.4	144.3
Nebl	88.1	95.8	112	112.7	110.6	108.6	95.3	95.9	98.7	105.4	104.8	108.7	109.9	107.4	102.7	98.9	109.9	112.9	108.2	108	94.4	96.5	86.9	89.6	88.6	97.3	93.8	82.4	83.4	84.7
Gigyf2	170.1	52.6	48.7	69.6	0	56.5	60	50.9	87	101.2	73.4	60.8	56.2	78.7	85.4	104.9	60.2	53	69	106.2	99.1	191.5	198.9	158.8	127.1	99.4	174.8	192.4	136.9	179.9
Ckmt2	29.6	29.3	127.2	136.5	141	142.3	135	128.3	127.8	145.4	134.1	130.5	150.3	141.9	135	148.2	135.9	134.4	133.7	124.8	117.2	135.9	30.2	30.3	27	29.1	31.2	29.6	29.7	26.8
Pcm1	156.1	59.4	68	74.6	65.4	60.8	57.4	67.9	88	64.5	61.6	69.9	72.3	84.3	68	64.6	72.1	71	76.7	69.3	59.6	173.6	162.4	150.7	180.2	177.6	167.7	158.5	125.8	152.6
RGD1308601	144.1	79.9	0	52.1	0	0	83.2	0	102.6	0	0	84.7	0	62.6	0	0	86.4	0	60.7	0	0	130.5	0	169.1	0	0	135.3	0	152.9	0
Ezh2	302.5	0	0	0	0	0	0	0	0	0	0	0	0	0	0	0	0	0	0	0	0	0	0	297.5	0	0	0	0	302.5	0
Rps3a	168	67.4	67.6	66.8	63.9	59.2	64.4	63.2	63.9	66.9	64.2	64.6	62.2	64	66.9	62.8	67.8	59.3	64.9	66.8	65.2	169.1	177.9	170.5	172	178.7	166.8	169.8	170	163.5
Vps13a	101.2	96.4	95.9	96.4	97.7	79	88.5	97	92.4	93.4	89.5	103.4	105.7	110.3	107.9	119	100.3	104.5	98.2	112.3	107.6	107.4	97.5	99.3	92.9	101.8	104.1	99.4	103.5	95.8
Zmiz1	156.7	0	79.7	0	57.5	0	0	73.9	0	67	0	0	75.3	0	64.5	0	0	52.1	0	57.8	0	0	170.9	0	188	0	0	148	0	165.3
RGD1305713	121.7	75.6	81.1	85.5	0	79.9	100.8	100	87.9	0	84	91.8	73.9	79.4	0	82.9	86.7	99.1	90.7	0	96.9	126.1	126.3	132.7	0	131.8	118.9	119.5	123.8	0
Etfa	32.7	33.2	140.3	138	142	137	140.5	128.2	126.3	125.5	142.9	133.4	126.7	133.2	140.4	139.6	129.7	131.3	133.4	132	121.6	128.4	35.8	33.8	30.3	29	34.4	37.6	35.3	29.7
Gja1	80.9	125.3	132.7	127.2	112.2	168.8	91.5	123.1	128.2	109.9	151.1	95.4	103.2	99.6	97.4	82.7	106.8	102.1	102.2	90.5	78.9	86.9	68.3	68.5	87.4	55.8	94.1	70.7	74.3	102.6
Alpk3	113.3	82.7	97.5	84.9	81.3	72.8	85.4	94.4	91.8	100.8	100.3	93.4	94.4	92.3	91.6	87.2	98.3	92.5	104.8	97.5	91.7	125.6	112.9	117.5	118.9	123.3	114.6	108.4	108.7	109.9
Etfb	35.2	138	137.8	139.8	134.8	142.4	134.4	129.7	129.2	134.8	131	132	131.2	134.5	132.7	127	124.7	132.4	132.4	125.1	126.8	34.9	34.1	31.6	35.8	36.9	36	34.8	32.5	36.7
Tfam	65.2	67.4	104.5	123.5	131.5	122	124	108.1	114.9	115.9	117.8	116.6	113.8	120.5	110.9	109.6	110.4	120	124.7	114.2	119.3	114.6	75.5	57.1	63.9	64.7	64.8	78	59.2	63.5
Gap43	117.9	166.1	144.3	146.1	103.4	92	91.2	109	102.1	130.4	95.1	69.5	81.9	71.1	87.8	69	84.8	74.4	56.2	81	73.6	87.8	89.3	90.8	90.8	122.9	100.6	101.2	133.6	106.6
Tymp	105.3	84.4	98.1	104.9	87.7	0	80.5	94.9	88.1	94.9	0	96.3	106.8	114	85.8	0	105.6	99.5	111	110.7	0	117.4	99.8	92	106.6	0	115.9	100.9	90	114.3
Golph3	142.6	86.4	65	0	71.2	69.8	138.9	87.4	0	71.2	71.2	0	79	0	76.9	69.4	0	85.9	0	81	80.8	242.6	139.8	0	162.1	150.9	132	142.9	0	137.6
Xdh	50.7	107.6	106.4	122	110	110.9	141.9	117.6	153.5	126.9	132.6	121.9	115.2	110.4	101	107.2	133.4	178.5	142.1	133.6	125.9	47.8	41.1	34.3	65.3	59.3	47.4	41.3	37.7	63.1
Poglut1	129.3	74.7	97.1	0	76	0	80.3	88.7	0	66.5	0	72.7	101.7	0	76	0	86.1	103.6	0	75.6	0	140.1	113.8	0	159.3	0	146	95.1	0	146.7
Wbp2	152.4	0	72.3	71.9	60.4	77.6	0	74.6	67.3	65.4	83	0	80.6	71	73.1	79.7	0	78.5	73.2	69.5	80.5	0	143.3	158.9	163.9	145.6	0	150.7	157.6	167.7
Clybl	47.9	52.7	105.8	120.5	120.1	125.2	120.9	130.5	114.8	111.2	127.6	122.1	118.5	139.1	134.9	125	130.3	131	131	133.5	127.6	127.1	54.8	45.3	47.6	45.6	46.4	59.4	49.4	52.8
Hibadh	36.1	36.9	125.4	132.6	125.8	132.3	136	125.1	122.4	135.4	132.9	128.6	123.6	135.9	124.1	131.4	140.4	136.2	138.4	137.1	134.1	137.4	43.1	35.8	38.5	34.9	28.1	46.6	34.8	39
Vdac2	73.5	116.9	108	111.7	116.6	117.3	112	120.5	112.7	110.4	106.1	107.6	111.8	121.8	112	117.5	118.8	118.4	116.5	114.2	105.7	69.8	68.6	67.7	72.8	77	74.9	72.8	69.6	74.1
Rnf31	118.3	64.1	21	78.4	72.2	92.4	70	128.5	83.1	66.8	73.8	78.2	147.7	99.9	112.7	67.8	83.2	151.9	104.4	113.4	90.6	148.9	75.9	111.5	134.2	137.8	155.5	74.9	122.7	100.7
Lrrc57	121	75.8	91.7	0	86.4	82.8	110.8	95.6	0	102.7	88.2	82.6	91.3	0	92.4	95.5	103.7	102.7	0	99.2	89.7	108.1	106.8	0	103	107.1	119.1	111.9	0	116.3
Cisd2	115	99.1	102.7	92.2	92.4	57.8	100.7	104.2	99.7	105.1	90.4	97.7	88.8	93.1	82.2	80	96.1	94.3	97.2	106.8	70.1	106.1	106.9	111.3	109.9	140.2	100.3	103.1	106.5	103.7
Aes	141.1	85.6	73	64.4	81.3	75.5	95.2	64	105.1	78.9	66.4	81.2	65	71.8	75.3	70.3	101.4	75.3	80.9	81.2	75.2	120.1	165.6	132.5	151.6	157.6	116.4	157.1	145.4	131.8
Dmd	64.1	111	113.6	117.2	119.5	113.8	116.4	114.9	121.7	125.3	128.1	123.2	120.6	118.2	114.3	112.3	123.7	119.3	109.8	115.8	119	63.9	66.9	68.1	61	61.8	61.8	64.6	64.9	64
Rcn2	168.2	66.1	62.8	70.9	46.9	58.8	68.6	71.8	77.3	54.6	79.4	58.7	69.8	69.5	45.4	50.5	66.5	69.2	67.3	63.4	64.6	188.6	167.1	153.1	195.7	172.2	151.6	159.4	161.8	194
Rcn1	192.2	45.2	46.2	58.9	44.1	42.9	56.3	43.3	64.6	55.4	44.8	62	49.2	61.2	50.2	41.9	62.9	56.9	69.9	64.8	53.3	196.2	202.3	175.3	191.6	199.5	177.5	202.1	170	193.9
Gba	109.9	106.3	0	118.3	101	0	60.1	0	52.4	88.2	0	116.2	0	94.2	93.5	0	106.9	0	98.6	124.6	0	92.9	0	125.7	91.4	0	117.7	0	110.8	101.2
Rrp8	154.8	53.3	44.9	0	0	0	54.8	55.2	0	0	0	81.1	76.5	0	0	0	66.9	96.5	0	0	0	185.9	175.1	0	0	0	157.9	151.6	0	0
Npepl1	121.1	97.7	91.9	93.2	95.3	84	85.6	90.1	87.9	91.1	82.6	86.1	90.9	94.6	88.7	86	102.8	94	93.8	96.8	89.4	108.5	115.3	115.7	111.8	120.6	119.2	117.8	114.8	116.3
Sh3glb1	103.1	90.9	88.1	90.3	97.3	89.2	87	106.6	106.6	110.2	94.5	99.8	99.1	101.7	105.9	92.3	100.9	100.2	106.8	103.1	102.2	108.8	103.2	96	92.6	111.3	112.5	102.7	98.7	90.9
Prkaa2	94.1	104.1	104.7	101.2	109.4	92.8	93.6	103.6	97.5	104.6	95.4	108.6	105.2	99.7	109.6	99.5	106.4	99.1	103.9	103.3	104.3	94.8	97.8	97.7	90	103	92.6	89.6	100.1	83.1
Postn	191.9	41	37.3	45.7	39	22	72.6	66.1	42.2	50.8	48.7	53.7	40.6	52.7	41.9	31.4	66.2	63.9	67.6	89.5	32.2	189.9	206.8	205.9	197.8	235	176.6	185.2	185.8	181
Nrdc	161.4	67	71.5	61.7	57.9	55.8	61.1	62	65.8	73	67	74.3	63.5	64.3	80	57.9	75.9	64.7	64.5	73.9	58.2	166.3	179.6	179.9	161	185.9	155.4	158.7	163.8	154.2
Cotl1	202.2	48	53.6	47	43.3	38.1	53.3	50.4	50	53.6	51	61.7	53.5	49.4	53.7	44.3	68.3	59.6	56.5	62.5	52.9	173.1	183.8	193.7	189.4	198.4	195.6	199.1	203.5	197.6
Abcc4	121.8	0	79.2	83.9	100.4	0	0	94.5	82.3	78.6	0	0	77.7	98.3	89	0	0	85.4	97.6	95.7	0	0	137.9	123.4	110.4	0	0	125.2	114.5	125.8
Abhd14b	58.6	116.7	123.8	125.4	122.4	123.3	122.8	133.9	122.9	123.7	116.8	116	125	123.4	108	108.6	119.2	117.3	117.3	121.5	119.7	61.1	50.6	55.8	61.8	69.8	64.1	49.4	55.2	62.4
Atf7	134.2	78.9	0	0	0	0	80	0	0	0	0	85.8	0	0	0	0	77.5	0	0	0	0	143.5	0	0	0	0	134.2	0	0	0
Sugp1	206.3	0	32.4	0	0	25.6	0	45.4	0	0	66.9	0	47.1	0	0	59.7	0	48.2	0	0	62.1	0	208.5	0	0	191.8	0	218.5	0	0
Tlk1	205.8	40.8	39.7	46.2	42.4	66.3	40.3	36.7	46.6	59.5	59	43.9	32.8	50.1	54.1	42.3	48.2	36.1	44.4	52.9	39.8	215.6	240	204.7	190.6	198.1	211.2	214.7	208	200.5
Vsnl1	194.8	65.9	75.7	39.3	47.5	49.7	73.8	57.1	43.8	66.8	74	74	56.1	56.9	58.9	66.7	77.3	87	40.6	72	40.3	153.2	131.7	192.3	153	172.7	155.8	192.4	227.2	201.8
Vars	131.7	70.5	82.4	87.6	80.2	79	89.7	84	78.9	80.2	83.9	86.1	88.5	86.7	89.3	79.7	91.2	87.6	96.7	93.9	82.2	129.5	127.3	123.9	127.7	134.7	133	130.3	126.1	128.7
Ppp6r1	138	74.5	69.6	78	72.3	56.2	81.8	75.6	92.4	93	81	92.2	81.5	85.3	76	76.8	90	80.8	91.4	90.7	85.1	131.2	153.1	123.9	129.8	147.8	130.2	139.4	129.1	138.2
Cggbp1	176.5	93.8	0	56.8	47.2	68.5	55.5	0	57.8	54.6	64	64.3	0	60.7	46	64.9	75.4	0	64.4	64.4	73.3	153.9	0	174	195.9	158.5	157.1	0	186.2	192
Wipi1	98.9	0	107.1	92.1	76.3	92.4	0	93.3	80.7	110.5	85.7	0	101.4	110.8	114.9	101.2	0	101.3	113.8	105.8	123	0	100.7	99.3	93.3	100.7	0	96.2	103.2	99.2
Bcat2	49	47	118.1	127	116.5	118.1	120.3	105.2	107.6	111.1	116	99.2	119.5	145.8	130.5	135.8	140.4	149.2	137.8	149	138.7	134.4	54.7	41.3	47.1	46.4	55.6	53.3	40.5	45.9
Etf1	159.3	71.1	67.1	66.3	67.8	60.6	71.3	67.2	69.2	71.2	70.2	73.9	67.1	75.2	73.2	67.5	80.2	70.2	71	69.8	71.9	147.7	168.9	159.4	159.5	166	155.7	159.5	158.9	158.4
Ctdsp1	129.4	0	89.4	0	76.7	0	0	66.3	0	95.1	0	0	83	0	130.3	0	0	78	0	101.7	0	0	137.6	0	82.9	0	0	145.6	0	113.3
Dusp23	97	86.1	97.3	94.1	0	0	86.7	102.8	105.9	0	0	105.3	75.6	106.8	0	0	98.3	118.2	122.7	0	0	121.4	106.9	81	0	0	102.2	99.2	89.5	0
Gcdh	54	54.4	116	129.8	126.3	132	116.9	120.1	125.4	117	107.1	106	115.3	127.5	125.3	132	121	133.8	123.8	135	124.7	123.2	55.9	47.4	47.3	52.4	66.8	58.9	46.1	49.1
Dusp27	184.1	35.5	48.4	48.7	77.6	54.5	36.4	43.7	51.2	67.1	73.9	40.8	47.9	35.2	69.9	68.1	49.5	39.9	48	63.7	84.7	231.9	226.4	206.1	172.5	158	206	193.7	210.9	149.3
Nudcd2	162.7	64.7	77.9	75.2	153.3	66.2	101.8	75.9	75.6	0	70.5	68.8	81.9	63.7	0	68.8	78.7	73.3	74.9	0	71.2	140.7	145	147.9	243.7	166.5	145.3	146	162.6	202.9
Nudcd3	132.5	91.9	78.7	67.5	71.4	72.1	83.3	71.4	73	83.2	81.6	87.9	76.1	92.9	90.5	70.5	101.6	93.9	78.9	82.1	106	121.5	140.5	147.7	133.4	140.1	113.8	139.4	140.1	139.5
Hpx	30.9	139.6	155.1	150.3	149.2	151.7	146.2	103.8	178.5	140.6	148.8	84	135.4	101.3	93.4	80.9	156.4	144.4	114.8	155.6	158.3	37	31.6	27.5	30.8	30.1	36.8	29.7	27.6	30.4
Pklr	192.7	0	70.6	40.2	42.3	34	0	56.4	63.6	50.5	44.7	0	61	67	82.6	70.1	0	68.9	56.6	76.4	70.2	0	163.4	173.4	169.8	167.7	0	179.7	199.2	178.5
Trex1	91.6	66.8	84.1	0	0	0	110.4	122	0	0	0	105.1	113.6	0	0	0	112.1	90.1	0	0	0	113.3	99.2	0	0	0	92.3	91	0	0
Preb	135.1	67.7	95.8	90.4	74.3	79.2	71.1	84.2	108.4	102.4	80.5	69.9	110.6	79.2	81.6	74.2	78.1	74.3	69.2	87.5	74.8	151.7	126.1	122.4	126.7	144.3	161.5	109	130.5	127.5
Tf	109.1	105.5	102.3	100.2	92	82.3	69.1	86.7	96.2	94.6	91.6	101.4	93	103.7	96.1	90.3	98.2	87.8	88.3	95.8	96.1	115.3	115.9	110.4	115.8	125.6	110.3	114.3	101.2	105.6
Usmg5	58.9	137.1	141.4	118.7	127.5	111.8	112	117	106.6	115.9	109.6	101.6	116.5	134.8	121.5	108.1	119.1	119.6	137.3	123.6	115.2	69.5	52.7	53	55.1	79.9	60.7	52.7	49.5	56.4
Oat	126	143.3	86.1	90	83.6	82.8	86.9	83.5	88.8	82.4	89.3	82.4	80.8	84.2	88	76.4	73.1	82.1	81.1	72.4	82.9	76.8	126	118.6	127.7	123.9	133.6	141.5	137.2	145.8
Igfbp7	118.1	0	0	88.5	65.3	0	0	0	78.5	65.1	0	0	0	106.5	81.1	0	0	0	96.3	99	0	0	0	131.7	151.8	0	0	0	98.5	137.7
Kifap3	214.4	0	0	45.8	0	0	0	0	73.7	0	0	0	0	30	0	0	0	0	74	0	0	0	0	162.1	0	0	0	0	214.4	0
Ppih	177.8	0	60.3	45.8	51.6	48.9	0	59.4	46.5	94.2	62.4	0	63	53.2	98.2	62.8	0	62.2	54.3	60.2	57.2	0	177.6	197.8	150.5	182.6	0	177.4	202.3	145.3
Ppig	163	47.3	63.5	62.3	66.5	37.4	67.6	96.4	68.1	71	35.4	53.3	117.1	69.8	71	41.7	74	102.9	59.6	89.8	48.7	181.3	104.5	171.8	172.9	210.9	176.5	115.6	168.4	128.8
Ppif	65.7	64.5	115.9	115.7	114	129.4	118.9	116.6	113.4	123.3	111.8	111.1	116.3	137.8	118.1	112.7	109.4	107.8	114.4	116.5	125.8	119.5	71.2	60.5	64.4	60.8	71.9	72.2	58.2	63.7
Ppie	171.3	0	73.7	80.9	66.5	48.8	0	81.4	66.6	69.2	73.8	0	63.8	52.7	64.6	65.1	0	77.5	78.2	83	55.4	0	146.7	160.3	138.4	168.4	0	156.9	161.3	178.3
Ppid	163.5	69.5	66.2	66.3	69.4	71	71.4	64.5	63.5	70.1	68.2	70	67.9	64.4	63.7	66.3	68.4	68.1	66.3	70.4	66.9	158.4	166.3	170.3	166.7	168	162.2	166.9	169.3	159.8
Ppic	201.6	58.7	36.1	35.6	36.7	42.1	37.9	49.5	37.3	48.2	48.4	60.8	41.8	35.5	41.9	47.8	62.7	38.6	43.5	59.9	40	205.6	216.9	233.3	219.2	214.1	174.4	217.1	214.7	194.2
Ppib	174.1	65.5	62.8	59.6	59.8	58.3	64.6	61.4	61.1	58.8	61	64.3	60.6	65.8	58.2	66.2	64.9	66.1	69.5	70.8	62.3	169.2	175.3	171.3	176.5	175.4	171.5	173.8	172.6	176
Ppia	193.8	58.3	55	55.8	53.3	50.2	58.5	58.4	58.2	55.6	54.7	61.7	54.2	54.7	56	52.1	56.4	56.2	56	57.8	51.6	179.6	181.5	180.2	183.4	191.4	185.5	194.7	195	193.8
L2hgdh	73.2	69.8	89.3	121.8	103.4	105.6	97.1	117.1	115.2	133.3	112.3	108.6	113.8	90.7	112	153.1	112.4	130.1	135.4	110.7	104.7	118.7	78.9	69.1	72.5	64.4	81.1	70.9	67.8	68.1
Khdrbs1	56.7	188.8	189.4	58.1	56.3	58.6	47.9	54.3	60.1	54.2	56.6	54.5	54.9	56.8	56.2	55.3	51.8	49.2	66.7	53.9	53.8	58.4	51	177.3	190.8	186.1	195.1	194.8	181.1	188.5
Ywhah	136.6	75.8	87.8	80.9	75.8	72.6	81.9	80	80.6	77.5	77.7	85.1	77	83.4	82.5	79	86.3	82.2	86.9	87	80.4	133.4	138.8	136.8	138.5	149.1	137.5	134.3	131.4	138.7
Galnt1	137	0	0	0	81.9	56.1	0	0	0	87.8	72.9	0	0	0	102.7	62.4	0	0	0	121.5	83.2	0	0	0	110.3	147.4	0	0	0	95.9
Nup153	161.6	54	59.5	87.2	83.5	63.3	66.4	72.3	96.1	75.5	68.3	57.5	69.4	85	75.4	67.1	64.7	78.5	82.7	67.7	61.9	174	161.6	113	149.4	158	183.3	158.6	136.1	148.5
LOC100911483	44.3	121.9	118.1	123.1	134.5	128.5	132.1	132.8	129.5	135.4	124.5	132.6	125.4	133.9	125	129.1	121.2	134.4	130.7	118.2	120.3	46.5	45.6	41.9	44.2	49.3	45.8	43.8	40.9	42.7
Grb2	137.6	78.7	82.2	77.4	68.3	61.6	88.6	87.3	81.1	76	74.2	89.9	88.2	87.4	78.6	73.7	93	95.3	86.9	82	78.7	128	121.8	134.8	146	152.2	121.8	125.2	132.5	149
Hmg20b	227.7	65.4	0	0	0	0	50.2	0	0	64.9	0	66.7	0	0	68.4	0	20.7	0	0	110.5	0	159.7	0	0	138.1	0	237.3	0	0	218.1
Nup155	139	0	81	71.3	87.7	69.1	0	87.1	74.3	78.3	59.8	0	88	70.3	104.5	61.3	0	87.6	72.2	103.4	76.3	0	122.3	156.7	118	175	0	134.1	155.3	108.1
Mthfs	150.2	0	73.6	63	92.2	69.6	0	71	80.9	93.4	72	0	67.1	82	97.5	66.3	0	70.9	85.4	107.4	67.1	0	147.6	138.8	99.3	154.1	0	169.7	150	110.2
Sgcg	59.6	127.6	123.9	122.3	115.1	111.4	115.5	130.2	130.8	120.8	115.1	126.2	122.9	117.9	109.7	109.8	129	122.5	124.6	111.3	109.4	51.6	50.2	53.1	76.1	74.7	50	50.2	51.3	67
Thoc2	192.2	49.9	49.4	52.5	51.2	28.8	57.7	53.9	62.8	55.3	40	53.6	60.1	56.6	59.5	49.6	58	56.1	64.7	54.2	45.4	196	192.5	186.1	187.2	218	184.7	188	177.2	192.6
Plin5	67.8	100.1	105.6	123.6	137.6	0	104	104.2	94.8	135.4	0	106.1	140	115.1	121.7	0	119.9	133.6	114.4	98.5	0	86.6	54.9	80.5	52.2	0	83.3	61.7	71.4	54.7
Plin2	105.4	0	104.9	108.6	119.9	101.2	0	87.8	93.1	104	81.4	0	114.1	101.6	103.9	87.7	0	91.4	106.8	83.5	125.1	0	90.9	88.7	95.5	88.6	0	110.9	101.3	93.2
Plin3	139.4	72.7	78.2	79.6	86.5	73	78.8	78.2	79.1	96.8	86.1	77.3	84.4	70.5	80.3	71	97.5	86.8	95.8	82.1	79.7	138.3	134	135.1	122	139.2	135.4	138.5	139.9	132.4
Memo1	91.7	88.1	149.9	0	89.1	98.2	100.3	95.4	0	88.9	93.6	96.4	136	0	97.2	88.5	103.7	76.6	0	100	107.8	102	89.9	0	117	114.8	109.5	52.2	0	107.8
Acaca	145	71	70.7	57.4	55	92.4	86.9	71.7	67.5	59.5	105.1	86.7	71.1	60	65.9	121.7	87.9	72.7	66.9	66.1	129.5	132.6	159.3	171.2	177.6	68.5	134.9	154.5	177	175.8
Acacb	92.3	100.8	117.1	99.9	107	93.8	94	94.5	96.9	103	93.6	103.4	112.7	113.5	113.4	94.2	105.8	104	104.8	105.1	94.2	101.9	89.8	94.3	88.7	111.8	94.1	81.9	90.5	82.8
Uso1	129.3	76.2	86.4	81.2	73.8	71.1	84.6	83.6	80.1	89.7	81	89.4	81.1	86.2	88.9	86.7	90.7	90.5	91.5	95.7	89.7	131.1	130.9	131.7	128.4	133.2	128.1	127.6	129.2	123.4
Mrps18b	120.1	122.7	74.7	91.3	92	87.3	81.1	72.8	95	95.8	95.7	81.8	91.3	101	95.8	94.7	94.4	97.9	89.6	77.7	87.7	88.2	133.6	115.3	113.6	115.5	122.6	129.7	107.8	125.2
Nop16	198	0	0	57.1	33.1	0	0	0	81.5	63.5	0	0	0	26.4	52	0	0	0	25.6	60	0	0	0	217	187.8	0	0	0	192.4	203.5
C1r	122.5	87.4	71.9	0	0	0	99.6	71.9	0	0	0	74.3	86.7	0	0	0	109.6	91.9	0	0	0	117.6	144	0	0	0	111.4	133.6	0	0
Ensa	105.6	0	114.9	84.3	88.5	0	0	113	99.1	93.2	0	0	105.4	79.5	87.6	0	0	111.6	88.5	87.9	0	0	75.4	127.8	126.5	0	0	79.8	120.8	116.3
Bet1l	181.5	54.3	0	40.5	50	0	63.8	0	69.9	63.8	0	67.6	0	61.6	53.8	0	81.9	0	59.5	78.2	0	158.2	0	186.9	165.3	0	174.2	0	181.5	188.7
Bcr	153.8	0	39.8	85.1	0	67.9	0	53.1	72.9	0	79.1	0	54.7	76.6	0	75.7	0	74.8	116.9	0	87.8	0	195	120.3	0	139	0	182.7	128.1	0
Tax1bp1	157.4	0	74.1	69.9	79.8	0	0	73.9	65.7	73.8	0	0	67.9	60.5	74.1	0	0	54.6	73	84.9	0	0	160.1	169	146.5	0	0	169.4	161.8	141
Smim12	73.7	111.6	105.9	111.1	0	118.9	119.6	103.1	109	0	116.7	113.4	102.3	122.4	0	121.9	117.2	103.7	116.2	0	124.2	61.1	96.4	68.7	0	61.8	77	88.6	72.6	0
Ociad1	94.8	99	100.5	99.9	100.1	95.7	107.2	98.3	104.8	92.8	97.6	113.2	104.9	109.7	100.7	101.9	111.7	106	104	108.1	112.3	83.5	91.8	88.5	102.9	90.8	85.4	98.5	93.1	95.4
Sntb2	127	0	106.9	89.4	71.3	0	0	108.9	77.9	83.4	0	0	117.2	74.5	76.9	0	0	120	73	87.1	0	0	72	139.5	121	0	0	74.9	145.6	160.3
Zc3h7a	171	0	62.4	0	0	0	0	66.7	0	0	0	0	56.5	0	0	0	0	62.2	0	0	0	0	181.1	0	0	0	0	171	0	0
Sntb1	55.4	123	119.2	112.2	111.6	110.1	116.8	116.4	105.8	113.5	112.5	130.3	128.9	132.9	126.6	137.4	120.5	134.7	135.2	138.4	122.7	54.7	48.7	56.2	54	60.3	54.6	52.2	57.7	55.9
Ccdc88a	153.7	79.2	26.7	63.5	32.3	62.4	83.9	65.6	85.3	60.9	70.9	83.4	70.3	95.9	66.4	103	106.6	68.8	110.5	62.8	77.7	116.2	195	119.5	192.7	131.8	130.7	173.6	125.3	184.9
Actr10	124.1	83.7	86.5	75	82.1	88	69.2	78.5	76.4	98.5	88.6	103.2	80.8	64.2	107.3	91	88.5	86.2	64.1	100.8	76.6	132.7	141.9	174.2	113	128.4	122.6	126.1	146.2	98.3
Agps	137.5	120.6	80.4	95.6	72.7	0	0	75.8	121.5	83.9	0	0	89.2	94.2	86.3	0	0	96	63.8	66.3	0	0	129.2	130.9	152.5	0	0	129.5	94	138.3
Ik	220.6	35.5	55.9	42.9	46.5	28.7	48.7	61.8	39.6	37	36.3	50.9	55.5	28.8	50.8	25.8	54.2	68.5	45.2	55.8	35.8	210.6	167.4	218.6	189.5	206.7	200	190.9	224.9	220.5
Ppp6r2	123.4	0	84.3	86.6	0	0	0	86.9	92.9	0	0	0	95.8	85	0	0	0	89.2	86.4	0	0	0	114	132.2	0	0	0	129.8	116.9	0
Eya3	157	59.3	0	0	0	0	60.6	0	0	0	0	66.8	0	0	0	0	88	0	0	0	0	168.3	0	0	0	0	157	0	0	0
Cacnb2	106.9	105.6	101	107.8	86.1	67.2	91.8	91.5	107.5	100.8	93.9	94.3	93.2	101.8	107.2	83	112.4	103.8	96.8	98.6	92.9	105.3	108.1	91.6	101.3	122.3	90.6	102.3	94.6	106
Cdc45	221.1	16	0	0	0	0	0	0	0	0	0	29.7	0	0	0	0	27.1	0	0	0	0	306.1	0	0	0	0	221.1	0	0	0
Rer1	161.8	68.4	0	75.6	0	0	74.3	0	66.7	0	0	74.7	0	73.1	0	0	73.9	0	71.8	0	0	138.1	0	159.7	0	0	170.6	0	153.1	0
Bnip3	79.1	115.7	145.6	134.8	119.1	128.1	104.1	107.2	118.5	110.2	131	88.5	115	103	101.8	86.9	117.1	123.3	99.7	105.9	104.5	83.4	53.6	67.2	73.6	66.5	91.2	55.3	76.8	89.4
Nt5dc2	184.8	36.1	40.3	70.3	61.1	51.6	43.8	61.7	78.2	75.3	76.2	38.7	60	69.7	70.9	63.8	42.3	52	68.6	64.5	67.2	214.6	187.3	150.7	164.9	166.2	224.6	198.6	162.5	163.3
Cdc42	113.3	62.5	0	52.8	63.1	0	101.8	0	125.6	106.5	0	104.3	0	111.7	88.5	0	89.5	0	101	75.8	0	124.2	0	110.8	141.8	0	117.5	0	98.1	124.2
Maz	208.2	0	51.5	0	58.2	0	0	55.7	0	31.7	0	0	57.3	0	49.7	0	0	56.4	0	53.3	0	0	177.1	0	192.7	0	0	202	0	214.3
P3h1	213.4	34.4	31.9	38.4	37.3	40.8	47.6	34.8	42.6	56.1	50.4	45	31.8	47.1	46.2	51.4	49.4	32.8	62.1	55.9	49.2	208.8	229.9	203.9	207.3	197.6	214.7	238.8	205.8	197.3
Ahctf1	166.8	0	0	45.3	36.8	0	0	0	71.8	84.7	0	0	0	70.4	85.2	0	0	0	74.1	105.8	0	0	0	166	126.4	0	0	0	172.4	161.1
Hnrnpr	155.1	72.2	72.9	65.6	63.8	58.4	72.4	75.2	69.4	70.9	63.6	69.4	74.7	61.1	66.4	60.4	71.9	75.3	63.2	69.4	60.5	164.3	165.4	182.7	174.4	180.9	149.9	136.5	158	155.1
Acsl1	31.3	139.1	136.7	148.2	151.2	145.9	126.1	136.2	134	138.4	130.8	123.8	132.6	133.3	132.2	123.4	144.3	133	128.9	117.9	135.4	32.9	30.5	27.5	29.6	31.7	33.8	31	28.1	30.8
Psap	97.6	102.1	112.6	111.6	97.2	91.5	85.3	98.8	101.7	98.9	105	89.1	93.4	106	106.9	105.2	118.7	96.5	103.7	101.1	104.6	103.8	97.5	87	98	96	101	101.2	90	97.9
Hnrnpu	178.9	64.1	61.6	62.8	66.7	66	59.9	60.8	61.6	70.1	65.5	60.5	56.8	58.6	63.4	57.3	66	60.2	61.9	64.5	61.3	169.5	173.1	174.2	166.6	172.5	180	187.4	180.9	168.7
Erp44	142	85.7	79.2	78	74.4	70.2	84.7	75.6	79.3	82.9	79.8	82.6	69.9	77.9	78.9	77.6	88.1	75.5	81.4	86.5	84	130.1	144.7	140.9	139.7	142.6	128.8	155	142.5	137.7
Hnrnpk	188.1	56.1	54.1	58.8	51.3	57.6	55.4	56.1	62.2	57.2	59.4	57.6	50.9	55.3	54.3	53.6	60.2	52.9	59	58.7	55.4	185.9	191.4	182.6	187.4	186.3	184.8	194.6	182.2	191.1
Hnrnpl	144.2	78.4	73.3	78.1	75.6	78.2	71.7	84.6	75.8	81.9	80.1	70.4	75.3	66.4	74.6	72.8	79.4	87	70.1	77	78	151.8	139.9	159.9	149.2	149.5	148.1	140	149.7	141.8
Hnrnpm	187.8	62.5	58.9	56.6	50.2	55.5	59.2	61.3	58.6	54.2	57	58.8	57	52.9	48.9	51.3	65	59.8	54.1	53	54.2	175.8	181.3	187.7	195.4	191.6	178.7	181.7	190.1	198.3
Cmtm3	203.6	34.6	0	0	0	0	96.1	0	0	0	0	75.1	0	0	0	0	78.2	0	0	0	0	153.9	0	354.9	0	0	162.1	0	245.1	0
Trip6	153.9	77	21.8	78.5	74.9	0	81	0	76.6	68.5	0	91.5	114.2	103.5	61.7	0	78.5	60.2	80.3	86.3	0	137.3	193.7	150	149.1	0	134.7	210.2	111.1	159.6
Tmem106b	101.8	92.6	125.1	110.4	82.9	59	98.5	122.3	89.1	118.4	131.2	97.9	86.5	106.5	138.9	81.5	90.9	101.6	130.4	65	92.9	110.3	75.5	107.6	77.4	98.7	109.7	88.9	56.1	117.5
Hnrnpd	183.4	57	54.4	64.5	51.9	67.2	54.6	61.8	62.2	56.6	68.2	54.6	55.7	59.5	45.2	53	61.9	57.2	59.5	58.1	65	191	179.2	176.1	189.4	179	181.1	191.7	178.1	198.6
Hnrnpf	214.1	45.8	43.5	47.1	38.1	48.2	51.4	40.9	50.8	42.1	53.4	34.5	38.4	45.1	35.4	53.6	52.4	40.3	48.5	45.1	49.9	193.7	218.6	203.3	207.7	201.6	222.1	218.4	205	231.5
Ubqln2	140.6	76.8	75.7	0	68.4	0	86.9	81.6	0	75	0	89.8	53.9	0	84.9	0	77.6	58.4	0	78.5	0	135.5	185.2	0	150.1	0	133.4	145.2	0	143.1
Khsrp	181.6	53.7	56.5	56.1	52.9	51.7	57.7	61.8	61.3	61.3	57.4	62.5	57.4	61.2	61.1	55.8	62	62.1	59.7	62.4	55.7	190.9	182	181.8	180	186.9	173.2	180.2	179.8	182.4
Tbrg4	108.1	86.6	90.1	88.8	98.6	87.9	90.3	96	93.5	95.2	87.6	100.8	99	98.1	107.6	100.2	105.2	93.4	95	102.8	102	107.2	111.4	113	99.6	110	109.9	110.2	111.7	96.2
Ubqln4	149.4	0	0	78.5	62.6	0	0	0	91.6	77.3	0	0	0	67	73.2	0	0	0	90	67.5	0	0	0	136.7	156.8	0	0	0	136.1	162.6
Ltn1	151.9	0	0	58.4	77.9	0	0	0	68.8	76.6	0	0	0	72.6	61.6	0	0	0	86.6	69.2	0	0	0	150.2	174.2	0	0	0	163.4	140.5
Srfbp1	229.5	52.9	0	163.6	0	0	48.5	0	0	0	0	67.1	0	0	0	0	60	0	0	0	0	194.5	314.3	239.4	342	0	177	285.7	197.1	258
Stk25	153.6	0	41.1	51	0	0	0	43.7	73	0	0	0	93.8	85.8	0	0	0	55.9	101.1	0	0	0	167.1	180.1	0	0	0	198.4	108.8	0
Stk24	154.5	0	80.3	68.1	66.8	70.7	0	87.5	72.8	71.9	69.4	0	77.2	73.6	77.3	60.4	0	81.6	77.4	82.7	68.7	0	133.2	153.3	147	162	0	140.2	154.8	154.3
Tnnc1	64.4	64	114.2	112.6	123.1	134.9	126.8	142.9	131.8	132.8	115.4	104.8	128.5	109.4	98.2	100.5	120.2	97.4	116.2	115	119.2	113.9	60.8	64.8	65.1	64.8	66.3	56.1	65.1	65.7
Hdac2	179.2	62.8	63	54.1	59.2	60.6	62	61.5	49.6	61.9	58.6	64.7	62.3	53.1	63.7	65.4	69.4	63.9	60.2	62.3	57.8	169	171.3	189.6	173.1	184.9	172.1	178	193.4	179.8
Tomm70	131.2	82.9	88.2	95.1	83.3	79	73.6	85.3	88	83.7	82.8	78.6	85.4	90.1	89.7	81.1	85.9	82.7	86.6	86.9	80.4	137.7	129.8	122.7	127.8	136.9	141.3	128.6	117.5	128.7
Otub1	102.9	95.3	114.3	103.2	84.1	98	99.4	105.6	100.7	88.8	93.3	96.7	103.1	98.2	100.6	95.7	105.8	104.8	98.8	92.8	107.5	102.1	86.6	96.7	114.4	99	100.8	85.5	102.3	119.4
Dda1	170.1	0	0	66.4	0	0	0	0	72.3	0	0	0	0	60.4	0	0	0	0	71.9	0	0	0	0	158.8	0	0	0	0	170.1	0
Map2k6	125.1	86.3	90.8	85.1	81.8	79.6	96.9	78.1	78.7	86.1	80.9	86.4	94.3	83.1	94.2	92.7	91.4	85.3	95.8	89.9	98.6	118.6	126.1	130.3	124.3	119.2	120.3	125.4	127	123.6
Elavl1	191.1	54.3	54.6	55.6	51.9	61.1	54.5	60.8	60	58.5	69.6	53.8	62.6	57.5	52.7	61.7	59.7	63.1	59.7	59.9	63.6	180.2	173.1	173.4	178.6	164.2	197.6	185.8	193.8	198.4
Thrap3	190.3	50.6	50.4	62.1	51.9	54.1	50.6	52	61	57.6	67.2	51	48.5	56.4	60.4	52.9	62	48.8	54.6	60.3	52.7	193.3	197.2	186.3	185.1	181.6	192.5	203.1	179.6	184.7
Toe1	235.2	39.3	0	0	0	0	27.9	0	0	0	0	37.6	0	0	0	0	39.4	0	0	0	0	220.6	0	0	0	0	235.2	0	0	0
Cyb5a	81.8	94.5	99	105.9	105.5	101.9	109.1	99.6	102.7	97.3	105.5	110.6	120.4	111	124.6	117.9	110.5	119.4	126.9	114.6	124.6	85.6	80	74.9	78.7	70.2	89.7	81.6	78.6	79.3
Cyb5b	80.5	98.6	86.3	120	119.5	104.8	104.1	92.7	99.2	100.9	99.4	113.4	98.6	119.7	113.5	117.8	131.3	100.9	117.9	118.5	117.8	78.8	109.4	74.7	79.4	80.3	73.8	112.1	68.4	68.3
Pum3	204.2	0	0	29.9	57.1	0	0	0	45.6	75	0	0	0	22.5	65.6	0	0	0	24.2	72.5	0	0	0	241.2	157.9	0	0	0	236.6	171.9
Mdh2	45.5	45	126.9	125.1	123.7	125.6	126	127	126.1	130.6	132.2	128.5	128.4	129.1	130.8	130.7	128.7	130.3	124.2	127.2	121.5	124.9	43.6	48.2	44	45.3	46.6	43.8	47.4	43.8
Mdh1	66.1	66.8	119.6	118.8	120	117.7	115.7	120.8	125.1	119.1	120.3	120.6	123.4	119.3	115.7	116.9	114.5	107.7	109.2	110.5	110.7	110.2	63.8	63.3	66.3	66.9	70.1	64.6	64.4	68.3
Pin1	156.6	0	64.8	77.6	99	59.8	0	75.8	81.2	111.5	64.6	0	63.2	81.7	0	66.4	0	73	77.2	84.5	65.7	0	164.9	161.3	120.1	181.2	0	158.2	121.1	184.8
Npepps	119.7	87.7	97.5	89.1	88.1	86.3	88.4	92	90.6	89	88.4	94.8	93.9	96.5	93.4	92.9	97.1	95.9	96.1	103.1	95.9	110.5	106	107.9	108.1	112.1	121.5	114.7	119.8	118.2
Lias	98.6	103.5	92.1	104.6	102.7	86.7	89.2	91.1	101.1	106.3	93	102.9	107.2	96.2	108.8	94.1	94.1	104.8	104.4	102.4	99.5	108.3	101.2	99.3	91	105.2	96.5	103.6	94.4	88.8
Snx17	105.5	65.6	76.3	189.1	89.3	38.1	67.2	67.5	56.6	91.3	211.4	75.1	63.5	140.4	101.6	108.3	79	75.7	70.3	110.1	142.9	159.6	151.8	76	115.8	49.8	153.4	165.2	67.6	91.9
Dnajc8	158.4	56	73.7	75.2	67.1	61	66.7	67	76.9	80	75	70.3	60.6	60.9	73.1	57.5	74.6	62.4	67.6	78.8	69.1	177	171.9	163.4	156.5	165.7	155.4	164.5	156	144.4
Dnajc9	180.7	68.9	31.8	34.9	59.2	46.1	90.7	35.3	55.9	72.6	48.8	95	37.7	44.7	64.2	65.6	81.4	42.5	57.2	79	69.6	138.3	233.2	203	165.5	175.5	125.6	219.5	204.3	159.6
Dnajc5	156.3	0	0	83.6	68.8	0	0	0	73.2	64	0	0	0	74	72.3	0	0	0	63	78.3	0	0	0	156.3	153.8	0	0	0	149.7	162.9
Dnajc7	148.9	65.3	67.1	66.8	76.2	63.5	78	81.4	69.9	77.9	77.3	76.7	84.6	74.3	76.1	69.7	79.6	89.2	82.9	86.8	68.6	145.5	139.3	154.5	138.8	165.6	154.9	138.4	151.6	144.2
Aarsd1	118.5	88.9	94.9	89.8	86.6	84.2	80.5	95.3	91.9	87.3	87.3	87.4	92.8	87.4	85.4	83.1	84.8	94.2	87.1	90.3	79.6	131.2	117	126.7	133.7	140.1	127	105.8	117.1	116.8
Rpl35a	184.3	58.6	68.9	53.3	48.1	52.6	52.9	59.9	56.4	56.4	56	48.5	54.9	54.6	50.7	51.6	59.6	55.3	55.3	55.9	56.5	196.7	191.3	197.1	194.6	192.6	183.7	169.8	183.2	194.4
Dnajc2	173.5	59.3	55.3	53.9	42.2	57.3	66.6	73.4	51.2	56.3	77.8	65	69.1	49.5	53.2	82.1	71.2	58.8	48.8	52.9	79.6	174	168.4	203.2	214.3	149	163.8	175	193.3	181.1
Dnajc3	152.4	84.1	73.4	66.8	85.1	55.6	77.5	70.9	74.6	86.7	73.4	72.7	71.2	70.2	73.5	64.9	74.8	77.3	75.7	78.4	62.6	149.1	151.2	160.2	140.2	168.1	141.7	156.1	152.6	136.1
Pard3b	127.1	68	82.9	0	94.8	0	78.2	85.9	0	87.5	0	78.9	83.7	0	108.1	0	82.7	101.6	0	73.7	0	148.7	134.7	0	109.2	0	143.5	111.2	0	126.6
Hbe1	172.6	282.2	41.7	44	35.4	25.8	28.1	39.3	46	33.5	28.4	32.2	40.6	43.8	40.5	32.3	30.8	46.3	41.5	36.2	30.1	29.7	172	162.4	168.9	181.3	178.2	260.1	262.4	285.6
Pir	89.5	0	98.2	120.6	112.7	104.8	0	94	109.5	125.7	105.1	0	83.8	114.4	103.4	85.7	0	96.8	103.5	130.5	93.5	0	118.9	73.5	61.3	106.2	0	108.3	78.5	66.4
Vhl	175.2	0	90.7	65	57.2	0	0	76.2	55.8	0	0	0	102.7	58.5	82.2	0	0	88.8	70.7	64.1	0	0	112	177.5	173.2	0	0	129.7	172.6	223.3
Dr1	171.6	64.4	44	51.9	77.9	51.6	87.5	45.1	72.6	63.1	60.9	53.5	31.1	53.1	89.7	64.4	90.2	46.3	66.4	52.8	109.1	165.5	211.6	177.5	154.3	157.1	138.8	221.9	178.5	162.2
Ppp2r2d	96	0	55.7	121.7	79.7	0	0	76	83.8	164.9	0	0	83.8	93.5	148.6	0	0	118.2	89.2	81	0	0	127.1	110.8	78.1	0	0	139.2	101	47.7
Ppp2r2a	115.9	86.8	90.7	97.5	96.8	85.8	83.6	82	80.7	98.5	89	92.8	95.4	97.3	95.9	84.3	98	92.4	92.1	93	91.2	119.9	121.8	119.1	111	124.8	118.9	117.6	113.3	104.8
Pqbp1	174.6	58.5	37.3	51.4	58.8	55.4	73.8	55.7	53.3	103.6	49.1	68.1	41.5	47.8	126.5	54.9	69.9	35.8	50.7	152.3	61.7	173	214.5	200.9	57.8	174.9	156.8	215.2	196	101.1
Ccdc93	140.7	68.9	107	69.6	72.4	75.1	64.5	116.7	96.6	79.2	88.6	62.9	114.5	76.7	77.2	88.8	85.1	78.4	77.2	85.3	85.3	156.1	92	128.7	143.2	106.8	162.5	91.5	151.2	142.6
Cnpy4	127.7	81.3	0	0	70.5	0	78.6	0	0	100.8	0	90.3	0	0	85	0	93.4	0	0	95.6	0	124.4	0	0	124.5	0	131.9	0	0	123.6
Cnpy3	144.8	73.7	50.7	58.3	74.8	0	102.2	58.6	81.7	80.5	0	98.5	63.4	61.2	90.4	0	107.2	62.4	58.9	75.6	0	104.1	183.8	176.2	158.8	0	114.2	181.1	163.8	119.9
Cnpy2	157.7	76.1	69.5	62.6	68.8	71.1	87.4	78.8	81.4	69.4	69.6	79.7	81.8	60.3	62.9	58.8	81.4	78.7	72.6	75.7	69.7	141.5	146	153.5	152.8	161.2	133.9	145.2	169.5	170.4
Psmb9	53.4	0	87.4	111.6	81.3	123.7	0	122.8	129.5	115.2	130.2	0	124.8	109.2	124.5	126.6	0	127	141.7	144.4	134.7	0	77.1	57.6	74.7	42.3	0	60.9	50.4	59.9
Tmem199	138.3	0	70	0	0	33.5	0	85.6	0	0	72.2	0	97.4	0	0	100.4	0	100.4	0	0	106	0	114.4	0	0	143.6	0	132.3	0	0
Psmb7	145.5	82.1	73.1	75.8	78.5	66.2	86.3	73.5	75.9	84.3	71.7	83.5	73.3	67.6	85	66	67.2	81	72.9	70.8	69.7	146.2	150.5	157.8	149.1	164.5	134.7	148.7	150	132.4
Psmb5	157.9	75.4	71.5	70.1	67.7	78.4	72.2	66.1	67.7	66.6	81.7	72.8	66.8	70.3	72.9	75.8	67.6	66.5	71.2	71.2	71.4	152.6	166.5	159.2	158.8	149.4	159.5	162.6	161.6	162.8
Ndc80	253.1	0	0	44.9	0	11.9	0	0	39.5	0	26.9	0	0	40	0	23.2	0	0	49	0	35.1	0	0	217.7	282	270.4	0	0	208.9	318
Psmb2	151.8	72	77.5	72	74.3	63.7	68.6	69.3	73	78.1	75.8	68.8	70.8	71.7	84.4	71.4	72.6	73.6	73.5	78.4	73.8	158.6	156.5	154.8	148.3	159.7	159.4	152.3	155.1	136.5
Pxdn	166.1	62.4	59.7	66.8	57.3	55.9	75	71.6	63.6	64.3	69.9	80.4	65.5	68.7	81	67.5	80	64	73.6	73.5	68.8	145.7	174.5	160.4	158.8	160.8	156.6	164.8	167	165.1
Fam213a	104	0	72.8	69	95.1	60.4	0	115.8	123.9	114.2	117.1	0	67.4	89.2	81.9	118.5	0	121.4	120.8	121.2	96.7	0	118.3	95.2	91.8	93.5	0	104.4	102	95.8
Cep85l	53.9	143.6	126.4	0	0	113.9	125.7	111.3	0	0	100.1	112.2	122.4	0	0	128.7	128.8	145.4	0	0	123.9	44.3	45.1	0	0	66.3	45.4	49.4	0	0
Ric8a	159.2	0	56.1	89.7	87.4	0	0	82.4	89.2	91.4	0	0	0	88.1	88.4	0	0	30.6	93.3	79.7	0	0	209.2	116.5	120.2	0	0	221.6	123.1	132.9
Fam213b	85.7	0	109	79.5	114.1	0	0	128	110	102.5	0	0	121.1	94.6	102.7	0	0	122.3	101.4	105.5	0	0	67.6	103.2	81.1	0	0	51.9	111.3	94.1
Gtf3c3	145.6	0	0	0	63.6	0	0	0	0	78.3	0	0	0	0	69.3	0	0	0	0	82.7	0	0	0	0	160.5	0	0	0	0	145.6
Adh5	109	95.3	101.3	96.2	104.3	95.1	95.6	98.9	93.9	98.5	95.3	90.7	92	95.6	94.3	83.7	96.3	95.9	97	98.3	96.7	109.9	105.6	108.6	103	112.8	112.3	106.3	108.7	101.6
Tnfrsf1a	98	0	96.1	0	0	63.3	0	134.1	0	0	108.4	0	98.6	0	0	109.7	0	24.1	0	0	129.4	0	133.4	0	0	107	0	113.8	0	0
Daam1	147.4	71.6	71.4	62.9	66.7	48.5	111.9	77.7	60	85.7	74.4	89.2	66.8	60.3	79.2	69.3	96.6	79.3	66	87.7	98.2	123.8	150	181.7	140.4	143.8	106.9	154.9	169.1	140.3
Ankfy1	176.3	54.2	63	53.4	61.5	41.4	66.4	63	56.6	67.1	57.4	65.3	67.7	62	65.2	54.3	75.5	65.3	71.7	68.5	54	169.9	172.1	182.9	163.8	196.3	168.7	169	173.4	173.8
Farsa	142	79.5	88.6	75	70.5	76.7	74.6	81	88.1	79.6	80.2	76.6	80.6	79.2	74.6	72.3	80.4	84.5	87.5	79	83.8	143.4	133.7	134.5	145.9	140.2	145.5	131.6	135.6	150.4
Acadm	43.1	43.3	107.5	132.3	121.8	131.3	123.8	129.4	121.1	124.8	133.2	128.4	125.3	131.8	146.9	143.8	129.8	132.7	140.9	124.1	113.9	125.2	51.8	36.8	41.4	39	46.6	53.3	37	41
Rexo2	114.5	123.1	94.2	84.7	87.7	82.7	76.8	98.2	86.6	95.2	83.7	84.1	103.8	86.1	84.4	89.5	83.9	109.2	86.3	97.5	96.4	100.7	90.6	122.6	114.8	122	122.5	103.9	133.7	120.4
Pgam5	201.4	210.4	31.5	40	39.4	45.3	35.4	31.1	57.9	57	48.3	58.2	35	49.9	48.4	51.1	51.4	40.8	51.3	51.2	72.3	45.9	226.1	194	197.5	193.9	195.7	235.7	207	206.6
Pgam2	38.9	121	134.6	129.7	128.2	125.9	133.2	123.3	134.4	134.8	122.8	146.7	146.1	128.4	133.5	127.2	124.1	133.6	130.1	119.9	134.3	36.7	31.1	38.2	42	45.1	38.2	31.2	39.2	41.5
Eif1	179	58.9	63.4	61.7	58.5	63.8	61.6	55	70.2	60.9	57.7	66.7	66.2	60.3	53.6	52.6	77.8	66.5	64.6	67.1	52.2	174.6	172.7	164.7	168.4	185.3	160.5	176.2	178.4	191.6
Sdhaf3	74.2	57	0	110.3	131.5	0	95.1	0	101.3	106.3	0	97.9	0	147.9	121.1	0	129.1	0	104.8	126.7	0	134.3	0	84.6	63.8	0	74	0	51	50.5
Carnmt1	121.6	93.3	61.7	89.5	90.2	77.7	90.3	120.9	83.3	90.9	74.7	97.3	72.1	102.6	94.9	106	94.7	65.5	90.6	94.3	102	115.6	130.7	114.3	119.3	119.6	108.9	149.1	119.8	110.5
Rptor	118.4	0	84.3	0	95.8	0	0	83.5	0	97.1	0	0	80.1	0	97.3	0	0	79.2	0	99.6	0	0	134	0	112.4	0	0	138.9	0	97.9
LOC684828	172.9	70	66.3	72.2	74.2	72.2	53.8	61.8	64.9	68.1	61.5	59	56.1	58.4	61.7	61.8	63.7	58.9	61.9	67.9	59.1	179.6	178	170.8	164.8	169	174	178.9	171.8	163.3
Mrps26	129.9	125.7	91	81	87.8	96.8	76.7	79	86.6	91.9	98.4	87.6	90.5	78.3	85.6	83.1	93.7	86	87.9	77.7	77.7	85	129.8	132.6	132.3	126.4	128.1	123.6	133.6	124.7
Pabpc1	194.9	47.4	48.7	47.6	47.8	54.6	53.1	52.6	52	53.7	52.6	50.9	46.8	48.6	49.3	54.2	55.1	51.8	50.1	55.9	52.8	196.4	203.7	204.2	198.9	196.7	197	196.2	197.6	194.4
Mrps24	137.1	123.9	78.1	103.2	75.2	85.2	73.2	82.7	104.2	90.1	93.4	84.6	90.2	83.2	88.4	87.8	91.6	86.2	71.8	67.5	76	82.5	137.8	142.2	147.4	130.6	127.3	125	95.4	131.3
Mrps25	143.4	131.9	83	96.6	81.6	93.3	72.1	76.4	86.1	81.7	85.1	68.8	92.4	86.4	84.6	85.9	70.7	82.3	81.8	73.5	69.4	71.4	136	131.6	141.7	145.7	162.1	129.9	117.5	136.9
Mrps22	135.5	131.5	89.7	81.6	89	81.5	79.8	72.1	88.6	80.3	85.2	78.4	76.6	86.6	89	87.8	87.1	81.9	83.5	77.7	87.2	81.5	141.4	133.6	134.4	131.8	136.2	138.4	126.1	129.6
Mrps23	133.5	135.4	67.3	76.5	83	86.1	76.6	71.6	87.9	82.2	87.4	87.7	74.8	83.3	91.8	93.3	80.6	84.4	81.2	83.9	94.3	81.8	150.2	133.5	135.3	121.4	127.1	151.7	137.6	123.8
Dtd1	138	66	76.7	71.7	84.9	0	68.7	76.5	96.8	83.9	0	67.3	78.5	63.9	75.5	0	73.2	73	107.4	76.7	0	167.8	151.9	138	149.6	0	157	143.5	122.1	129.4
Stk3	148.9	0	0	74.2	49.7	73.1	0	0	80.6	77.4	72.4	0	0	52.9	59.2	61	0	0	53.5	90.6	80.9	0	0	202.7	164.6	160.4	0	0	136.1	158.6
Dis3	162.3	87.5	0	0	52.6	0	64.8	0	0	71.5	0	62	0	0	78.6	0	84.9	0	0	115.1	0	153.1	0	0	105.3	0	147.8	0	0	176.9
Eif6	161	65.5	71.1	60.9	74.2	0	66	74.4	67.4	72	0	66.8	65.2	64.9	85.2	0	69.9	81.9	79.7	72.7	0	154.1	157.2	156.7	150.3	0	177.7	150.2	170.4	145.6
Zfp422	125.8	87	85.6	96.7	0	0	88.6	96.5	100.9	0	0	103	101.3	63.8	0	0	94.4	91.5	64.1	0	0	107.3	115.8	126	0	0	119.7	109.3	148.4	0
Plp2	147	40.4	44	45.6	63.2	32.8	77.2	75.5	86.1	95.5	67	84.9	95.6	102.5	98.2	80.7	93.8	105.3	118.7	106.4	89	153.5	140	108.9	110.2	149.9	150.1	139.6	138.3	126.6
Zyx	180.5	59	53.7	62	58.5	46.8	59.8	63.1	65.8	64.4	56.7	58.8	52.7	52.6	59.5	49.9	64.8	61.9	62.1	74.6	50.5	181.1	184.2	181.5	175.2	198	176.4	184.3	176.1	167.8
Luc7l2	181.2	55.7	56	65.1	60.4	67.5	58.7	56.3	57.2	59.4	68.1	57.2	54.6	55.6	61.4	59.5	65.6	53.5	56.8	64.8	62	178.5	190.2	179.6	176.1	174.2	184.3	189.5	185.7	177.9
Psmg4	126.4	0	0	0	103.8	0	0	0	0	77.3	0	0	0	0	82.7	0	0	0	0	58.6	0	0	0	0	151.2	0	0	0	0	126.4
Cpsf4	165.5	70.7	0	0	51.2	0	72.2	0	0	56	0	65.1	0	0	54.5	0	86.8	0	0	57	0	153.2	0	0	202.1	0	152	0	0	179.1
NADH4	67.7	0	144.4	103.2	166.3	156.3	0	101.7	109.8	103.2	100.3	0	95.4	134.2	81.1	93.2	0	112.2	136	118.3	89.7	0	74.2	60	63.7	86	0	72	56.8	67.5
Gpat3	90.2	0	108.9	0	115.1	102.6	0	103.5	0	109.7	99.2	0	109.9	0	107	96.8	0	115.5	0	92.5	91.9	0	76.4	0	90.5	110	0	85.9	0	85.2
RGD1311745	147.8	63.2	0	0	62.9	0	52.9	0	0	62.7	0	60.2	0	0	74	0	79.4	0	0	102.5	0	187.2	0	0	159.3	0	157.1	0	0	138.6
Otud4	113.6	60.1	84.5	0	0	0	86.7	66.1	0	0	0	99.9	123.1	0	0	0	94.3	103.9	0	0	0	140.1	114.2	0	0	0	118.9	108.2	0	0
Fmc1	85.6	0	110.9	94.6	96.1	0	0	147.9	95.2	107.3	0	0	92.2	109.7	130.9	0	0	88.2	106.2	118.3	0	0	77.4	93	75.5	0	0	83.5	101.2	72
Cpsf1	159.3	50.4	80	0	0	78.1	42.7	77.5	0	0	63.9	51.8	87.9	0	0	83	63.4	88.6	0	0	78.1	197.3	131.1	0	0	148.5	194.4	135	0	0
Me3	41	40.7	124.6	140.4	133.5	131.6	132.6	118.7	124.2	133.5	120	124.8	127.8	130.5	138.1	132.9	119.9	126.1	128.9	129.8	138.7	135.2	52.2	38.1	33.6	37.7	43.3	50.6	38	31.4
Plcd1	99.3	99.3	96.1	105	94	92.8	98.6	102.3	98.3	91.2	94.1	91.5	98.5	102.2	95.4	99	100.3	98.2	108.6	109.8	116.5	114.2	103.1	97	102.5	98.8	95.3	101.8	88.9	107
Serinc1	149.3	76.3	75.5	112.9	66.2	69	85.5	85.2	96.8	62.6	109.1	79.3	74.9	37.2	80.8	124.3	91	74.2	80.7	67.6	102.4	124.7	145.4	120.9	165.2	195.2	143.2	144.7	151.6	157.6
Ndufa6	41.8	133.2	120.6	133.3	142.8	132.9	135.4	130.2	128.5	130.7	122.5	129.4	126.3	137.4	129.3	131.7	117.9	130.7	126.5	121.1	119.8	43.4	45.7	37.2	38.3	46	40.7	46.6	37.1	37.7
Ndufa7	41.2	117.2	113.7	131.3	137.3	128.2	131.6	134.9	137.3	129.6	132.1	138.2	133.5	131.1	128.9	126.9	121.8	135.4	125	119.8	127.8	45.9	41.7	38.2	43.2	43.1	45.3	40.7	37.1	41.2
Ndufa4	46	130.1	134.3	126.8	136.9	133.8	126.5	124.7	122.3	118.8	123.3	128.8	127.4	126.1	124.3	120.3	120.2	125.5	132.1	126	126.7	47.1	44.5	46.2	48	49	47.2	43.6	46.4	46
Ndufa5	43.5	128.2	121.8	139	137.5	125.3	130.6	128.3	131.9	130.9	119.3	129.6	129.8	136.9	131.1	123.9	119.5	132	123.5	119.5	117.7	46.3	46	35.5	40.8	57.6	45.8	42	33.2	40.1
Ndufa2	47.7	131.2	114.8	127.5	128.7	119.2	126.3	130.5	129.9	135.1	125.2	131.6	130.5	125.5	133.3	127.1	122.1	125.4	119.4	108.6	127.2	46.4	49.5	48.8	47.7	50.1	42.3	49.2	49	46.5
Ndufa3	44.4	123.5	114.3	134.1	140.9	119.2	136	137.5	126.5	131.3	125.6	133.7	126.6	136.7	129.1	132.3	120.8	126.5	125.1	120.9	123.4	44.2	44.9	38	38.5	48	41.8	50.2	39.5	39.3
Nfu1	95.9	87.1	94.1	100.7	114.3	105.7	96.5	99.2	99.3	118.4	100.7	97.9	115.5	108.1	110	104.4	105.4	99.5	100.3	96.8	107.7	110.7	101.4	100.4	85	96.1	96.3	90.2	91.2	75.5
Sec13	148.5	75	71.7	78.9	69.5	65.3	59	76.2	75.7	81.1	74.2	63.4	71.9	73	80.1	71.7	77.9	71.4	73.6	82.9	66.9	164.9	163.8	150.8	150.2	168.4	159.8	145	148.1	136.3
Pepd	135.4	78.4	77.2	78.2	73.7	73.5	86.5	83.8	86.3	80.3	80.1	90.4	82.4	85.8	84.2	78.9	95.4	96.6	91.1	99.1	87.9	120.3	127.3	121.8	128	136	129	132.7	136.9	134.7
Ndufa8	41.5	130.5	120.5	121.7	135.2	128.9	135.8	133	122.4	134.7	129.8	127.1	129.2	137.4	128	132.8	125	132.9	131.7	121.1	121.5	40.9	42.7	44.9	40.3	44.6	40.6	41.8	41.9	40.6
Ndufa9	55	53.8	127.5	122.3	123.5	132.7	123.8	120.9	126.5	122.5	125.6	119.8	114.4	120.2	134.7	122.7	126.2	117.3	120.3	122.8	114.9	117.3	60.3	57	48.5	52	57.2	59.6	53.7	48.1
Coro1b	153.5	77.8	69.4	69.2	54.3	68.1	74.8	85	78.8	76.7	77.4	70.7	74	72.2	68.2	67.8	71.4	73.4	78.4	70.1	72	163.8	149.1	144.9	163.3	161.9	141.6	149.1	156.5	167.4
Coro1c	176.6	62.3	41	47.6	40.7	44.9	75.9	64.4	60	60	54	69	51.5	56.2	59.1	60.3	66.5	57.2	67	75.9	55.4	163.6	199.8	195.2	193.8	195.5	162.7	186.1	174	170.5
Clec14a	103	86.3	0	96.7	0	0	108.2	0	98.2	0	0	89.2	0	84.9	0	0	124.5	0	123	0	0	87.7	0	95.2	0	0	104.1	0	102	0
Lrch1	82	0	0	120.2	132.3	0	0	0	43.5	100.7	0	0	0	114.9	80.4	0	0	0	108.7	179.6	0	0	0	113.2	42.7	0	0	0	99.6	64.3
Ada	95.7	84.1	92.5	100.9	90.5	88	95.9	98.6	109.8	104.9	103.3	111	111.7	102.8	114.9	91.8	101.5	96.3	110.7	118.3	123.3	104.2	100.6	86.9	84.1	94.7	103.3	100.2	88.9	87.3
Armc10	137.3	100.5	67.5	75.2	83.3	0	94.8	78.1	71.7	63.8	0	87.5	76.5	84.5	80.1	0	87	87.7	83.1	83.6	0	118	142.7	141.1	144.2	0	112.3	147.5	144.4	145
Pycard	93.7	75.8	96.4	0	71.2	50.3	98.5	97.5	0	118.4	79.7	113.7	111.3	0	113.1	133.5	105.8	114.2	0	132.5	116.5	101.7	90.5	0	79.9	124.6	104.3	90.1	0	84.9
Ctdp1	148.8	0	49.1	75.2	60.4	0	0	65.6	61.1	79.1	0	0	57.8	107.7	86.3	0	0	58.4	96.1	96.9	0	0	185.9	155.7	118.6	0	0	183.3	104.3	158.7
Adk	129.6	88.7	92.4	91.3	89.1	88	89.6	100.6	94.5	95.3	85.8	83.3	87.8	84.2	85	68.6	83.8	84.9	79.7	83.5	78.8	124.5	112.7	123.7	121.1	134.8	130.1	121.6	126.6	126
Yes1	138.9	66.9	80.8	84.4	80.1	70.8	79.4	71.7	83.4	87.1	82.6	87.9	92.2	91.8	81.3	94	92.2	89.8	94.3	102.3	91.5	125.6	119.4	118.3	116.9	121.1	148	146	127.8	132.4
Serpinb6	75.9	111	116.8	102.4	99.7	110.5	123	131.9	128.8	114.2	118	107.2	110.1	113.2	115.7	101.1	131.1	121.4	120.9	119.3	99.2	60.8	53.9	61.3	70.1	79	66.9	65.9	73.4	81
Dctpp1	186.4	0	24.5	57.4	64.8	0	0	24.2	58.3	70.2	0	0	36.7	71.4	66.1	0	0	36.2	60.3	64.4	0	0	247.1	183.9	175.1	0	0	231.2	168.6	159.4
Lrpprc	126	121.7	85.7	83.2	74	79	80.2	90.3	89.3	85.7	88.7	89.5	95.8	91	100.6	97.8	95.8	79.5	86.1	89.2	88.7	91.2	126.3	128	127.1	124.1	124.5	122.4	122.4	123.3
Adprhl2	128.3	74.1	90	86.6	81.9	79.7	87.3	99.1	83.3	87.7	89.6	91.5	90.1	86.5	88.3	91	89.7	93.5	92.6	87.6	87.6	125.5	107.9	125	123.2	119.4	131.9	119.4	126	131.3
RGD1310507	88.3	119.3	107.6	107	113.4	87.5	102	139.8	131	123	91.5	114.7	102.5	109.7	107.9	91.4	115.5	87.3	88.2	106	90	72.9	76.3	74.9	73.6	125.5	75.7	86.5	89.1	76.1
Mri1	114.2	75.6	103.8	107.6	81.3	107.1	79.1	115.2	93.9	88.6	108.5	86.2	104.5	89.4	74.5	91.7	84.8	86.3	95.1	89.5	90.5	132.8	100.5	110.6	128.7	103	141.4	89.7	103.5	137.4
Fsd1l	140.9	68.3	99.3	0	67.3	59	72.1	92.1	0	69.8	59.6	70.5	89	0	74	74.5	74.8	95.4	0	69.7	69.3	169.5	117.8	0	171.5	173	144.9	106.4	0	147.7
Bag2	166.9	59.6	63.6	60.1	58.6	58.9	67	68.4	64.7	63	67.2	63.7	61.3	62.8	59.9	59.3	59.4	70.4	64.6	59.8	62.2	184.7	177.1	181	186.6	181.8	165.6	159.2	166.8	172.1
Bag3	79.4	104.4	106.6	111.6	104.2	104.4	102.1	107.4	109.6	108.1	107.4	118.8	119.8	105.7	108.4	111.5	114.4	111	113.5	123	105.9	81.6	79.6	80	80.4	83.5	78.7	75.6	79.5	76
Bag1	122	143.9	80.9	87.4	60.9	79.1	111.8	75.4	93	81.2	97.9	95.7	85.2	79.2	99.5	101.1	86.7	72.2	88.7	91.5	90.2	93.8	124.2	129.1	128.3	113.3	68.1	162.1	122.6	138.7
Bag6	147.9	74	58.1	62.4	65.2	55.3	84.6	66.3	79.9	80.8	66.9	93.2	74.9	68.8	84.7	68.4	93.9	77.1	76.8	82.5	75	128.2	168.4	161.9	144	169	126.1	155.1	150.2	142.7
Heatr3	137.2	0	95.1	61.7	0	0	0	82.5	72.2	0	0	0	90.2	69.6	0	0	0	88.2	65.3	0	0	0	137.8	163	0	0	0	106.2	168.3	0
Bag5	145.9	67.7	0	72.9	72.1	0	71	0	74.7	81.9	0	79.6	0	93.9	60.7	0	79.4	0	102.1	79.5	0	149.4	0	127.2	150.3	0	152.9	0	129.2	155.5
Rtn1	120.7	100.7	108.5	91.7	89.2	81.7	82.5	87.4	99.1	93.8	83	77.7	81.5	99.2	86.1	76.5	95	85.1	92.7	91.7	73.3	129.3	122.4	113.1	120	135.6	114.8	115.1	104.2	119.2
Vdac3	63.3	121	113.7	115.9	124.2	126.3	113	128	116.7	114.9	112.9	108	116.4	122.2	115.1	123.4	122.8	119.5	119.2	120.2	106.7	67.9	60.5	63.2	63.8	67.9	67.4	62	62.7	61.8
Tbc1d13	130.3	0	104.2	94.3	0	0	0	88.1	84.9	0	0	0	114.5	71.1	0	0	0	65.6	75.9	0	0	0	110.5	130.3	0	0	0	117.1	143.4	0
Stambp	131.3	0	0	82.1	0	0	0	0	99.5	0	0	0	0	82.2	0	0	0	0	81.6	0	0	0	0	123.3	0	0	0	0	131.3	0
Tbc1d17	195.1	53	36.3	0	0	0	53.4	39.9	0	0	0	67	45.9	0	0	0	62.8	50.5	0	0	0	180	221	0	0	0	183.8	206.4	0	0
Zfp259	167.9	0	0	0	64	41.5	0	0	0	115.4	80.4	0	0	0	54	67	0	0	0	66.8	79.5	0	0	0	148.6	146.9	0	0	0	151.1
Tbc1d15	199.6	44.7	44.3	45	50.6	49.5	54.9	49	42.1	54.6	59.8	46.9	41.1	38.9	47.4	54.5	51.7	53.4	54.7	57.4	52.1	192.3	209.9	212.3	211.5	183.2	209.5	202.3	207	178.4
Dlg1	110.5	103.4	88.3	83.2	84.2	101.7	98.5	101.2	100.8	97.8	94.1	100.5	99	93.7	101.2	95.7	94.8	94.1	89.9	88.5	89.6	101.4	105.2	114.8	116.6	109.7	101.4	112.2	117.7	111.8
Ddx17	200.4	41.3	61.3	56.1	53.9	45.4	50.1	61.7	54.6	51.8	37.3	62.8	64	63.5	42.5	40.3	45.6	62	66.7	51	40.4	193.5	178.1	170.2	192.7	211.2	206.7	172.8	188.8	208.2
Efnb1	81.9	0	0	121.8	85.3	0	0	0	99	149.8	0	0	0	97.6	141.4	0	0	0	99.4	64.8	0	0	0	90.4	86.7	0	0	0	91.8	71.9
Rab3gap2	123.3	67.7	68.3	0	0	94.4	81.3	101.5	0	0	85.9	76.1	94.4	0	0	92	100.7	96.1	0	0	92.9	133.9	127.9	0	0	117	140.4	111.8	0	0
Rps27l	178.6	67.4	54	33.7	0	0	68.6	57.7	31.4	0	0	62	58.8	54.1	0	0	54.4	65.4	45.1	0	0	185.3	200.8	225.4	0	0	162.4	163.3	210.2	0
Plekha5	142.6	67.1	0	0	59.1	0	78.8	0	0	89.5	0	88.9	0	0	90.6	0	88.2	0	0	95.8	0	138.2	0	0	118.4	0	138.6	0	0	146.6
Cr1l	134.1	80.2	102.1	85.5	66.5	82	90.3	94.6	87.2	106.8	68.8	76.6	108.8	78	91.6	67.4	105.1	70.3	86.9	85.1	55.4	125.8	114.1	132.4	126.5	141.4	121.9	110.2	130	123.6
Flad1	99	106.1	94.1	78.2	85.4	0	92.2	115.7	91	75.3	0	101.8	77.5	121	115.4	0	112.4	136.3	97.2	100.7	0	95.7	90.3	106.6	111.2	0	91.8	86.1	106	112.1
Ddx18	166.5	50	0	88.6	34.8	0	65.5	0	89.9	61.9	0	76.4	0	85.4	31.5	0	76.4	0	76.6	51.8	0	161.4	0	132.3	218	0	170.3	0	127.1	202.1
Uba5	134.8	85.5	73.6	74	81.8	62.2	89.4	84.3	77.3	86.3	83.5	92.8	79	89.9	92.3	74.4	91.3	82.3	84.3	89.3	82.3	123	137.9	137.3	123.4	148.7	118	142.9	137.3	126.9
Rabep2	152.6	53.3	69.9	73.2	42.1	61.8	72.7	75.7	83.1	74.1	69.1	80.3	76.4	76.8	95.4	77.9	90.7	90.9	85	88.5	87.2	149.1	142.7	135.4	144.8	141	153.9	144.4	146.6	155.1
Ndufa11	45	136	135.7	121	145.2	118.6	127.3	128.4	115.5	114.5	112	116	121.7	145	131.1	127.5	132.3	133.1	131.7	135.4	125.4	44.1	37.2	42.4	37.8	60.4	44.4	44	44.4	36
Ndufa12	51.9	123.7	132.3	124.8	129.3	122.2	121.1	134.6	123.7	124	114	116.1	123.7	137.1	118.3	122.3	115.8	127.2	126.1	119	115.6	62.6	41.8	45.6	54.8	64.8	60.7	40.4	42.7	54.5
Rabep1	140.5	72.1	69.9	66	87.3	72.7	73.6	72.5	94.6	98.6	61.9	86.5	73.5	86.2	83.1	105.1	84.8	75.4	92.9	92.7	76.9	138.5	151.7	130.7	117.6	132.3	144.3	157	129.6	120.6
Thbd	102.6	69.2	89.2	96.6	68.7	59.3	85.2	109.2	101.3	107.2	98.1	86.7	102.9	104.8	121.9	106.6	123.9	118.9	110.5	111.9	125.4	126.9	86	96.9	86.6	93.5	108.2	93.9	89.9	103.8
Rnaset2	173.2	80.7	69.7	62.2	62.2	0	81	62.2	70.2	74.6	0	98.2	68	63.7	64.6	0	86	62.9	75.1	72.6	0	121.2	143.2	144.4	144.8	0	133	194	184.5	181.2
Srsf4	175.4	60	63.4	66.1	68.2	49.1	63.5	72.7	70.4	76.7	55.2	63.5	71.3	59.4	70.9	49.9	66.1	69.3	68.2	69.8	42	174.7	159.6	167.8	158	187	172.2	163.7	168.1	156.4
Srsf7	189.5	57.9	52.7	62.4	54	50.8	62.4	53.1	56.4	59.6	55.1	62	48.9	55.1	58.4	44.4	63.8	54.6	54.8	70.1	48.8	178.6	195.3	186.2	174.8	192.2	175.3	195.5	185.1	183
Srsf6	195.8	53.1	46.7	57	52.9	45.9	53.3	48.4	60.5	55	52.2	52.2	46.8	66.5	54.9	49.1	58	44.2	56	57.5	57	191.3	203.3	180.9	189	188.9	192.1	210.5	179	190.7
Srsf1	190.4	54.6	47.8	60.5	52.3	58.9	54.1	53.1	60.5	56.8	62.4	54.1	51	54.4	51.5	51.4	55	55.1	53.5	53.6	49.3	203.3	191.5	186.5	189.4	187.4	178.8	201.6	184.7	196.4
Rps23	182.6	59.1	54.6	52.5	50.9	53.3	60.9	57.1	54.4	55.6	53.6	63.5	53.2	59.7	53.9	52.5	64.3	60.8	58.2	58.3	56.1	179.9	189.7	191.4	195	198.6	172.3	184.7	183.8	186.2
Rps20	180.5	63.5	54.4	55.9	54.6	57.3	55.8	51	57.5	57.4	61.2	61.8	50.9	55.3	57.7	53.5	66.1	55	54.8	59.5	61.7	178.4	201.9	193.8	187.7	190.6	174.5	186.8	182.7	183.1
Srsf2	195.5	50.9	50.5	47.3	48.3	51.4	49.4	53.6	48.6	50.7	50.3	48.6	51.8	46.6	47.1	48.1	54.1	54.6	56.2	57.3	53.7	209	198.2	203.9	196.9	195.2	188	191.4	197.3	199.6
Tmlhe	133.7	123.7	128.2	110.7	112.6	85.6	90.2	89.8	74.6	81.3	60.2	81.6	82	97.6	71.2	74.3	64.9	80.5	65.8	94.4	106.7	60.9	119	134.4	125.5	134.5	155.1	100.4	116.9	115
Srsf9	192	0	0	55.4	48.4	0	0	0	61.6	51	0	0	0	66.3	51.5	0	0	0	75.7	67	0	0	0	162.2	177	0	0	0	178.8	205.1
Rps28	186.8	46.5	50	49.6	50.6	47.6	49.2	55.8	57.1	69.5	56.1	54	59.8	55.8	59.4	56.1	55.5	55.4	58.3	59.8	57.8	205.1	194.5	186	184.4	191.7	189.6	184.4	193.3	176.3
Esd	76.8	117.1	115	111.8	110.6	111.5	104.9	109.2	110.9	120.8	112	105.2	109.9	118.1	116.5	106.6	114.6	110.9	101	105.1	95.7	81.1	78.4	82.1	76.6	90.1	77	76.5	76	70.4
Mmaa	87.3	94.9	103.5	104.9	102.5	0	0	103	108.6	96.9	0	0	108.2	117.5	96.1	0	0	111.3	95.8	105.5	0	0	86.1	86.4	89.2	0	0	87.9	86.8	109.8
Rcn3	199.1	31.5	41	32.5	31.9	32.7	40.9	54	40.8	47.5	51.4	41.6	58.8	53.5	45.9	43.2	58.1	64.2	61	69.8	52.7	237.6	190.7	210.3	204	208.6	190.2	191.2	201.9	200.8
Lcp1	115.4	86.1	77.5	69	88.6	79.7	87.4	91.3	84.9	105.2	87.9	84.1	88.6	86.2	98.8	75.3	118.7	100.9	119.5	130.1	116	116.5	115.6	118.1	89.6	107.3	107.1	126	122.3	87.6
Mmab	128	71.2	63.8	113.6	97	88.5	120.3	104.8	118.4	114.4	100.5	110.4	113	125.3	117.2	116	127.3	118.1	124.2	127	128.9	133.6	126.1	62.1	74.1	91.8	60.1	68.1	56.4	70.3
Slirp	114.6	110.7	87.4	90.5	103.6	89.9	85.5	106.8	106.9	105.6	82.6	72	115.8	97.8	105.8	92.5	85.4	80.6	93.7	99.3	93.5	78.3	109.2	105	94.2	127.1	137.2	100.1	106	91.6
Nck2	123.4	0	80	0	0	0	0	94.8	0	0	0	0	74.7	0	0	0	0	70.3	0	0	0	0	156.8	0	0	0	0	123.4	0	0
Dars	160.7	155.9	67.9	69.3	71.2	71.5	64.5	68.8	70.1	68.2	76	67.2	70.7	69.7	71.9	75.2	65.3	77.6	72.1	76	75	68.7	158	162.5	160.9	154.8	167.4	157	156.4	151.8
Pspc1	167.4	61.8	64.5	77.9	51	50.3	59.8	82.2	91.9	64.8	60.2	69.3	69.5	71	54.5	47.2	65.5	106.5	66	63.9	47.8	172.3	131	146.3	183.8	203.7	171.2	146.4	146.7	181.9
Lrrc1	127	80.1	84.9	83	93.6	0	90.6	85.3	82.8	69.2	0	84.3	100.8	93.3	86	0	90.3	65.8	86.9	94	0	130.5	122.8	125.7	142.3	0	124.1	140.4	128.4	114.9
Mrpl50	118.2	109.8	102	137.5	120.5	92.7	79.4	107.5	133.6	110.7	103.6	75.2	107.6	0	89.5	89	69.1	107.7	63	100.2	83.3	88	94.3	134.4	89.4	132.6	140.3	80.9	131.5	89.6
Ndufaf5	99.9	0	109.4	90.5	0	92.9	0	78.4	96.6	0	98.4	0	105	104.5	0	79.6	0	114.7	110	0	97	0	102.2	98.9	0	122.2	0	90.3	99.6	0
Ndufs1	48.7	48	127.2	122.3	123.7	132.6	122.1	125.8	133.1	122.8	131.8	123.4	121.4	127	134.2	128	127.6	120.9	124.2	127.9	118.5	122	52.3	47.6	45.6	45.2	52.7	52.5	45.9	45.8
Ndufs2	53	51	126.6	120	121	130.5	123.2	126.2	131.1	121.4	124.6	121.7	117.9	125.8	136.1	124.1	125	117.6	124.8	126.4	118.3	117.8	56.7	50.8	47.8	52.1	57.7	55.1	47.5	47.4
Ndufs3	45.9	43.6	127.6	121.5	127.7	138.8	132.8	134.8	136.8	132.7	131	124.8	126.5	126.2	133.3	125.5	126.1	119.6	125.8	123.9	117.3	119.9	45.7	46.5	42.4	45.8	49	45.7	43.2	40
Ndufs4	37.4	37.3	130.3	121.7	132.9	143.1	134.8	140.5	134.2	133.3	134	131.6	141.2	133.9	131.6	126.7	132.2	117.1	138	124.6	119.8	124.9	36.5	35.7	37.6	38.9	38.1	34.4	36.5	39.9
Ndufs5	51	123.7	120.8	124.7	124.3	115.7	125.7	135	127.7	140.4	113.6	129.1	126.1	136.6	117.9	120.5	119.4	123.9	128.6	111.1	116.1	51.3	47.7	42.2	53.2	69.9	50.9	46.5	40.2	53.2
Trmt10c	144.3	80.8	76.2	75.4	73.2	74.8	73.5	84.3	75.4	82.7	68.4	71.5	77.5	87.2	81.4	73.2	84.5	81	88.5	88	82.6	139.1	136.7	134.4	133.9	154	150.5	144.3	139.1	140.7
Ndufs7	49.8	48.3	129.3	115.8	122.3	133	123.6	132.3	127.7	124.4	126.1	119.7	126.8	123.9	134	128.4	130.3	121.7	126.2	126.5	119	118.2	45.6	54.2	46.8	46.7	55.9	44.3	52.2	46
Ndufs8	43.1	39.8	129.7	127.4	127	144.9	130.6	135.2	133.7	129.1	128.8	119.9	132.8	126.1	135.5	128	133.3	122.1	128.8	129.3	120.7	122.5	40.5	43.7	41.2	41.4	48.8	39.7	40.3	37.8
Atp6v1b2	133.7	132.1	82.9	81.2	87.7	70.7	79	83.7	82	78.6	80.6	80.2	92.1	89.2	85.4	85	76.4	93.2	92.3	86.6	84	80.3	123.4	129.9	131.4	139.4	144.2	124.7	125.4	130.3
Gbe1	93.8	96.8	99.8	98.8	102.6	104	92	108.6	108.2	103.7	109.8	95.9	103.7	101.1	97.9	102.6	94.6	104	104.7	107.6	106.3	100.9	91.2	92.5	91.3	87.7	106.3	92.7	94.7	96.8
Sugt1	146	71.3	83.6	65.4	65.7	65.9	71.3	88.2	72.1	75.4	75.7	69.2	78.7	71.5	72.8	79.8	73	82	78	72.5	86.3	163.6	137	161.5	167.3	142.4	151.6	130.7	151.5	146.4
Mpc2	42.8	137.2	132.5	123.4	141.4	132	122.6	122	108.5	119.4	122.6	130	136.6	141.4	134.1	132.3	129.4	126	128.8	122.4	123.8	40.9	42.8	48.4	42.2	45.2	39.9	40.1	49.5	40.5
Rapgef2	149.4	0	70.7	0	0	0	0	63.9	0	0	0	0	59.2	0	0	0	0	76.8	0	0	0	0	180	0	0	0	0	149.4	0	0
Prps1	135.4	81.6	90.8	89.3	79.4	77.5	77.8	79.1	74.3	84.9	84.1	77.1	81.5	79.2	78.9	81.4	76.6	82.8	76.6	84.9	89.7	141.5	138.6	141.5	138.6	135.6	145.4	127.3	139.2	133.3
Fmnl1	139	141.1	0	0	50.2	0	81.4	0	0	72.1	0	119.1	0	0	65.9	0	141.2	0	0	78	0	74.9	0	0	98.1	0	42.3	0	0	235.7
Prkce	117.4	0	103.9	83.5	83.5	0	0	89.2	91.6	101.7	0	0	95.6	81.6	99.2	0	0	90.9	85.5	96.1	0	0	104.9	127.1	113.5	0	0	115.5	130.7	106
Prkcd	170	60.2	56.7	59.2	58.8	58.4	71.4	67.8	65.7	58	69.5	68.8	67	63.9	62.6	55.3	74.3	73.9	71.1	72.7	72.6	165.8	171	169.6	170.7	164.9	159.4	163.6	170.5	177.2
Esyt1	131.7	0	87.5	79	73.1	66.2	0	108.7	78.1	73.6	78.9	0	95	86	78.7	72.6	0	101.2	92.5	90.8	80.5	0	105.5	136.8	141.5	147.1	0	102.1	127.6	142.5
Ufd1	112.2	109.4	103	83	101.4	100	106.2	99.2	85	100.7	96.8	101.7	93.6	86.1	105.9	94.2	99.6	66.1	92.4	61.5	68.3	91.4	128.9	132.5	112.9	119.3	91.7	109.2	121	117.6
Tom1l2	109.4	77.7	95	83.8	90.6	91.2	87.4	97.9	97.5	98.7	100.7	94.4	94.6	89.3	90.5	90.8	102.6	99.7	99.8	97.9	93.7	124.8	111.7	120.9	108.3	113.6	113	101.1	108.6	113.9
Efr3a	122.9	83	87.9	86.9	80.5	80	90.5	88.8	88.9	88.3	92.2	92.9	86.5	82.6	92.7	88.2	91.1	82.9	88.6	97	101.3	121.9	127	123.4	124.1	117.8	120.6	126.8	129.6	117.3
Prkab1	101.4	0	107.4	0	0	0	0	74.4	0	0	0	0	93.8	0	0	0	0	122.2	0	0	0	0	100.8	0	0	0	0	101.4	0	0
Rnmt	178.6	48.1	53.1	60.9	67.1	0	65.8	76.4	71.5	66.2	0	50.5	64.5	66.1	59.8	0	62.3	65	64.7	86.2	0	166.3	172.7	161.5	156.7	0	206.9	168.3	175.3	164
Txn	116.3	95.8	99.8	98.7	90.6	89.7	93.9	92	94.6	96	92.7	90.3	96.6	90.9	91.7	86.9	88.7	89.8	83.5	92.3	89.9	122.5	111.5	111.2	110.8	118.1	108.9	110.3	121.1	118.5
Fnbp1	150.9	0	64.9	37	28.2	43	0	65.7	94	111.4	94.3	0	77.7	67.2	63.1	62.4	0	78.4	93.7	131.4	96.9	0	147.5	148.5	155	136.1	0	165.7	159.6	110.8
Bud13	130.4	0	89.2	0	0	0	0	87.8	0	0	0	0	82.3	0	0	0	0	79.8	0	0	0	0	130.4	0	0	0	0	130.4	0	0
Mprip	161.4	80.3	89.8	0	0	42.7	85.7	0	0	0	56.2	90.6	96.3	0	0	47.6	124.8	97.6	0	0	87.2	97.4	152.4	0	0	167.3	121.1	164	0	0
Vta1	148.5	74.4	78.9	77	0	0	74.4	78.1	72.9	0	0	68.2	82	73.9	0	0	76.8	91.9	69.7	0	0	147.1	129.4	159.8	0	0	159.2	139.7	146.7	0
Lsm14a	165.1	51.9	52.9	42.7	57.1	114.2	61.9	55.1	57.1	45.2	104	66	65.3	57.4	36.7	94	68.3	57	56.2	42.3	102.8	179.4	190	204.1	213.9	99.3	172.5	179.7	182.4	204.9
Atp1b3	105.5	98.3	109.1	102.5	0	98.9	88.3	96	84.7	0	99	84.4	94.7	102.9	0	103.4	101.3	98.1	88.7	0	112.9	115	99.8	104.3	0	95.6	112.6	102.1	116.9	0
Atp1b1	82.4	117.7	116	120.4	123.4	118.1	101.3	112	104.3	110.2	109.5	108.7	105.4	100.4	109.6	101.2	103.1	105.8	99.5	98.5	100.6	84.2	80.2	88.2	83.1	87.1	85.1	80.6	87.3	75.3
Atg3	152	56	57.7	70.1	56.9	59.7	88.7	70.7	76.9	78.9	70.7	81.3	72.9	73.6	72.2	59.5	104.4	89.8	85.1	84.5	67.7	136.6	156.5	149.7	151	169	133.1	152.4	144.6	156.4
Arfgap2	173.1	59.7	57.8	63.9	54.3	63.5	59.3	59.6	62.4	64.4	61.5	67.6	58.7	60.9	63.2	64.7	67.2	59.9	63	71.4	68.2	179.4	185.2	173.9	174	170.7	166.8	178.8	176	172.7
Arfgap3	185.7	53.8	60	38.7	42.1	39.2	78.3	56.6	49.5	58.4	56.1	64	56	59.4	48.2	50.2	85.3	70.5	55.1	67.5	53.6	161.4	174.4	203.3	190.3	199.6	157.2	182.6	194	193.4
Arfgap1	135.3	97.6	65.9	81.9	71	91.4	92.7	65	76.7	78.4	90	90.4	59.1	79.2	79.6	79.2	93.5	80.8	69.3	74.9	75.8	103.5	163.2	148.4	161.5	154.5	122.2	166	144.6	134.5
Pvalb	8.9	0	0	25.6	0	0	0	0	469.6	0	0	0	0	42.8	0	0	0	0	39.2	0	0	0	0	13.9	0	0	0	0	8.9	0
Fbl	197.8	68.9	56.6	47.3	44.2	33.5	61.2	54	43.9	45.8	42.3	56.4	45.2	49.5	42.5	39.8	65.7	50.7	54.4	51.6	35.2	171.6	206	210.7	209.9	223.8	176.3	187.4	194.2	205.9
Abcc9	106.4	96	0	92.1	0	0	86	0	94.6	0	0	91.3	0	94.9	0	0	97.1	0	115.5	0	0	118.4	0	101.3	0	0	111.3	0	101.5	0
Qrsl1	98.9	100.9	102.7	112.5	77.7	70.5	89.3	88.1	109	76.7	107.3	82.7	105	129.4	104.4	104.9	101.1	101.8	110.7	102	117.5	108	102.5	72.6	122	95.5	101.9	99.9	65.9	117.2
Rbbp9	135.8	69.2	105.5	63	0	0	80.6	99.5	87.4	0	0	81.7	103.8	78.4	0	0	87.7	94.8	75.2	0	0	124.4	93	148.4	0	0	156.4	103.4	147.5	0
Syngr2	110.5	0	0	0	95	0	0	0	0	108.9	0	0	0	0	92	0	0	0	0	104.2	0	0	0	0	89.3	0	0	0	0	110.5
Csde1	159.3	69.3	66.7	64.5	62.4	59.2	67.6	65.8	63.8	77.2	62.3	68.6	69.3	65.5	73.8	65	69.2	66.2	64	74.9	64.4	167.8	174.9	180	161.8	179.1	157.4	157.1	162.1	149.9
Lima1	143.9	49.8	86.2	83.9	62.8	70.1	121	103.3	76.2	85	83.3	73.3	114.8	77.7	72.7	83.2	60.8	111.8	86.9	110.4	77.6	103.3	79.8	131.3	134	141	191.7	104	144	135.2
Rbbp7	189.1	50.2	50.8	49.3	55.2	53	60.8	56.2	49.4	63.2	73.9	55.5	50	49.6	55.3	54.3	52.5	47.9	51.2	57	59.7	188.4	198.9	202.6	186.4	183.3	192.8	196.2	197.9	182.9
Rbbp6	180.6	58.6	52.7	64.4	57.5	48.1	55.5	62.6	71	75	54.2	64.4	55.1	67.4	66.1	59.2	69.5	62.1	58.9	71	63.9	176.6	180.8	162	168.5	171.7	175.3	186.7	176.3	161.9
Rbbp5	164.8	96.1	51.3	53	55.7	55.9	51	47.4	74.4	68.6	63.1	60.9	41.5	72.7	74.2	54.4	101.8	59.4	85.8	97.6	85.4	153.9	204.3	149.3	138.3	180.1	136.4	196.1	164.7	165.5
Rbbp4	206	41.8	48.9	48.3	48.7	45.9	47.5	55.7	48	30.7	50.3	44.8	48.4	47.7	29	53.6	50.7	65.7	58.8	28.5	53.4	207.6	190.4	205	233.8	187.1	207.7	190.9	192.3	229.3
Cux1	151.2	53.8	82.4	78	54.8	74.8	53.9	93.1	97.8	67.7	85.6	50.2	72.7	81.9	69.5	69.2	60.7	67.5	85.6	75.4	83.4	189	141.3	129.8	170.2	155.5	192.3	143.1	126.9	162.3
Maoa	24.7	72.5	120.6	118.6	101.1	76.4	113.2	87.4	82.4	88.7	82.3	176.8	187.3	189.9	146.7	237.5	174.3	164.8	163.4	221.5	148.1	31.5	20.5	22.7	20.4	28	31.6	19.4	22.9	21.6
Cntrl	114	0	100.2	0	0	0	0	66.2	0	0	0	0	64.5	0	0	0	0	102.1	0	0	0	0	153	0	0	0	0	114	0	0
Rbm3	261.6	22	24.9	26.8	26	49.9	28.3	24	33.1	27.3	55.2	26.9	18	28.9	24.9	96	34.6	29.4	33.6	30.1	71.8	225.9	183	212.6	211.6	147.3	262.2	320.7	265	280.2
Pik3ap1	117.4	0	0	82.5	95.7	0	0	0	67.7	53.1	0	0	0	118.5	128.9	0	0	0	105.2	83.8	0	0	0	102.6	127.3	0	0	0	123.6	111.3
Snta1	61.4	115.4	114.1	124.4	124.7	122.8	114.9	123.6	130.6	133.3	136.2	122.7	117.7	130.9	119.2	105.8	111.3	107.9	96.2	105.4	106.3	69.1	72.6	60	59.8	67.7	66.5	64	57.8	57.6
Cdv3	116	76	86.4	96.2	88.4	91.6	86.1	85.7	86.8	90.9	92.3	98	104.2	92	93.5	101.3	92.1	89.8	94.7	99.4	96	128.7	116.3	113.7	110	109.8	119.1	117.7	116.7	117.7
Hnrnpa3	165.8	68	62.8	68.1	64.5	64.3	67.7	70.5	72	72.4	70.6	62.8	64.1	69.4	66.2	64	75	69.7	75	74.5	68.2	165	162	156.5	157.5	160.7	161.7	171	159.1	164.9
Hnrnpa1	199.1	46.7	46.7	43.3	51.6	52.9	40.7	51.5	49.4	54.5	52.5	40.4	47.1	42.4	49.7	52.9	43.9	50.3	45.1	54.2	54.7	218.7	208.1	211	195	201.4	209.6	196.4	208.7	195
Armcx3	124.7	0	70.2	0	0	63.4	0	75.7	0	0	100.6	0	101	0	0	101	0	93.5	0	0	105.3	0	129.5	0	0	110.2	0	130.1	0	0
atp6	59.5	144.1	138.2	112.1	125.7	139.1	112.8	113.9	111.9	115.9	128.5	105.1	124.2	114.9	116.2	113	133.9	116.7	101.8	123.4	118.1	54	54.7	83.5	53.2	47.2	50.1	52.3	75.7	65.6
Rin3	173	50.4	82.6	0	0	0	59.2	77.4	0	0	0	48.3	81	0	0	0	67.6	55.5	0	0	0	168.8	163.3	0	0	0	205.8	140.2	0	0
Atg4b	97	0	116.1	0	77.1	94.9	0	116.2	0	92.5	89.8	0	111.1	0	99.9	92.3	0	131.2	0	124.5	108.4	0	59.5	0	95.4	100	0	65.9	0	110.5
Mrpl4	105.8	111.4	79.2	127.8	87	83	93.5	87.2	112.7	93.8	89.3	96	98.2	92.6	96.3	94.9	88	98.4	109.3	100.6	84.8	101.3	115.5	80	110.2	122.4	101.1	121.6	77.6	112.1
Mrpl2	144.6	144.9	77.7	91.7	79.3	0	89.7	69.4	73.5	67.3	0	66.6	79.9	75.8	78	0	73.1	84.9	79.1	81.4	0	74.1	137.4	138.3	151.4	0	151.4	150.6	141.6	142.5
Mrpl3	126.3	124.5	80.9	87.6	84.3	81.4	127.7	79.7	84.1	85.3	92	114.7	81.3	73.6	83	85.2	86.9	88.2	81.7	83.2	75.9	89.1	134.7	134.5	133.6	134.2	94.4	135.2	138.4	130.5
Mpdu1	122.5	88.6	101.3	81.3	90.5	86.1	93.8	88.4	84.8	81.3	87.6	83.4	82.6	94.7	80.8	83.7	100	88.3	91.7	91.7	87	114.8	126.8	125	127	126.4	119.4	112.6	122.5	128.7
Olfml1	92.7	0	0	71	111.1	0	0	0	116.4	129.8	0	0	0	100.8	94.4	0	0	0	103.9	104	0	0	0	89.8	93.6	0	0	0	118.2	67.3
Homer1	107.7	87.7	91.8	97	87.2	80	106.8	90	100.1	107.6	90.2	112.4	102.1	105.8	98.7	92.6	99.6	105.5	87.3	100.8	89.7	105.3	102.4	105	98.1	117.8	88.2	108.2	104.8	107.6
Cox6b1	48.1	119.4	117	126.4	129.3	127.4	134.7	127	135.7	120.9	119	140.7	127	118.9	132.9	120.8	112.5	129.8	122.8	120.8	128.6	46	50.2	48.8	50.1	52.9	46.9	49.1	47.4	45.9
Homer2	181.5	47.5	71.2	54.3	50.1	50.9	50.6	57.1	48.7	60.1	51	52.5	71.2	62.6	53	61.3	48.5	74.7	53.9	49.7	58.5	208.8	167	193.9	204.6	191.1	192.2	158.9	186.8	182.5
Snx3	167.5	62.9	62.9	61.6	70.5	64.5	61.1	63.2	77.2	87.6	65.5	66.2	58.8	59.2	66.9	61.9	78.8	75.3	69.4	75.8	56.2	156.9	165	166.5	151.5	176.7	174	174.8	165.9	147.6
Snx2	137.7	76.3	81.1	79.1	70	71.6	83.4	82.5	96.2	103.1	79.7	88.9	84.5	80.8	76.1	72.6	86.7	85.3	87.8	88.7	79	129.5	131.7	127.1	122.8	146.8	135.2	134.8	129	139.4
Snx1	166.9	57.2	60.4	67.6	77	74.7	64.4	45.6	68.2	79.1	94	61.6	62.9	67.3	78.5	81.3	74.1	66.5	69.2	79.5	87.4	162.6	157.5	169.4	136.3	123	180.1	207	158.4	149.6
ATP8	54.5	124.7	129.2	121.7	125.9	122	120.6	115.2	120	116.3	119.2	128.2	125.8	121.9	120.3	122.3	124.6	121.3	125.4	118.3	125.2	50.6	54.8	56.4	60.3	57.2	51.3	53.6	54.6	58.9
Asah1	86.3	106.4	114.6	107.9	104.6	114.1	95.6	108.5	102.9	99.8	98.3	106.4	114.3	115.5	111.2	105.3	107.4	109.9	112.7	114.7	113.2	88.7	73.7	77.1	82.7	83.1	95.6	79	84	87.1
Snx5	139.4	78.4	77.8	76.2	76.7	70.1	85.6	83.4	78	88.2	76.9	85.2	87.5	84.2	83.1	75.8	97.9	91.7	88.8	93.4	80.5	123.2	126.1	134	121.7	138.6	129.7	133.5	138.7	137
Snx9	140.6	77.3	85.2	89	81.7	68.8	76.4	89.6	81.5	94	73.1	88.1	91.2	76.3	84.8	80	89	89.9	73.5	83.7	58.2	127.5	116.4	135.5	135.4	150.9	141.7	127.7	144.1	120.4
Tcf12	141.4	54.2	65.4	70.6	73.5	0	70.4	70.3	72.4	78.7	0	90.3	92.4	83	114.5	0	75.7	92.1	84.1	96.7	0	155.1	137.2	146.4	111.3	0	154.2	142.5	143.6	125.3
Cmc1	78.1	0	75.5	80.5	0	0	0	101.3	120.6	0	0	0	124.5	125.5	0	0	0	118.4	116	0	0	0	93.9	87.6	0	0	0	86.4	69.9	0
Cks1b	145.7	0	70.5	0	0	0	0	67	0	0	0	0	78.8	0	0	0	0	72.7	0	0	0	0	165.3	0	0	0	0	145.7	0	0
Clta	191.4	44.6	49.5	55.7	46.2	51.6	49.6	50.9	54.3	56.7	59.8	49.6	54.5	49.1	57	56	53.6	54.8	46.3	59.5	62.2	209.1	199.5	198.2	190.7	184.1	193.5	190.9	196.5	189.9
Rrm2	183.4	59.7	63.9	29.3	17.3	55	65.5	69.4	26.7	17.6	52.9	61.4	65.3	45.2	28	61.1	57.6	65.3	47.4	19.3	46.1	190.5	181.9	265	285.4	206	165.3	154.2	186.4	232.4
Rrm1	204.2	44.2	67.8	45.7	41.8	42.1	41	59.5	44.8	45.2	44.9	44.6	62.2	43.4	44.1	37.9	43.3	59.4	40.6	43.9	41.2	216.4	179.9	208.2	211.6	225.7	210.5	171.2	217.3	213.4
Rgcc	101	95.3	0	110.7	97.3	87.1	93.3	0	113.7	100.7	95.8	121.3	0	101.6	108.8	88.1	111.5	0	106.3	104.1	96.8	88.8	0	84.2	82.5	108	89.8	0	83.5	106.6
Picalm	156.4	60.7	62.2	70.1	62.8	57.7	68.3	73.1	76.9	70	71.3	74.1	75.4	78.1	69.3	71.4	78.3	79.7	84.9	84.4	77	157.3	157.8	145.1	156.1	156.5	161.3	152	144.9	157.4
Cdc5l	179.6	61	54	52.9	63.1	57.5	52	57.1	59.1	65.6	70.2	59.4	63.9	55	66.4	58.5	65.2	64.3	57.2	66.7	54.9	189.8	180.9	190.2	166.6	170.4	172.7	179.8	185.5	171.6
Fam234a	85.5	0	89.7	0	124.7	0	0	100.3	0	109.3	0	0	93.4	0	111.5	0	0	123.9	0	113	0	0	90.2	0	73	0	0	102.4	0	68.5
Fbxo22	138.1	74.5	37.1	62.6	68.2	0	96.6	112.1	46.6	80.9	0	91.1	164.7	62.1	88.7	0	87.8	128.8	48.6	76.6	0	128.6	76	202.9	113.1	0	121.4	81.4	177.1	172.5
Hacl1	115	73.3	82.7	88.2	174.5	73.5	87.6	72.5	85	146.5	72.6	78.4	57.2	104.9	139	77	73.7	70.8	88.9	83.7	73.1	140.8	158.1	115	41.6	166.5	146.3	158.6	117.9	14.8
Syn2	101.2	0	97.1	97.2	96.3	0	0	119.8	73.6	134.7	0	0	82.8	82.7	94.6	0	0	75.9	75.6	89.2	0	0	122.9	160.5	93.7	0	0	101.6	110.4	91.5
Tlk2	135.2	0	84.6	0	0	0	0	107.1	0	0	0	0	87.8	0	0	0	0	78	0	0	0	0	107.4	0	0	0	0	135.2	0	0
Arhgap39	223.4	0	0	46.2	37.4	0	0	0	31.5	52.7	0	0	0	32.4	48.1	0	0	0	37.7	59.2	0	0	0	210.1	197.7	0	0	0	241.9	204.9
Ptgfrn	135.2	87.9	78.7	77.7	107.4	44.2	89.2	93	75.4	89.7	49.9	100.7	76	84	86.3	82	98.4	72.9	80.5	98.9	96.9	109.5	138.4	140.1	109.2	157.3	114.3	141	142.3	108.5
Tnip1	139.7	55.5	0	0	99.3	0	76.2	0	0	44.9	0	70.3	0	0	91.7	0	84.7	0	0	110.3	0	152.4	0	0	135.3	0	160.8	0	0	118.6
Zc3h14	141.3	54.9	66.3	109.1	77.1	43.5	62.1	79.4	89.2	92	72.6	61.1	66.2	118.8	138.2	50.8	63.3	78.3	102.3	109.8	76.6	185.3	148.2	89.5	89.8	169.2	173.3	161.6	91.1	93.1
Hnrnpab	188.6	55.9	59	52.9	51.1	52.6	52.3	56.6	54.6	51.2	52.3	53.1	53.2	47.7	48.9	48.6	53.2	56.4	48.5	52.6	46.7	204.9	193.1	204.3	204.4	203.1	180.6	181.7	191.9	191.9
Kpna3	137.1	75.1	76.5	79.8	83.9	79.8	76.4	78.6	76.1	85.1	80.3	84.4	79.3	80.4	81.4	80.8	83.9	83.5	80.8	85.5	82.8	137.4	143.2	142.6	135.8	141.4	142.8	139	140.5	128.3
Ddb1	136.1	83.9	87.9	84.6	76.8	75	82	82.1	82.1	80.9	77	83.1	80.7	82.3	80.5	74.3	82	81.9	79.5	86.9	76.9	138	136.8	136.1	139.4	148.7	130.9	130.6	135.4	135.5
Shmt2	139.3	149.8	94.3	82.6	76.3	73.3	75	80.6	75.1	72.6	73.9	78.1	82.2	78	80.6	71.3	82.8	82.5	74.3	74.2	78.3	68.6	129.5	137.3	141.9	144.3	143.3	131	152.6	154.3
Shmt1	169.7	183.8	74.2	60.8	57.3	41.9	45.1	78.3	54.9	68.1	54	51.6	75.9	60.8	61.1	60.8	62.4	73.8	60.4	72.6	60	58.7	147.4	178.8	167.6	173.4	181.1	150.4	184.3	173.4
Impact	109	68.9	87.4	89.5	67.1	0	113.1	96.7	94	103.9	0	129.5	81	74.7	128.9	0	118.1	96.1	79.2	113.3	0	85.3	126.5	114.5	96.3	0	85.1	112.3	148.1	90.4
Ptrh2	142.7	131.5	69.6	83.8	72.3	90.9	77.5	77.9	103.4	72	89	83.3	68.9	75.8	81.9	78.7	73.9	69.8	124.4	73.4	81.2	81	155.1	104.9	150.2	142.2	161.3	158.7	107.7	150.2
Gde1	129.3	91.6	96.8	75.1	59.7	74.5	80.1	92.2	74.6	73.3	66.9	95.1	99.5	65.8	92.5	79.9	121.9	94.2	86	96.1	68.6	113.3	113.7	149.6	150.6	141.9	98	103.6	148.9	127.8
Plod1	189.4	187.1	0	48	38.7	48.6	62.1	0	54.8	44.4	79.2	67	0	52.8	38.5	59.1	73.4	0	55.4	41.3	61.6	68.9	0	191.5	223.9	177.8	164.6	0	197.5	213.1
Tsfm	77.4	86.5	111.3	129.7	136.3	113.8	52.5	104	105.9	113.1	117.6	71.2	90.2	112.8	125.6	118	101.2	129.9	110.4	102.1	114.6	120.1	83.6	63.9	63.8	66.3	109.5	80.9	77.3	59.2
Dst	124.1	76.6	81.7	89	76.7	68.4	76.6	87.5	87.1	87.1	83.1	90.1	90.8	95.7	90.7	89.2	88.3	95.7	95.5	100.9	87.7	134.7	124.8	114.9	129.3	137.7	133.8	119.6	117.7	115.3
Rpl38	169.3	70.8	66.5	63.2	67.4	63.3	59.3	61.5	59.9	77.6	65.8	67.8	63	62.8	75.4	59.7	70.6	61.9	60.8	64.3	62.9	165.9	174.8	176	161.5	170.7	165.7	172.3	177.3	153.9
Sms	191.8	0	57.3	56.1	42.3	69.8	0	63.3	60.3	59.3	63.8	0	56.4	61.4	47.7	65.3	0	57.9	66	62.1	40.3	0	182.5	178	173	169.9	0	182.6	178.2	215.6
Dsp	146	78.7	82.1	84.2	75.3	60.2	76.6	81	72.3	78.4	82.2	76.9	81	84	81.3	80.1	107.1	96	75.2	75	77.7	123.8	127.4	134.6	136.8	142	136.9	132.5	149.7	153.2
Taco1	87.2	97.7	127.9	111.9	71.7	0	83.7	65.5	77	136	0	100.8	130.7	112.7	97.3	0	120.4	126.5	121.2	82.4	0	105.2	92.4	88.3	102	0	92.3	57	88.8	110.5
Mllt1	174.8	0	70.7	54.7	50.2	38	0	95.2	30.6	35.8	80.9	0	92.8	57.9	54.9	60.5	0	60.6	68.9	56.1	72.3	0	149	176.5	209.5	185.5	0	131.6	211.3	193.6
Synj1	123.9	0	99.8	0	78.8	0	0	86.6	0	86.7	0	0	79.4	0	79.5	0	0	101.4	0	101	0	0	115.4	0	123.7	0	0	117.4	0	130.3
Ap2b1	152.6	70.1	71.4	69.4	65.3	64.4	73.7	74.2	71.3	74.7	70.7	74.8	67.9	75.1	72.2	71	85.3	71.7	78.4	83.3	75.4	149.9	160.7	153.7	151.4	161.1	146.3	154.1	152	153.2
Pdha2	91	24.1	42.8	0	0	0	102.6	0	0	0	0	160.3	0	0	0	0	179.1	0	0	0	0	91	0	0	0	0	24.1	0	0	0
Rab7a	154.8	73.5	69.8	68.8	68.2	65.9	75.8	72.3	73.1	72.9	68.7	75.4	70.6	73.1	64.7	65.7	82	75.7	76	74.9	70.4	145.5	157.4	157.6	164	164	147.8	154.1	151.6	155.4
Pdha1	122.5	49.7	49.5	127.2	126.7	131.2	128.6	117.6	127.2	124.2	121.6	126.1	116.9	129.7	128.4	133.3	133	119.5	127	127.7	124.7	114.3	118.9	45	46.6	44.9	49.3	62.7	44	46.4
Oxa1l	132.9	78.9	103.5	72.5	78	82.1	64.5	80.6	78.4	87.2	93.4	72	93.1	78.6	86.7	95.8	72.7	69.3	66.4	85.3	112.6	147.5	122.6	168.7	130.3	115	164.3	131	135.5	132.6
Rpl39	162.9	61.9	63	56.9	59.7	46	70.2	63.8	68.5	68.8	56.8	70	62.9	61.2	57.8	74.8	73	68.1	66.8	66.3	75.1	174.3	177.2	179.7	176.9	186.3	150.6	165.1	166.9	170.5
Dnajb1	178.8	80.7	52	55	55.8	60.3	100.8	46.5	55.5	63.1	75.4	60.6	47.4	52.6	63.8	72.4	83.2	51.9	55.4	62.7	65.5	131.1	193.8	193.8	174.1	152.7	143.5	208.5	187.7	180.5
Dnajb6	131.6	74	83.6	91.1	86.3	73	78	84.2	82.9	85.5	83.8	84.7	85.5	87	89.5	89.7	93.6	93.2	90.1	100.1	73.6	130.3	127	124.8	116.2	134.4	139.4	126.4	124.1	122.4
Dnajb5	131.9	82	58.8	60.7	63.6	67.4	76.2	83.1	58	75.5	106.7	76.7	122.5	70.3	87.4	124.3	73.4	114.3	64.6	84.7	106.4	144.4	121.1	180.1	141.7	96.6	147.4	100.2	166.4	147.1
Dnajb4	99.8	109.1	100.8	117.6	105.1	100.6	112.9	95.1	104.7	108.3	106.4	89.4	104.5	96.8	93.3	89.6	98.8	100.6	90.6	106.2	99.6	91.7	93.6	93.8	93.8	98	98.1	105.4	96.4	93.4
Arhgef6	134.1	70.4	0	73.6	65.1	0	81.9	0	94.2	71.3	0	69.1	0	87.9	90.6	0	91.4	0	96.8	104.8	0	139.5	0	122.3	138.9	0	147.7	0	125.3	129.3
Sec24a	166.4	68.6	69.9	0	60.8	80	65	57.6	0	67.4	65.7	69.8	59.5	0	51.1	79.4	81.9	62.6	0	74.2	59.7	158	177.7	0	172.1	153.3	156.7	172.8	0	174.3
Sec24c	136.4	67.3	88.6	79.5	69.9	68.6	78.3	86.1	74.6	84.8	85.2	76.1	84.6	81.6	92.8	82	82.9	72.8	85.7	93.3	100.6	149.5	135.7	139	129.8	128.9	145.9	132.2	139.5	129.5
Capg	62.5	101.5	115.8	116.5	95.7	109.1	112.6	112.5	132.5	121.3	116.7	125.2	115.3	108.8	121.8	109.6	124.4	135.9	136.2	153.4	122.2	71	59.5	52.1	48	70	65.3	61	54	59.8
Xrcc5	175.1	51.3	50.6	71.9	56.6	73.2	79.2	41.5	69.6	58.9	65.4	90.5	44.7	61.3	58.2	66.6	107.1	66.9	92	75.1	86.2	134.6	186	124.9	177.4	135	137.4	210.2	180.3	173.8
Xrcc4	186	0	86.4	57.1	55.5	37.2	0	83.3	65.8	57.5	63.8	0	0	63.2	39	83.1	0	73.3	66.2	71.2	79.9	0	171.4	169.6	172.5	159.8	0	185.6	178.1	204.2
Riox1	169.9	49.1	0	21.9	47.8	0	48.8	0	66.2	66	0	66.2	0	62.9	51.3	0	82.3	0	78.3	85.3	0	183.2	0	207.8	173.3	0	170.5	0	162.9	176.4
Xrcc6	147	38.6	93.2	0	0	0	40	119.7	0	0	0	38.3	91.9	0	0	0	47.1	115.7	0	0	0	221.4	100	0	0	0	214.6	79.4	0	0
Mvp	122.5	62.4	84.8	81.4	73.9	78.8	102.3	84.3	87.1	98.3	81.5	85.3	85	98.3	89	86	93.5	117.7	87.7	110.3	103	126.1	112.6	122.8	112.1	123.1	130.3	115.6	122.7	116.3
[truncated: 1,889 more rows]
