# Supplementary material for: Multi-Omics Integration Reveals Short and Long-Term Effects of Gestational Hypoxia on the Heart Development
Source: Cells. 2019 Dec 11;8(12):1608. doi: 10.3390/cells8121608 (PMC6952773; doi:10.3390/cells8121608)
Supplement: Supplementary file 1 [file cells-08-01608-s001.zip › Supplementary Data 2.xlsx]

## Sheet: OrigScale
												SAMPLE NAME	LOMA-00192	LOMA-00193	LOMA-00194	LOMA-00195	LOMA-00196	LOMA-00197	LOMA-00198	LOMA-00199	LOMA-00200	LOMA-00201	LOMA-00202	LOMA-00203	LOMA-00204	LOMA-00205	LOMA-00206	LOMA-00207	LOMA-00208	LOMA-00209	LOMA-00210	LOMA-00211	LOMA-00212	LOMA-00213	LOMA-00214	LOMA-00215	LOMA-00216	LOMA-00217	LOMA-00218	LOMA-00219	LOMA-00220	LOMA-00221	LOMA-00222	LOMA-00223
												CLIENT IDENTIFIER	C1M	C20M	C14M	C5M	C15M	Male H9	Male H4	Male H1	Male H8	Male H2	FC6	FC5	FC4	FC7	FC1	Female H8	Female H9	Female H4	Female H6	Female H7	C12	C26	C49	C15	C14	C23	H52	H2	H59	H13	H44	H29
												SAMPLE ID	2870325	2870335	2870326	2870334	2870317	2870307	2870312	2870324	2870305	2870336	2870333	2870328	2870313	2870306	2870304	2870314	2870323	2870310	2870330	2870327	2870319	2870338	2870321	2870308	2870329	2870315	2870303	2870309	2870320	2870318	2870331	2870316
												PARENT SAMPLE ID	2842188	2842189	2842190	2842191	2842192	2842193	2842194	2842195	2842196	2842197	2842198	2842199	2842200	2842201	2842202	2842203	2842204	2842205	2842206	2842207	2842208	2842209	2842210	2842211	2842212	2842213	2842214	2842215	2842216	2842217	2842218	2842219
												AGE	5 month old adult offspring	5 month old adult offspring	5 month old adult offspring	5 month old adult offspring	5 month old adult offspring	5 month old adult offspring	5 month old adult offspring	5 month old adult offspring	5 month old adult offspring	5 month old adult offspring	5 month old adult offspring	5 month old adult offspring	5 month old adult offspring	5 month old adult offspring	5 month old adult offspring	5 month old adult offspring	5 month old adult offspring	5 month old adult offspring	5 month old adult offspring	5 month old adult offspring	E21 fetal heart	E21 fetal heart	E21 fetal heart	E21 fetal heart	E21 fetal heart	E21 fetal heart	E21 fetal heart	E21 fetal heart	E21 fetal heart	E21 fetal heart	E21 fetal heart	E21 fetal heart
												COMMENT	These tissues were derived from offsprings exposed to normoxia in gestation for 6 days	These tissues were derived from offsprings exposed to normoxia in gestation for 6 days	These tissues were derived from offsprings exposed to normoxia in gestation for 6 days	These tissues were derived from offsprings exposed to normoxia in gestation for 6 days	These tissues were derived from offsprings exposed to normoxia in gestation for 6 days	These tissues were derived from offsprings exposed to hypoxia (10.5% Oxygen) in gestation for 6 days	These tissues were derived from offsprings exposed to hypoxia (10.5% Oxygen) in gestation for 6 days	These tissues were derived from offsprings exposed to hypoxia (10.5% Oxygen) in gestation for 6 days	These tissues were derived from offsprings exposed to hypoxia (10.5% Oxygen) in gestation for 6 days	These tissues were derived from offsprings exposed to hypoxia (10.5% Oxygen) in gestation for 6 days	These tissues were derived from offsprings exposed to normoxia in gestation for 6 days	These tissues were derived from offsprings exposed to normoxia in gestation for 6 days	These tissues were derived from offsprings exposed to normoxia in gestation for 6 days	These tissues were derived from offsprings exposed to normoxia in gestation for 6 days	These tissues were derived from offsprings exposed to normoxia in gestation for 6 days	These tissues were derived from offsprings exposed to hypoxia (10.5% Oxygen) in gestation for 6 days	These tissues were derived from offsprings exposed to hypoxia (10.5% Oxygen) in gestation for 6 days	These tissues were derived from offsprings exposed to hypoxia (10.5% Oxygen) in gestation for 6 days	These tissues were derived from offsprings exposed to hypoxia (10.5% Oxygen) in gestation for 6 days	These tissues were derived from offsprings exposed to hypoxia (10.5% Oxygen) in gestation for 6 days	These fetal were derived from near term (E21) fetuses	These fetal were derived from near term (E21) fetuses	These fetal were derived from near term (E21) fetuses	These fetal were derived from near term (E21) fetuses	These fetal were derived from near term (E21) fetuses	These fetal were derived from near term (E21) fetuses	These fetal were derived from near term (E21) fetuses	These fetal were derived from near term (E21) fetuses	These fetal were derived from near term (E21) fetuses	These fetal were derived from near term (E21) fetuses	These fetal were derived from near term (E21) fetuses	These fetal were derived from near term (E21) fetuses
												GENDER	Male	Male	Male	Male	Male	Male	Male	Male	Male	Male	Female	Female	Female	Female	Female	Female	Female	Female	Female	Female	Un-identified	Un-identified	Un-identified	Un-identified	Un-identified	Un-identified	Un-identified	Un-identified	Un-identified	Un-identified	Un-identified	Un-identified
												GROUP	Male	Male	Male	Male	Male	Male	Male	Male	Male	Male	Female	Female	Female	Female	Female	Female	Female	Female	Female	Female	Fetal heart	Fetal heart	Fetal heart	Fetal heart	Fetal heart	Fetal heart	Fetal heart	Fetal heart	Fetal heart	Fetal heart	Fetal heart	Fetal heart
												GROUP DESCRIPTION	Control (normoxic) Male Adult Heart Tissue (Left ventricle)	Control (normoxic) Male Adult Heart Tissue (Left ventricle)	Control (normoxic) Male Adult Heart Tissue (Left ventricle)	Control (normoxic) Male Adult Heart Tissue (Left ventricle)	Control (normoxic) Male Adult Heart Tissue (Left ventricle)	Hypoxic (10.5% oxygen) Male Adult Heart Tissue (Left ventricle)	Hypoxic (10.5% oxygen) Male Adult Heart Tissue (Left ventricle)	Hypoxic (10.5% oxygen) Male Adult Heart Tissue (Left ventricle)	Hypoxic (10.5% oxygen) Male Adult Heart Tissue (Left ventricle)	Hypoxic (10.5% oxygen) Male Adult Heart Tissue (Left ventricle)	Control (normoxic) Female Adult Heart Tissue (Left ventricle)	Control (normoxic) Female Adult Heart Tissue (Left ventricle)	Control (normoxic) Female Adult Heart Tissue (Left ventricle)	Control (normoxic) Female Adult Heart Tissue (Left ventricle)	Control (normoxic) Female Adult Heart Tissue (Left ventricle)	Hypoxic (10.5% oxygen) Female Adult Heart Tissue (Left ventricle)	Hypoxic (10.5% oxygen) Female Adult Heart Tissue (Left ventricle)	Hypoxic (10.5% oxygen) Female Adult Heart Tissue (Left ventricle)	Hypoxic (10.5% oxygen) Female Adult Heart Tissue (Left ventricle)	Hypoxic (10.5% oxygen) Female Adult Heart Tissue (Left ventricle)	Control (normoxic) whole fetal Heart collected from E21 fetus	Control (normoxic) whole fetal Heart collected from E21 fetus	Control (normoxic) whole fetal Heart collected from E21 fetus	Control (normoxic) whole fetal Heart collected from E21 fetus	Control (normoxic) whole fetal Heart collected from E21 fetus	Control (normoxic) whole fetal Heart collected from E21 fetus	Hypoxic fetal Heart collected from E21 fetus	Hypoxic fetal Heart collected from E21 fetus	Hypoxic fetal Heart collected from E21 fetus	Hypoxic fetal Heart collected from E21 fetus	Hypoxic fetal Heart collected from E21 fetus	Hypoxic fetal Heart collected from E21 fetus
												SAMPLE AMT	78 mg	69mg	75 mg	82 mg	55 mg	64mg	55mg	65mg	73mg	74mg	71mg	73mg	57mg	50mg	65mg	58mg	80mg	52mg	78mg	86mg	23 mg	23 mg	23 mg	23 mg	23 mg	23 mg	23 mg	23 mg	23 mg	23 mg	23 mg	23 mg
												SAMPLE NUMBER	1	2	3	4	5	7	8	9	10	11	13	14	15	16	17	19	20	21	22	23	25	26	27	28	29	30	32	33	34	35	36	37
												TIME POINT	6 days during gestation	6 days during gestation	6 days during gestation	6 days during gestation	6 days during gestation	6 days during gestation	6 days during gestation	6 days during gestation	6 days during gestation	6 days during gestation	6 days during gestation	6 days during gestation	6 days during gestation	6 days during gestation	6 days during gestation	6 days during gestation	6 days during gestation	6 days during gestation	6 days during gestation	6 days during gestation	6 days during gestation	6 days during gestation	6 days during gestation	6 days during gestation	6 days during gestation	6 days during gestation	6 days during gestation	6 days during gestation	6 days during gestation	6 days during gestation	6 days during gestation	6 days during gestation
												TREATMENT	Normoxia	Normoxia	Normoxia	Normoxia	Normoxia	Hypoxia	Hypoxia	Hypoxia	Hypoxia	Hypoxia	Normoxia	Normoxia	Normoxia	Normoxia	Normoxia	Hypoxia	Hypoxia	Hypoxia	Hypoxia	Hypoxia	Normoxia	Normoxia	Normoxia	Normoxia	Normoxia	Normoxia	Hypoxia	Hypoxia	Hypoxia	Hypoxia	Hypoxia	Hypoxia
PATHWAY SORTORDER	BIOCHEMICAL	SUPER PATHWAY	SUB PATHWAY	COMP ID	PLATFORM	CHEMICAL ID	RI	MASS	CAS	PUBCHEM	KEGG	Group HMDB	Normoxia Male	Normoxia Male	Normoxia Male	Normoxia Male	Normoxia Male	Hypoxia Male	Hypoxia Male	Hypoxia Male	Hypoxia Male	Hypoxia Male	Normoxia Female	Normoxia Female	Normoxia Female	Normoxia Female	Normoxia Female	Hypoxia Female	Hypoxia Female	Hypoxia Female	Hypoxia Female	Hypoxia Female	Normoxia Fetal heart	Normoxia Fetal heart	Normoxia Fetal heart	Normoxia Fetal heart	Normoxia Fetal heart	Normoxia Fetal heart	Hypoxia Fetal heart	Hypoxia Fetal heart	Hypoxia Fetal heart	Hypoxia Fetal heart	Hypoxia Fetal heart	Hypoxia Fetal heart
1796	1-(1-enyl-oleoyl)-2-oleoyl-GPE (P-18:1/18:1)*	Lipid	Lysoplasmalogen	54691	LC/MS Pos Late	100010839	2534	728.559				HMDB11441																					438446	478525	299788	303809	433715	720586	640148	669891	817262	519040	551276	981724
1793	1-(1-enyl-oleoyl)-GPE (P-18:1)*	Lipid	Lysoplasmalogen	44621	LC/MS Pos Late	100005372	1566	464.314					2536184	2392428	1546520	2499829	1833982	1831835	3340035	685444	1815926	467876	1.86876e+06	454950	1685267	2972480	2618958	1174435	2031518	3396806	1820222	421668	929878	949105	787336	926908	996260	1127846	1260267	1076202	1212982	936835	1.02973e+06	1218018
1781	1-(1-enyl-palmitoyl)-2-arachidonoyl-GPC (P-16:0/20:4)*	Lipid	Plasmalogen	52689	LC/MS Pos Late	100009014	2154	766.575					22296898	23772504	20254404	22650458	15007889	18644524	21521660	18175208	13600129	11920044	17694004	13637709	14534271	15282396	13167717	12328438	14067909	21721906	17251306	11909495	2995233	3724852	3592257	4190307	4680880	3119221	3923218	6008409	2835907	5444461	4.00472e+06	6371305
1774	1-(1-enyl-palmitoyl)-2-arachidonoyl-GPE (P-16:0/20:4)*	Lipid	Plasmalogen	52673	LC/MS Pos Late	100009002	2270	724.528					26723182	19505196	20307588	21380476	15710382	16369715	22296308	15718662	14109712	12596862	15969194	15873583	13567751	12483186	14295431	11912317	13471674	19979086	16853558	10886558	19035432	21168944	20074722	24152482	20536438	21108104	25227468	32623864	18626964	24426760	22738076	34533448
1771	1-(1-enyl-palmitoyl)-2-linoleoyl-GPE (P-16:0/18:2)*	Lipid	Plasmalogen	52677	LC/MS Pos Late	100009069	2351	700.528					1352765	976819	1125899	1048119	972593	1273941	751040	645249	492837	413767	670374	737963	579216	328376	482919	281509	391522	711020	551898	401394	280002	308997	288367	243814	402656	536244	620580	594366	589467	396106	677188	742939
1776	1-(1-enyl-palmitoyl)-2-oleoyl-GPC (P-16:0/18:1)*	Lipid	Plasmalogen	52478	LC/MS Pos Late	100009007	2443	744.59					136816	87356		96957		67610			83690		106743		70707								685970	773728	488468	711796	726292	650626	791156	868256	600759	682571	764079	1016757
1770	1-(1-enyl-palmitoyl)-2-oleoyl-GPE (P-16:0/18:1)*	Lipid	Plasmalogen	52477	LC/MS Pos Late	100009005	2600	702.543					604210	419967	629276	429111	580514	604939	430447	253461	220295	98993	309184	323385	363001	171549	281280		391832	358808	396783	178364	1726753	1811368	1509387	1789683	1783982	2244958	2.59844e+06	2544577	2389330	2139631	1856246	3009351
1772	1-(1-enyl-palmitoyl)-2-palmitoyl-GPC (P-16:0/16:0)*	Lipid	Plasmalogen	52716	LC/MS Pos Late	100009162	2454	718.575		11146967			365930	283535		335892		387769	271988	238647	159800		297949	200404	266559		183834		250756	336048	348462	177901	232524	355477			366710	326173	252803	533104	233874	359637	198673	673771
1790	1-(1-enyl-palmitoyl)-GPC (P-16:0)*	Lipid	Lysoplasmalogen	52474	LC/MS Pos Late	100002875	1547	480.345		10917802			606348	1130028	661061	694808	620754	580559	1016890	489599	886382	459524	684960	420973	780286	960181	966914	673014	773733	1142123	761938	404210	263677	195008	226094	302053	305324	262505	281101	315601	286126	238656	305352	301675
1791	1-(1-enyl-palmitoyl)-GPE (P-16:0)*	Lipid	Lysoplasmalogen	39270	LC/MS Pos Late	100003000	1558	438.298					2741770	2642800	1635983	2609296	1955875	2425440	2906770	1280260	1959325	819100	2010766	733497	1855098	2561761	2510316	1555618	2155632	3780134	1938894	872876	1840560	2157879	1876566	2080052	2.01734e+06	1937912	2277844	1867871	1784573	1799899	2016541	1850569
1785	1-(1-enyl-stearoyl)-2-arachidonoyl-GPE (P-18:0/20:4)*	Lipid	Plasmalogen	52475	LC/MS Pos Late	100008999	2511	752.559		9547058		HMDB05779	13679961	11959088	12941457	12854678	8137847	10533766	11973935	6930315	5696944	6457574	8935439	11065009	6967468	6215843	8179336	6052397	8140948	9909743	8710062	5218636	7035147	8750213	7104468	8548993	8404202	7871162	8383809	10471735	6031605	7671040	6807279	11212984
1779	1-(1-enyl-stearoyl)-2-linoleoyl-GPE (P-18:0/18:2)*	Lipid	Plasmalogen	52748	LC/MS Pos Late	100009225	2633	728.559					784162	568982	564775	391471	492812	584173	377949	231515	262538	142932	319032	521078	301734	125216	167683	104147	143090	250480	238275		79159.7			172557	60714.9	181020	290282	95989.7	103731	52582.3	96702.4	153343
1795	1-(1-enyl-stearoyl)-GPE (P-18:0)*	Lipid	Lysoplasmalogen	39271	LC/MS Pos Late	100003001	1649	466.329					1096922	1.03815e+06	752427	1111954	886908	842330	1152489	514547	634300	282520	832604	391765	680248	932340	949299	520865	713034	1189316	730031	289441	766805	875049	871940	954798	802669	947314	810430	783877	621518	648382	753196	901789
1578	1,2-dilinoleoyl-GPC (18:2/18:2)	Lipid	Phospholipid Metabolism	52603	LC/MS Pos Late	100008903	2006	782.569	998-06-1	5288075			14150515	8070626	5334257	9330429	11979175	5869954	6393724	5491452	5191596	2787118	7.13247e+06	6556909	7095284	6072969	4.1551e+06	3190985	3.42841e+06	3710294	9061127	2246800	6001739	6351154	7406234	5983977	6.65482e+06	5618432	13113074	7882897	8272688	7.86381e+06	8347760	9257982
1579	1,2-dilinoleoyl-GPE (18:2/18:2)*	Lipid	Phospholipid Metabolism	53174	LC/MS Pos Late	100009217	2083	740.522		9546812			3042228	1.58501e+06	910363	1469909	1.96869e+06	1648991	852384	977973	805862	753190	1184822	1.75143e+06	1236436	738627	925179	374356	343299	648745	1233865	517470	457605	479213	469142	286665	388009	286544	888422	588105	643099	476633	795094	684394
1517	1,2-dioleoyl-GPC (18:1/18:1)*	Lipid	Phospholipid Metabolism	52457	LC/MS Pos Late	100008905	2346	786.601	4235-95-4	10350317			7721102	5502675	5393963	6405562	5927402	6.70576e+06	6.27967e+06	7.11921e+06	4.57545e+06	4.02169e+06	6.03236e+06	6.63097e+06	5.92947e+06	5518404	4.5222e+06	4.30909e+06	2849323	6230803	5.38384e+06	3.93267e+06	41196568	40766156	37212372	40455312	46682596	47754344	48500596	48512680	44632292	41885276	37842956	49791788
1562	1,2-dioleoyl-GPE (18:1/18:1)	Lipid	Phospholipid Metabolism	52609	LC/MS Pos Late	100008906	2485	744.554	4004-05-01	9546757			2103225	1474129	1.6225e+06	1508994	1553781	1.74173e+06	1292959	967232	577596	887607	993539	1294984	794076	743323	1.07104e+06	644238	713723	954428	1299664	522546	3.70192e+06	3412219	3166459	3614729	4025800	4736231	4923447	5754868	4619618	3.50697e+06	3705251	6661544
1509	1,2-dipalmitoyl-GPC (16:0/16:0)	Lipid	Phospholipid Metabolism	19130	LC/MS Pos Late	100000657	2365	734.569	63-89-8	452110		HMDB00564	30619564	21734456	22850028	32848674	22218992	34048456	24362188	24564192	17476504	15120468	24124186	22628648	24100996	20090588	18104412	13719879	20798476	28262166	23745146	17463730	88247248	97971648	92304368	97556376	103664216	87836816	104687952	124304032	87063872	109507592	101447688	148504976
839	1,5-anhydroglucitol (1,5-AG)	Carbohydrate	Glycolysis, Gluconeogenesis, and Pyruvate Metabolism	20675	LC/MS Neg	100000580	802	163.061	154-58-5	64960	C07326	HMDB02712	2959889	2552356	4226744	1898652	3186219	1050496	1874888	3044145	1325559	1581757	2267874	1058865	1239885	1246142	955362	1385801	1838391	2489326	579502	1046776	1691316	3179094	2677341	1624213	1727367	3018817	2263661	5040491	2366284	4067961	3672890	5092909
1071	10-heptadecenoate (17:1n7)	Lipid	Long Chain Fatty Acid	33971	LC/MS Neg	100001278	5555	267.233	29743-97-3	5312435		HMDB60038	71437104	41316168	31768054	51620600	43573720	40089656	41302328	19507144	31157324	13623004	35413668	14021750	41164592	48757112	29102214	40386392	30182090	44803708	60865768	11299970	8955793	9791348	8892802	8993647	10440127	10364022	10358264	11076462	10833443	9459652	8981165	10759264
1081	10-nonadecenoate (19:1n9)	Lipid	Long Chain Fatty Acid	33972	LC/MS Neg	100001277	5780	295.264	73033-09-7	5312513		HMDB13622	48341868	32968122	27725692	37878712	37267072	33007314	33411388	13110067	23354012	8274055	31993442	8932536	34782704	43563944	24513572	30220000	22136464	30224864	45606568	6185647	3658779	3278700	3503844	3966728	3403670	3431649	4102443	4530768	4052352	3871500	3721752	4025644
1986	11-dehydrocorticosterone	Lipid	Steroid	39779	LC/MS Neg	100002781	4731.9	343.191	72-23-1				11392			38843		26834	48214		16539	48390	178628		95640	49896	31971	86786		130920	232807	70215		16993	27366		23519			10885	18204	34567		12982
1368	12,13-DiHOME	Lipid	Fatty Acid, Dihydroxy	38395	LC/MS Neg	62	5137	313.238	263399-35-5	10236635	C14829	HMDB04705	505349	637525	631189	440417	680656	547803	602947	311428	346821	259083	227834	290526	422745	803816	295307	373978	1077108	457658	802167	72714												49904
1443	12-HETE	Lipid	Eicosanoid	37536	LC/MS Neg	100002167	5326	319.228	71030-37-0;73837-14-6	5312983		HMDB06111	2332164	2170374	2201973	2848903	2527302	1901043	2154378	875987	1475325	529566	1394170	476957	1798728	3816753	2497643	1624087	1442168	1101920		423362		147196	178628	250118	225532	144228	163441	319434	189184	228226	151004	251074
1350	13-HODE + 9-HODE	Lipid	Fatty Acid, Monohydroxy	37752	LC/MS Neg	100002196	5275	295.228		43013			4845094	4894088	4367679	5247062	5876995	5269018	6625335	3878115	4851792	2522577	5007016	2241974	6180847	9446605	6823207	4136332	5672053	5013043	10693577	2065658	637432	685362	829676	875163	768205	749909	923533	810629		788732	772198	798757
1444	15-HETE	Lipid	Eicosanoid	37538	LC/MS Neg	100000565	5298	319.228	54845-95-3	5280724	C04742	HMDB02110	2245689	2286791	2250860	2747116	2613306	2526890	3415033	825434	2126854	754361	3147560	561034	3048860	4998660	3852724	2584880	2196907	3296770	7696284	479410		140876	49767	100322	105183	97916	150893	184039	163693	210962	74550	162404
1174	17-methylstearate	Lipid	Fatty Acid, Branched	38296	LC/MS Neg	100002356	5993	297.28	2724-59-6	3083779			25030900	17742208	12948468	18357104	18388884	9605023	12337667	4892932	9927874	3232176	7612425	2632856	7.79706e+06	7868543	7772144	5616803	4834235	5513318	6701368	1630575	830015	682129	833198	739451	744785	505392	542593	576790	805488	518810	748496	1121983
1689	1-arachidonoyl-GPC (20:4n6)*	Lipid	Lysolipid	34061	LC/MS Neg	100001551	6074	618.341			C05208	HMDB10395	89380896	68160208	56718720	84216296	73827560	66906928	91842336	14155459	70498360	12834019	59574836	10546165	72311400	91810784	71779888	92782192	63416240	96915768	96898256	9716303	3823899	4616145	3466216	6190291	5935956	3615811	4617806	5456641	4065839	6394920	3346368	4777493
1715	1-arachidonoyl-GPE (20:4n6)*	Lipid	Lysolipid	35186	LC/MS Neg	100001571	5874	500.278		42607465		HMDB11517	87815432	40459600	31971606	56490172	49978148	44263872	54676668	14974449	45418332	13118310	36380836	10609670	48451820	53314092	39621284	40224200	33788136	58170816	53246556	9418739	11633914	11875685	9910022	15590779	14982802	11366437	18355488	17707862	9406022	12253908	10699707	14369534
1736	1-arachidonoyl-GPI (20:4)*	Lipid	Lysolipid	34214	LC/MS Neg	100001654	5482	619.289				HMDB61690	13992570	11477223	9171411	10437910	11484699	8784038	11993976	5125882	11012947	3379045	8837417	3183018	11246404	10642983	10272022	7801947	10087596	14275411	8476505	2772954	816517	847923	978210	1294544	1221093	631681	1180172	1052073	759081	1125519	894651	1343107
1818	1-arachidonylglycerol (20:4)	Lipid	Monoacylglycerol	34397	LC/MS Neg	100001433	6450	303.233	35474-99-8	5282281	C13857	HMDB11572	75045064	36931640	52675804	59632484	54042032	49020684	52774852	38211508	42212768	38709820	39489640	22630096	50131392	64808696	32982338	43131736	34349108	49452236	60843968	36871792	13684962	6937939	14769297	11007417	9758760	6814013	20553400	29915244	16001535	15418378	12907749	33619272
1825	1-dihomo-linolenylglycerol (20:3)	Lipid	Monoacylglycerol	48341	LC/MS Neg	100006121	6220	305.249					7452152	4357523	3428389	4210307	5722451	3149305	5017151	1.92757e+06	3.1852e+06	1766375	5809462	1045737	6020452	3956264	2131242	2730885	4385922	2897669	5112757	1701891	2149401	816958	2304663	984047	1592769	1409326	3181228	4804044	2.01046e+06	1146002	1.89121e+06	2159743
1248	1-dihomo-linoleoylglycerol (20:2)	Lipid	Fatty Acid, Keto	35103	LC/MS Neg	100001483	6800	307.264					2355120	1261293	1343770	2683670	1543194	2133859	1584584	2371764	1447141	1381499	1806010	1022556	1736451	2744062	939502	1435980	1124469	1815656	2618192	600741	355970	189753	343885	579833	381970		481162	724221	289436	555467	236566	822032
1823	1-docosahexaenoylglycerol (22:6)	Lipid	Monoacylglycerol	35153	LC/MS Neg	100001481	6150	309.222				HMDB11587	16988544	8799462	9959778	28590130	13086551	14834577	14871379	37403252	13497969	37738144	13090235	17881528	28443392	44156328	13477163	15292593	16895256	23820408	18781856	32446104	895926	679296	1142031	883073	919924	597838	1922206	2577329	1563450	1572760	1205415	2314225
1817	1-linolenoylglycerol (18:3)	Lipid	Monoacylglycerol	34393	LC/MS Neg	100001435	6214	277.217		53480978		HMDB11569	2699536	1079031	1141384	1989449	1677489	1972826	2071951	3.02285e+06	1414642	2590971	1327528	1.59511e+06	1751424	2086957	767897	924667	1306530	1888687	3.30907e+06	1187031	116832	96314	151933		128871		461518	570889	389234	313611		322507
1679	1-linolenoyl-GPC (18:3)*	Lipid	Lysolipid	45951	LC/MS Pos Late	100005350	1422	518.324					179126	136253	110311		179028		144456	73610	106161		114570		124520	101537	141173		88258	107910	98070		126668	143064	94892	141396	197088	175660	180566		199150	114253	174708	61285
1586	1-linoleoyl-2-arachidonoyl-GPC (18:2/20:4n6)*	Lipid	Phospholipid Metabolism	52710	LC/MS Pos Late	100009131	1969	806.569					53794184	33818184	26341096	52811224	36280844	28526882	30231356	20337346	21467964	16761093	36291244	35297492	32647018	38346424	29147512	22795160	21919146	32877366	32405300	19984508	16118913	16560201	19108936	18644374	18969436	10671214	20521962	25436860	15276835	26492152	16792992	27456396
1589	1-linoleoyl-2-arachidonoyl-GPE (18:2/20:4)*	Lipid	Phospholipid Metabolism	53189	LC/MS Pos Late	100009222	2030	764.522					5082204	2562670	2035762	3940974	2863983	2477731	1894604	1721984	1.67047e+06	1176175	2536062	2661330	2603571	1804450	2095036	1250609	1309087	2241223	2202065	1164208	1882739	2082514	2467241	2467702	2490488	1469313	2655649	3160252	1.49556e+06	2666452	2546683	2827589
1522	1-linoleoyl-2-linolenoyl-GPC (18:2/18:3)*	Lipid	Phospholipid Metabolism	53176	LC/MS Pos Late	100009343	1939	780.554					342808	341127	190069	388847	446200	268080	203565	234082	278664	105284	155690	247641	158186	143209	59498		97092	125540	229294		408447	249671	365001	187270	307409	175850	224869	267521	461046	420517	300141	342045
1815	1-linoleoylglycerol (18:2)	Lipid	Monoacylglycerol	27447	LC/MS Neg	100001040	6477	279.233	2277-28-3	5283469			210081952	89922928	92036192	176210832	149287792	137120192	137030432	182081520	101934384	171915136	122133096	103516696	153936400	206333360	66610020	91701416	95136312	129044112	250736976	66708508	5122841	3.60498e+06	5401740	4404418	4366427	5080739	15159355	21262748	11581217	9169679	6.582e+06	16877736
1763	1-linoleoyl-GPA (18:2)*	Lipid	Lysolipid	52690	LC/MS Neg	100009082	5483	433.236				HMDB07856	396697	371424	370187	348538	327283	355376	263427	145124	344993	156841	326383	204823	354153	244891	193002	149760	176756	304787	250790	238683				87729	47929	69992	267121	153028			42824
1677	1-linoleoyl-GPC (18:2)	Lipid	Lysolipid	34419	LC/MS Pos Late	100001395	1465	520.34		11988421	C04100	HMDB10386	18858048	14711381	10716700	17760736	20852056	9409470	15480267	5456054	13434915	5072517	12553399	6.06378e+06	11804802	11906217	12184073	11306916	10438537	10151172	14740527	4756877	5311240	6817080	4.62344e+06	5.38629e+06	6239013	4.69942e+06	6.09235e+06	4.61925e+06	6764523	6036309	5298132	5148598
1711	1-linoleoyl-GPE (18:2)*	Lipid	Lysolipid	36600	LC/MS Pos Late	100001570	1482	478.293		52925130		HMDB11507	7.49078e+06	4994046	3.50122e+06	6277226	7301815	5171425	4.81119e+06	1102765	3754519	1380348	4141538	1.04404e+06	5213114	5.67738e+06	5532916	3185494	2234205	5082734	5631185	628919	752862	821336	701292	798924	810620	706048	1123282	622832	881354	769536	827351	805328
1755	1-linoleoyl-GPG (18:2)*	Lipid	Lysolipid	54885	LC/MS Neg	100009227	5516	507.273					10759458	8735603	8314868	8829593	9892235	8392545	9663167	3978508	7617541	2438437	6.00847e+06	3.47505e+06	9251258	8616321	6176397	6818599	6807054	8138131	8988493	1862787	238034	210712	236931	308873	292055	276843	471555	788008	493765	404104	267840	816455
1732	1-linoleoyl-GPI (18:2)*	Lipid	Lysolipid	36594	LC/MS Neg	100001778	5494	595.289					1.74351e+06	1.67313e+06	1331931	1474411	1.76877e+06	1.56157e+06	1479983	596653	1.49168e+06	290359	1540005	410173	1555456	1788447	1123632	760159	929380	1653963	1335469	188528
412	1-methylguanidine	Amino Acid	Guanidino and Acetamido Metabolism	48114	LC/MS Pos Early	100000715	2149	74.0713	22661-87-6	10111	C02294	HMDB01522	2943663	2536468	3087268	2462882	2512394	2311558	2875273	2059194	2474105	1590938	1843596	2130707	1900191	1873689	1847884	1796586	1876035	1962458	2191012	1379018
60	1-methylhistidine	Amino Acid	Histidine Metabolism	30460	LC/MS Pos Early	100001051	2755	170.092	332-80-9	92105	C01152	HMDB00001	20550920	26200418	24778978	19847760	24284350	28536942	21620268	26331244	20883056	28500528	29779098	35301748	17126988	21581568	28640364	30769782	12153893	38269184	23719588	19733272	79688656	69705376	64699144	73751496	69547728	71295888	150816880	208088512	130468224	136670992	98298048	205932608
76	1-methylimidazoleacetate	Amino Acid	Histidine Metabolism	32350	LC/MS Pos Early	100001208	2064	141.066	2625-49-2	75810	C05828	HMDB02820	45293	197664	185771	152185	97770			103735	91883	71151		105379	73227	79809		104870	100574	46937	140605	66185	492544	440307	745093	391442	589141	509992	583535	1732706	601061	944144	679028	1967837
2836	1-methylnicotinamide	Cofactors and Vitamins	Nicotinate and Nicotinamide Metabolism	27665	LC/MS Pos Early	55	1940	137.071	1005-24-9	10129985	C02918	HMDB00699	2431407	1903114	1001769	1911183	4695363			5882351	1399657	2926932		4077598	1185966				2.07738e+06		1174379	2711378	12298943	9682233	18026484	12216326	13005569	10212148	20822360	8392764	21145592	13995100	14150144	8280788
1804	1-myristoylglycerol (14:0)	Lipid	Monoacylglycerol	35625	LC/MS Neg	100001618	6353.3	227.202	75685-84-6	79050	C01885	HMDB11561	5985477	3305281	2370876	3932234	3438245	5102039	4964526	4596496	2805028	3565184	2339285	1899178	4.16821e+06	7296182	2261355	2804087	2736463	5609935	5878633	1830752	856426	762900	925420	747203	839518	720811	1581618	2037540	1508295	1230343	1102556	1.94708e+06
1529	1-oleoyl-2-linoleoyl-GPC (18:1/18:2)*	Lipid	Phospholipid Metabolism	52453	LC/MS Pos Late	100008981	2165	784.585					45135780	26384960	23417552	30814188	30380640	31185418	26344164	21695730	16008883	14314388	27530664	22933850	30574012	20791394	18462466	16000003	12005748	20139394	27426006	13438926	32241810	38289056	34073400	34397000	40722784	37455956	58402640	46002632	47358764	40431768	42180024	50586520
1581	1-oleoyl-2-linoleoyl-GPE (18:1/18:2)*	Lipid	Phospholipid Metabolism	52687	LC/MS Pos Late	100009078	2270	742.538		9546753		HMDB05349	7317507	4397816	3.31073e+06	4425976	5410287	4.80141e+06	3.3915e+06	3.29296e+06	2.56478e+06	2.47029e+06	3512972	4540461	3.43036e+06	2.45206e+06	2899612	1430853	1478321	2663404	3.82156e+06	1572090	2955514	2653515	3130937	2808800	3134927	2876944	4763574	4472166	3171791	3.53235e+06	3.78412e+06	4953482
1840	1-oleoyl-3-linoleoyl-glycerol (18:1/18:2)	Lipid	Diacylglycerol	46799	LC/MS Pos Late	100002990	3223	636.556	104346-53-4				761608	113071		630453	222513	447687	307858	850605	131754	110055	461643	768249	124608	340702			186983	251160	786954			175576	138928				482988	713440	315222	370498	251174	414370
1813	1-oleoylglycerol (18:1)	Lipid	Monoacylglycerol	21184	LC/MS Neg	100000924	6500	281.249	111-03-5	5283468		HMDB11567	356958176	121159928	112463336	312512544	191846272	210641760	274207488	266780352	132166120	153925840	219911872	155448928	251269696	415684192	156832336	174101664	176537024	326533632	500552352	65029900	15919307	25276644	10227051	39269796	12138057	8537555	18354252	24029584	34569700	29130128	9862928	41294064
1674	1-oleoyl-GPC (18:1)	Lipid	Lysolipid	48258	LC/MS Pos Late	100001272	1540	522.355	19420-56-5	16081932		HMDB02815	20772356	19605476	14359092	19211466	22760100	14045361	21830180	8593180	16208202	7747883	15807458	7.74723e+06	17272024	18363246	19279840	14236482	14234096	16891920	17327756	7626000	15024721	14410541	11413387	15329306	16418296	16747208	13831067	11649782	15095653	12860306	11583423	11333796
1707	1-oleoyl-GPE (18:1)	Lipid	Lysolipid	35628	LC/MS Pos Late	100001569	1554	480.308	89576-29-4	9547071		HMDB11506	7.14203e+06	5275099	3684873	6380405	6428247	6814857	6375166	1.60158e+06	3774341	1193051	4263387	1145740	5421534	8405977	6.71589e+06	2973965	2900702	7659305	6194362	913065	2705328	2369682	2286843	2287590	2680482	2819145	2888945	2453158	2524333	2108198	2665741	2810851
1754	1-oleoyl-GPG (18:1)*	Lipid	Lysolipid	45968	LC/MS Neg	100005716	5610	509.288					11418141	8402210	8922574	11095417	9362725	7791744	11165287	7057886	8173264	4231706	5574062	4132176	10499244	10741118	5520542	7985570	9109936	9357315	11607139	4248814	964813	723287	762128	965362	1229507	998375	1.51208e+06	1718864	870362	770692	992302	1.8902e+06
1730	1-oleoyl-GPI (18:1)*	Lipid	Lysolipid	36602	LC/MS Neg	100001777	5599	597.305					661404	657445	529694	635947	510310	801572	739158	304621	486330	152706	856942	179996	785826	1258446	609666	440276	481847	1399691	983208	175827	430764	264361	406716	488181	478095	251499	655674	481882	204988	310033	323952	608440
1739	1-oleoyl-GPS (18:1)	Lipid	Lysolipid	19260	LC/MS Neg	100000630	5607	522.284		9547099			205678		104150	250106			128111	71125	130575	75368	92389		131983		67667				169341		335336	146606	276797	363639	293226	197442	691400	441590	233068	302218	210258	496221
1573	1-palmitoleoyl-2-linoleoyl-GPC (16:1/18:2)*	Lipid	Phospholipid Metabolism	52683	LC/MS Pos Late	100009075	2003	756.554					1.82265e+06	1.00221e+06	798108	1.60006e+06	1060029	888475	943159	1.06581e+06	979446	497199	549044	735134	742801	589802	370379	239381	453540	629167	801070	311247	4.51206e+06	4420874	4.77291e+06	3.90032e+06	3900970	4478967	8303612	4658952	5.45782e+06	5704350	6525206	7366298
1827	1-palmitoleoylglycerol (16:1)*	Lipid	Monoacylglycerol	52431	LC/MS Neg	100008952	6094	253.217					14621405	4810307	4544902	9317032	4265626	6280817	9572725	8313143	5160756	5792175	5384977	3922630	7490201	7685351	2885998	6576781	4808595	8340791	14025448	3251146	918521	660989	1583723	700972	1081589	1413298	3849326	3214520	3220169	2579786	1974591	3387646
1668	1-palmitoleoyl-GPC (16:1)*	Lipid	Lysolipid	33230	LC/MS Pos Late	100001511	1450	494.324		24779461		HMDB10383	595950	530050	392826	699849	671692	362821	847457	269876	576646	280763	249882	261490	308067	426346	292159	335428	418563	456658	424288	157102	2497292	3017319	2085050	2266060	2.8042e+06	3469462	2235874	1497623	2744309	2144114	2326904	1.7709e+06
1570	1-palmitoyl-2-alpha-linolenoyl-GPC (16:0/18:3n3)*	Lipid	Phospholipid Metabolism	52684	LC/MS Pos Late	100009076	2034	756.554					889350	756403	534820	620008	685321	739195	757999	596302	519563	288663	542410	592886	444074	505771	369653	265804	333321	420201	560767	239122	2.56933e+06	2468939	3.1295e+06	2.69966e+06	2761042	2.30191e+06	3.63453e+06	2.91482e+06	3068819	3.39059e+06	3279857	2240874
1519	1-palmitoyl-2-arachidonoyl-GPC (16:0/20:4)	Lipid	Phospholipid Metabolism	52462	LC/MS Pos Late	100008914	2091	782.569	35418-58-7	10747814			291272960	219263840	216561920	306508864	193538256	287738976	204006960	199921584	167470528	145034256	184677040	165546800	209956752	209172048	150548144	154827840	181586576	229988672	196996560	162559024	121986104	136563008	131242088	162296512	159806032	98902592	119746680	184904224	81636752	175905760	127656528	177245808
1542	1-palmitoyl-2-arachidonoyl-GPE (16:0/20:4)*	Lipid	Phospholipid Metabolism	52464	LC/MS Pos Late	100008990	2198	740.522		9546800		HMDB05323	20771094	11408835	10164904	16502234	10160434	13880485	11053248	7131027	8087758	7510772	9092300	8.33236e+06	9667142	7.95682e+06	6585122	6613085	9486160	11296621	10399271	5724084	16099067	17821004	18080242	19273116	19383796	17185218	19229410	22154316	11882359	21275116	16673345	23265560
1533	1-palmitoyl-2-arachidonoyl-GPI (16:0/20:4)*	Lipid	Phospholipid Metabolism	52467	LC/MS Polar	100008993	892	857.519					922708	461183	569561	652861	471685	695990	576221	620124	443366	472758	576666	598161	645136	580226	523222	361476	615385	582073	696388	466839	1428163	1133806	1191986	1119570	1182968	752932	1132793	1213822	818965	943404	996913	1267104
1634	1-palmitoyl-2-gamma-linolenoyl-GPC (16:0/18:3n6)*	Lipid	Phospholipid Metabolism	54812	LC/MS Pos Late	100009154	2034	756.554					735229	229404	251468	451608		277300	297930	325748	265847	90398	255725	230499	194737	188447	136997	129978	220007	249988	305167	116717	2352660	2737766	2449990	2339816	1.31552e+06	2893127	3477642	1.68997e+06	2123584	2218164	3012554	2181402
1512	1-palmitoyl-2-linoleoyl-GPC (16:0/18:2)	Lipid	Phospholipid Metabolism	42446	LC/MS Pos Late	1537	2160	758.569	40811-94-7	5287971			109385528	63736460	52842272	78248776	79793824	69073264	56654248	57660796	49197500	33087246	52341384	47360224	64075832	48661868	35251516	28588660	43842552	38203648	67762656	26676090	84272616	97252632	89419560	91236808	102301888	93707592	130284776	111301584	107914424	104197136	99622448	122975616
1544	1-palmitoyl-2-linoleoyl-GPE (16:0/18:2)	Lipid	Phospholipid Metabolism	42449	LC/MS Pos Late	100001870	2275	716.522		9546747		HMDB05322	7.72534e+06	4000891	3522594	4650019	4849155	4292548	3464545	2886197	2884415	2624764	2885975	3.46751e+06	3149748	2066967	2156344	1551890	2164602	2507009	3503265	1.7918e+06	2545730	2440042	2822859	2939609	2744963	2849890	4514185	3.52654e+06	2906234	3.11174e+06	3227686	4350945
1545	1-palmitoyl-2-linoleoyl-GPG (16:0/18:2)	Lipid	Phospholipid Metabolism	52628	LC/MS Polar	1543	717	745.503					6476475	2464041	2368511	3598197	3880254	4403672	2363161	2549683	2475039	1580500	2290335	1819452	3074569	2139868	1307326	1223001	1591334	1591219	3234732	1688031	636049	433632	476200	366097	449689	288492	636377	526076	316271	479907	567206	816719
1531	1-palmitoyl-2-linoleoyl-GPI (16:0/18:2)	Lipid	Phospholipid Metabolism	52450	LC/MS Polar	1528	910	833.518					431010	200906	235066	321732	211417	383362	233458	273810	222374	170745	229400	226352	261826	198606	204019	112022	239775	215385	286562	185589	246339	171286	214407	179435	183552	152811	193241	239667	158072	182179	178772	311004
1511	1-palmitoyl-2-oleoyl-GPC (16:0/18:1)	Lipid	Phospholipid Metabolism	52461	LC/MS Pos Late	1539	2358	760.585	26853-31-6;26853-31-6	6436017			126887136	85259648	82597296	121141888	87445008	111163416	86181048	81353520	66673340	47300884	82542424	68836256	76803960	60977576	56100604	49281360	64320616	82891928	66862040	52098988	235842368	239448656	219841408	249139168	275186912	252872832	267696256	286355840	235450720	240227616	228987440	312315424
1537	1-palmitoyl-2-oleoyl-GPE (16:0/18:1)	Lipid	Phospholipid Metabolism	19263	LC/MS Pos Late	1526	2509	718.538	26662-94-2	5283496		HMDB05320	5689482	3624682	4362715	5177767	4556160	4997520	3658962	1922614	2165294	2550056	2856068	2765982	2608031	2790134	2491136	2165180	3518444	3184780	2914001	1.82503e+06	7162270	7529346	7227584	7473783	7748532	8469868	10152689	10234910	6321509	8595578	8344699	11223083
1535	1-palmitoyl-2-oleoyl-GPG (16:0/18:1)	Lipid	Phospholipid Metabolism	52448	LC/MS Polar	100000641	745	747.519		5283509			24401722	13715002	15316780	19383608	14308892	18585900	13233034	11135352	11191164	8088790	10728418	8427807	12321699	12043113	9178747	9869830	11183889	11467648	15318613	10017224	9101595	6.52416e+06	6429630	6128541	6055601	5560132	8008625	8974837	4445053	7.0942e+06	7429146	9558699
1564	1-palmitoyl-2-oleoyl-GPI (16:0/18:1)*	Lipid	Phospholipid Metabolism	52669	LC/MS Polar	100009066	893	835.534					1652217	1157016	1206859	1242236	1066756	1420013	1075372	1254419	970646	1078965	1227752	1306323	1271131	923248	1075131	754261	1118442	994263	1247652	1214645	948389	637532	959531	681574	677288	605782	895680	904231	558401	690103	668277	1089676
1594	1-palmitoyl-2-oleoyl-GPS (16:0/18:1)	Lipid	Phospholipid Metabolism	19261	LC/MS Pos Late	1531	2660	762.528	40290-44-6	5283499	C13880																						2524242	1463806	1920200	1390582	1692979	1636641	2581889	2786180	2114118	2302450	2001942	3362430
1524	1-palmitoyl-2-palmitoleoyl-GPC (16:0/16:1)*	Lipid	Phospholipid Metabolism	52470	LC/MS Pos Late	100008984	2160	732.554					6405264	3934192	3218532	4872215	3685216	4318421	4334252	3845876	3188618	2001632	3076400	2702696	2739147	2652057	2126380	2057977	2666856	3372896	3771468	1884918	58025220	65368656	56124240	56597412	68991056	76794672	69622136	51773124	56653656	60012960	66249212	82891528
1561	1-palmitoyl-2-stearoyl-GPC (16:0/18:0)	Lipid	Phospholipid Metabolism	52616	LC/MS Pos Late	100008921	2653	762.601	59403-51-9				2862918	2517729	2333083	2904464	2217892	3595752	2248446	2157596	1386727	1366026	2377648	2502937	2642117	2537903	2113491	1372997	1986572	2862780	2449900	1624421	6365490	7.07651e+06	6310220	6.14303e+06	6.30336e+06	7025514	6246019	7467381	4923475	6783223	5019224	8404023
1843	1-palmitoyl-3-linoleoyl-glycerol (16:0/18:2)*	Lipid	Diacylglycerol	52634	LC/MS Pos Late	100009055	3197	610.541					1186384	494483	403160	963186	534658	624510	585786	273794	374834		546262	257013	461433	458457	232739	261612	464605	442025	856037								169537	380456	106164		85512	245149
1808	1-palmitoylglycerol (16:0)	Lipid	Monoacylglycerol	21127	LC/MS Neg	100000827	6400	255.233	542-44-9	14900		HMDB31074	182800656	88958464	79761656	115296032	132637112	111416928	108347736	93255928	78707176	76745456	109169504	49525724	134447312	189774352	91958912	93548272	84933344	146315680	166843760	53873772	13501036	8.11671e+06	13319302	9340902	17193360	12078140	18400210	40900536	14350739	13990443	16197245	18229208
1744	1-palmitoyl-GPA (16:0)	Lipid	Lysolipid	34428	LC/MS Neg	100001445	5600	409.236	17618-08-5	6419701	C04036	HMDB00327	1261782	547364	530650	808283	520769	607598	606116	562149	679759	809853	594162	412524	497514	624475	332510	424738	431549	900725	566311	1030314	229804	139319	193949	349266	260387	156607	411626	367768	92055	149148	162133	238682
1665	1-palmitoyl-GPC (16:0)	Lipid	Lysolipid	33955	LC/MS Pos Late	100001263	1525	496.34	17364-16-8	86554		HMDB10382	31497248	36763372	33148252	45248892	40063676	36735752	47294764	32957872	40560548	31388956	24802852	28807168	37707760	40267736	34395000	23790666	36965656	34273612	37010152	27981720	41764164	45217860	39049712	50402436	47165084	39199352	36788832	39830064	42086824	44149920	34551976	37934344
1702	1-palmitoyl-GPE (16:0)	Lipid	Lysolipid	35631	LC/MS Polar	100001567	921	452.278		9547069		HMDB11503	5366364	4280603	3641369	5335959	4688838	4.94349e+06	4965774	2237100	4186901	1669271	3517282	1442250	4662150	6752278	5.27754e+06	3253103	4434396	6316234	5090963	1759731	5080129	5169390	4895741	5503264	5015096	4247732	5584135	5009475	4192378	5290469	4894957	6074508
1749	1-palmitoyl-GPG (16:0)*	Lipid	Lysolipid	45970	LC/MS Neg	100005717	5570	483.273		3300276			6040711	5115010	4806232	5553597	5093807	5374843	6266678	3.51121e+06	5183286	2485373	3047008	2083870	5024574	7.11334e+06	3449399	3.60128e+06	5633301	5779277	4923825	2321568	646004	628824	526802	810641	737280	717716	611907	857432	499385	580078	576040	1054437
1725	1-palmitoyl-GPI (16:0)*	Lipid	Lysolipid	35305	LC/MS Neg	100001655	5564	571.289				HMDB61695	517745	243393	280110	556069	293283	342198	323089	202147	438035	149494	415900	64735	483001	531413	315773		368188	581405	435514	296301	370835	299506	382013	485402	379610	245663	507447	385872	208479	292526	342697	608903
1807	1-pentadecanoylglycerol (15:0)	Lipid	Monoacylglycerol	47898	LC/MS Neg	100001431	6200	241.217		190750			2437542	1244673	1301408	1841022	1625058	1817523	1222613	1241856	1203129	697095	796612	439228	1193085	1583238	756685	879065	565981	1139026	1710889	540489			71178			115757	280109	591440	224131			228243
1514	1-stearoyl-2-arachidonoyl-GPC (18:0/20:4)	Lipid	Phospholipid Metabolism	42450	LC/MS Pos Late	100001869	2300	810.601	35418-59-8	16219824			348622752	302609248	298772832	382330176	215958432	374906752	265608016	228880672	176563744	185066400	260311104	237762160	271356224	249826176	213513968	199807632	232082448	297303136	276019712	187719280	58553172	66228408	74414688	87077960	80383192	51050268	61600328	107960792	35753880	101590048	56186440	104827672
1539	1-stearoyl-2-arachidonoyl-GPE (18:0/20:4)	Lipid	Phospholipid Metabolism	52447	LC/MS Pos Late	100008977	2424	768.554		5289133			59830424	35619064	34733780	48798632	31129344	49009124	30655896	28916320	23454032	19549732	32716020	37001436	36018192	21706260	29042418	21722976	27751920	34763624	33116606	18015464	30755592	35505392	32575124	37451744	34263984	31491758	34562596	48723316	24465244	38766468	32484216	44253808
1528	1-stearoyl-2-arachidonoyl-GPI (18:0/20:4)	Lipid	Phospholipid Metabolism	52449	LC/MS Polar	100000616	870	885.549					9840156	6712443	7514586	6332536	5626917	9122521	6.02844e+06	5662675	4736262	4749610	5820393	5518349	5948938	4336540	5226819	4103514	5.54315e+06	5189399	5329893	4603448	6342493	4449620	5937699	4645360	5176270	3829941	5065298	6206566	3922930	4275032	4382321	5.76342e+06
1658	1-stearoyl-2-arachidonoyl-GPS (18:0/20:4)	Lipid	Phosphatidylserine (PS)	52235	LC/MS Pos Late	100001872	2565	812.544					4345708	2567143	3096502	4047198	3002939	3403793	3031690	2380342	2160353	1705734	2773170	2738244	2171807	1819860	1920310	1298796	1.93791e+06	2300968	2973693	1716419	6.21964e+06	5443944	5685198	5773428	5090997	5401926	6.52553e+06	8731382	6162834	6132668	5680523	9230896
1520	1-stearoyl-2-linoleoyl-GPC (18:0/18:2)*	Lipid	Phospholipid Metabolism	52452	LC/MS Pos Late	100008980	2380	786.601					89594360	49780596	36426360	63815020	54470560	49853156	39774128	32763188	25628874	21444928	50971304	38985448	43346424	28696040	25895158	26991268	34152676	31625742	64681780	18510994	24895336	25770256	23494808	27501074	28823666	28900014	36726552	31095024	26099106	22015182	29567236	35650544
1547	1-stearoyl-2-linoleoyl-GPE (18:0/18:2)*	Lipid	Phospholipid Metabolism	52446	LC/MS Pos Late	100008976	2522	744.554		9546749			11212675	6877931	5723616	9178966	7595673	9287721	5096890	4440472	3840473	3.99415e+06	5.66024e+06	7526442	5904513	3.17149e+06	4.31187e+06	2.25592e+06	3202357	3.82864e+06	6802124	2736394	1965543	2054033	2021741	2.00594e+06	2097197	2.08842e+06	3544687	2265010	1968250	2568441	2802036	2800556
1534	1-stearoyl-2-linoleoyl-GPI (18:0/18:2)	Lipid	Phospholipid Metabolism	52468	LC/MS Polar	100008994	910	861.55					1209019	1051346	1226058	1055015	957223	1922871	926648	1109246	640554	709328	880436	1170350	944104	782576	764896	608160	592367	750405	924708	603903	331464	241048	269490	197346	237220	221266	298016	277784	214944	192796	267454	365193
1515	1-stearoyl-2-oleoyl-GPC (18:0/18:1)	Lipid	Phospholipid Metabolism	52438	LC/MS Pos Late	100008904	2644	788.616	56421-10-4				28464060	23067912	21601582	27534524	20312576	28852120	20048384	17490484	13154790	12560646	19974626	20865180	21978856	14884536	15895687	14828531	15967853	19371708	20724554	11726797	39289328	44549680	33980876	42413316	41708364	47746620	45796544	49197576	33109122	44039516	34976464	50500556
1541	1-stearoyl-2-oleoyl-GPE (18:0/18:1)	Lipid	Phospholipid Metabolism	42448	LC/MS Pos Late	100001856	2858	746.569					1292720	829181	1127627	1019684	770294	1408634	521042		359943		566262	234526	620694		230969		452548	296540	435280	208178	3410495	2777781	2766447	3223841	3272228	3382801	4250503	3762866	2987536	3506092	3322473	5049563
1659	1-stearoyl-2-oleoyl-GPS (18:0/18:1)	Lipid	Phosphatidylserine (PS)	19265	LC/MS Pos Late	100000639	3000	790.559		9547087			1.52226e+06	1198566	1.00973e+06	1380482	1520599	1301779	1337040	875406	1192110	606884	1.90276e+06	947456	1155810	932565	1019505	524726	1324939	1216998	1742916	940697	5623503	3607940	4464473	3916172	3767086	4340838	4746079	6.44005e+06	5172397	4663779	4885935	7643346
1672	1-stearoyl-GPC (18:0)	Lipid	Lysolipid	33961	LC/MS Pos Late	100001271	1606	524.371	19420-57-6	497299		HMDB10384	56080136	51313516	39827380	59326520	51511872	47266344	56391204	35305984	44984640	37881280	40036880	30185810	51966800	58514656	51169540	34263028	53510252	44045316	52952616	42452400	21945824	23767840	22902772	25617736	24113830	20461114	20918872	22700052	18333550	24788096	17697132	22945892
1705	1-stearoyl-GPE (18:0)	Lipid	Lysolipid	42398	LC/MS Pos Late	100001461	1626	482.324	69747-55-3	9547068		HMDB11130	8897936	6.54261e+06	5438482	9488091	7.8512e+06	8797785	6907205	3132817	5822614	2154359	6622925	2478491	7381727	8.1323e+06	7659995	4410579	5316206	9328189	7378561	2093812	5834078	5517276	5879199	6.27857e+06	6.14461e+06	5648441	5413324	6026692	4710164	6075713	5545916	5981573
1752	1-stearoyl-GPG (18:0)	Lipid	Lysolipid	34437	LC/MS Neg	100001462	5816	511.304					1509636	1618875	1534276	1602856	1610588	1.95821e+06	1933760	1232004	1731825	641711	1.37435e+06	686710	1651394	2194903	1791597	1753012	1268781	2467561	1.65426e+06	667101	123590	138351		204696	164124	136937	133642	241973	58697	86512	129651	139025
1728	1-stearoyl-GPI (18:0)	Lipid	Lysolipid	19324	LC/MS Neg	100000656	5794.3	599.32	796963-93-4			HMDB61696	2856561	2610312	2053429	2246443	2167488	4270028	2369429	2135739	2350971	1485561	1565441	955333	1817760	2414139	2011257	1745352	1439669	3151590	2120055	952886	2080388	1469214	1603620	2879432	1758770	1574392	3616321	3408500	1113838	1886044	1624790	3745051
1738	1-stearoyl-GPS (18:0)*	Lipid	Lysolipid	45966	LC/MS Pos Late	100004327	1634	526.314		9547101			244964	200587	148957	286745	211492	212877	219800	73879	146640		178134	94342	136663	162617	189022	99263	103146	167740	197607		203946	232015	216039	241941	223085	211944	198522	254344	214728	199676	269579	425222
3114	2,8-quinolinediol sulfate	Xenobiotics	Food Component/Plant	48691	LC/MS Neg	100004321	2612	239.997					54472	172255	40197		18836		34289		42363			19599	50181			15007	55952		76466	37664	131656	60393	127196	125737	141394	68182	71479		148578	80717	71988
87	2-aminoadipate	Amino Acid	Lysine Metabolism	6146	LC/MS Pos Early	381	1912	162.076	542-32-5;1118-90-7	469	C00956	HMDB00510	1218820	1276907	1263868	1333910	1096957	1356404	1609591	1428967	1569238	1711352	1420687	1594159	1352313	1423953	1442976	1688903	1192372	1467391	2006841	1162382	3836497	3.36202e+06	2653611	4908328	2886927	2626600	3043987	3.252e+06	5135321	5623372	3711496	6645273
340	2-aminobutyrate	Amino Acid	Methionine, Cysteine, SAM and Taurine Metabolism	42374	LC/MS Neg	1128	732	102.056	1492-24-6	439691	C02261	HMDB00650	203273	237063	238975	229186	161244	185716	185405	217385	195603	301020	327142	219935	351565	501293	438161	798343	214288	315818	321969	685372	1.7729e+06	1171383	1647863	1.65667e+06	1.90914e+06	1285870	3020458	1400163	2770389	2462839	2012481	1294629
1241	2-aminoheptanoate	Lipid	Fatty Acid, Amino	43761	LC/MS Pos Early	100004542	3160	146.118	1115-90-8	227939			833190	702554	751271	863946	770606	790227	694567	656455	755158	877599	586739	677721	1050417	944169	751669	974517	1327947	747491	1402426	689952	8.27214e+06	9944174	8782405	7289444	7354620	11930521	6738348	1547021	6184851	6994554	8340618	1.94071e+06
1246	2-aminooctanoate	Lipid	Fatty Acid, Amino	43343	LC/MS Pos Late	100004227	750	160.133	644-90-6	69522		HMDB00991																					159631	149137	122736	158875	145342	179031	220998	50921	151394	87295	189417	59622
3789	2-aminophenol sulfate	Xenobiotics	Chemical	43266	LC/MS Neg	100004322	1677	188.002		181670		HMDB61116	15053	27896	13617					16984	16892			20954					21235		35152		146245	156100	135459	169775	168262	160267	118239	34570	162262	69789	114044	27334
1819	2-arachidonoylglycerol (20:4)	Lipid	Monoacylglycerol	19266	LC/MS Neg	100000584	6170	303.233	53847-30-6	5282280	C13856	HMDB04666	13321382	4618656	7721425	9603549	7.69776e+06	9007573	7812088	7128405	7206738	5764754	6677613	3157231	8751019	8140092	5596418	7211713	6.29158e+06	7362198	11870608	7519110	2145300	775498	1.96571e+06	1428008	1200908	798352	3.38341e+06	4529820	2019484	1869974	1568156	4935290
2725	2'-deoxyadenosine	Nucleotide	Purine Metabolism, Adenine containing	1553	LC/MS Pos Early	211	2252	252.109	16373-93-6	13730	C00559	HMDB00101	296947	362767	178961	210867	321996	166513	131998	401202	154673	581264	180183	374259	178549	185699	183426	285194	402092	306474	215135	652078	6674351	6.56996e+06	6.27684e+06	4623297	5505643	6.27515e+06	4950850	5544869	4540663	5237323	5060498	2970713
2723	2'-deoxyadenosine 5'-monophosphate	Nucleotide	Purine Metabolism, Adenine containing	46333	LC/MS Neg	100000485	1315	330.061	653-63-4	12599	C00360	HMDB00905	49709	52445	42006	44755	53834	62839	36786	41841	47422	70369	33218	55855				20221		26063	40778	58615	1263306	1273610	1233353	1315853	1381321	1288008	1065322	1103736	977240	1215365	1075816	947855
2806	2'-deoxycytidine	Nucleotide	Pyrimidine Metabolism, Cytidine containing	15949	LC/MS Pos Early	100000125	2193	228.098	951-77-9	13711	C00881	HMDB00014	57998664	55627568	55864416	59040744	56390000	69340920	66641756	70357616	65820516	53772064	48483340	58254692	54961676	62509588	49607344	50211044	65107360	76224144	44616248	48923504	33286468	31278938	30578090	32217784	29929198	30191906	25703208	24497240	28994124	26783390	32876022	28778596
2804	2'-deoxycytidine 5'-monophosphate	Nucleotide	Pyrimidine Metabolism, Cytidine containing	533	LC/MS Pos Early	298	975	308.064	1032-65-1	13945	C00239	HMDB01202	428098	350104	343024	371218	330312	528419	256848	234621	322200	175086	300154	117330	368257	181617	210260	232648	110422	258990	243540	121148	416823	403126	300237	417445	410389	316054	355365	327929	319265	407636	448035	300559
2754	2'-deoxyguanosine	Nucleotide	Purine Metabolism, Guanine containing	1411	LC/MS Neg	348	1751	266.089	961-07-9	187790	C00330	HMDB00085	171752	279981	235212	247052	272668	168756	253277	179181	211907	176018	160803	198688	194420	227704	243659	242113	268120	273015	184474	181627	86105	67178	54859	61496	61334	68682	72023	72841	55010	51068	71364	56736
2689	2'-deoxyinosine	Nucleotide	Purine Metabolism, (Hypo)Xanthine/Inosine containing	15076	LC/MS Neg	100000135	1688	251.079	890-38-0	65058	C05512	HMDB00071	196254	193268	185630	209021	229383	224895	191663	184818	194985	163052	126769	168413	138236	146062	181850	149099	195185	238105	178217	194968	467814	281423	268526	256806	266474	335326	349748	402939	316438	272172	320477	200709
2784	2'-deoxyuridine	Nucleotide	Pyrimidine Metabolism, Uracil containing	1412	LC/MS Polar	536	1100	273.073	951-78-0	13712	C00526	HMDB00012	707778	576991	753444	754476	852811	872160	820308	575411	850377	474574	569040	613598	701043	1047539	899554	775330	895551	922454	688811	602611	5784707	3932329	4593761	5215228	5229985	4478166	3.93827e+06	3970102	3.80085e+06	4228759	5286523	4995625
1826	2-docosahexaenoylglycerol (22:6)*	Lipid	Monoacylglycerol	48675	LC/MS Neg	100006352	6000	309.222				HMDB11557	2096690	908492	1080303	3141989	1350218	1932628	1796303	4771670	1620327	4290282	1531855	1801387	3178239	4421615	1680929	1.68164e+06	2390753	2671928	2491940	4734756	58586	47054	107792	40112	58997		168817	277392	147776	145617	86621	233847
304	2-hydroxy-3-methylvalerate	Amino Acid	Leucine, Isoleucine and Valine Metabolism	36746	LC/MS Neg	100001541	1800	131.071	488-15-3	164623		HMDB00317				40798			118048	113285	53498	149683	75215		90329			86107	187503	111815	86236	101212	231255	237374	588155	190471	271679	226929	328832	300428	389075	269800	117160	347014
1191	2-hydroxyadipate	Lipid	Fatty Acid, Dicarboxylate	31934	LC/MS Polar	100001153	3000	161.046	18294-85-4	193530	C02360	HMDB00321			699347		661427	576650		527151	575965		658557	287040	638845	1089423	626115	761208	591183	506492	378490	1020748	837482	896648	831608	1039961	648969	654555	1.49049e+06	1194537	1035988	1627600	947635	1320290
360	2-hydroxybutyrate/2-hydroxyisobutyrate	Amino Acid	Methionine, Cysteine, SAM and Taurine Metabolism	52281	LC/MS Polar	100008928	1258	103.04					2304790	3501015	866733	2539983	1174219	3.35829e+06	2549872	7.50988e+06	1908043	5084910	11938734	4388087	12329628	22084502	15715799	40105284	2683104	20109200	12763649	29190504	13013847	20060758	38371852	12201735	12315209	20897036	68496240	39171584	66930904	36589148	29651160	38795516
1324	2-hydroxydecanoate	Lipid	Fatty Acid, Monohydroxy	42489	LC/MS Neg	100004089	4840	187.134	5393-81-7	21488			492679	323241	1036502	400923	1258500	635061	266689	227955	394036	262339	242008	561727	406957	905967	140271	344288	1348881	255102	454678	212279	53395				58925	92144				52333	18257	61188
1187	2-hydroxyglutarate	Lipid	Fatty Acid, Dicarboxylate	37253	LC/MS Polar	100002070	3352.8	147.03	40951-21-1	43	C02630	HMDB00606	48354860	61133816	34380700	35677788	56768280	46398000	49773952	47581696	44418792	46594628	77315520	49987552	70556952	91293680	75178704	82189152	56689608	62457268	91431440	68230336	44899532	38565480	40277804	40510424	42330200	36626656	51300668	61015800	50768392	52613992	47433508	70347016
1326	2-hydroxypalmitate	Lipid	Fatty Acid, Monohydroxy	35675	LC/MS Neg	100001579	5511.2	271.228	764-67-0	92836		HMDB31057	2817502	2701945	2927961	3.41398e+06	3269762	3.09882e+06	2973790	4512007	2475727	2285382	2.92484e+06	2.06631e+06	2.27749e+06	2690089	1.79748e+06	2633634	2.64826e+06	1666153	3.69963e+06	1.83725e+06	4.72967e+06	5.85728e+06	3983177	5365843	6588565	6.99283e+06	5616793	5910781	7.79136e+06	4251875	5410853	7670107
1816	2-linoleoylglycerol (18:2)	Lipid	Monoacylglycerol	32506	LC/MS Neg	100000987	6250	279.233	3443-82-1	5365676		HMDB11538	53785208	17269064	19421126	39337772	27527686	37446996	31126438	51006764	26193152	39771580	31256528	21838360	33495664	39784704	14690513	22594890	23509572	26825412	64832584	20742332	742005	375255	646827	540847	481688	189652	2361112	5278999	1776485	1097444	982692	3218230
299	2-methylbutyrylcarnitine (C5)	Amino Acid	Leucine, Isoleucine and Valine Metabolism	45095	LC/MS Pos Early	100001509	3035	246.17	31023-25-3	6426901		HMDB00378	9747152	10744599	7488149	7671886	13562621	5351269	5137450	14878854	5176876	8879601	2959036	7517076	3221351	5601297	2251649	4340377	2435821	3781697	2846939	13829908	2509289	3.77705e+06	2753281	3059245	3391907	3325072	3747392	3048648	2291595	2396372	2966646	2781309
1048	2-methylcitrate/homocitrate	Energy	TCA Cycle	52282	LC/MS Neg	100008929	575	205.035					965234	1795898	1941692	1170250	988196	1855244	1231161	2089903	1215035	1240827	1313202	1.68533e+06	1.26203e+06	1543118	1895915	2416065	1354706	2083736	1.5523e+06	1459613	1205326	1116011	1028658	1.006e+06	1084662	1081533	1056592	1.27617e+06	1094057	1342132	1100958	1129132
1256	2-methylmalonyl carnitine	Lipid	Fatty Acid Synthesis	35482	LC/MS Pos Early	100001596	2440	262.129	149181-64-6	53481628		HMDB13133	33882816	28062312	20059660	35907160	34436344	33909056	35187464	27620208	26959974	33100770	27982632	47777328	25303868	35896364	34101156	26259962	29325768	31480408	23674760	38099396
19	2-methylserine	Amino Acid	Glycine, Serine and Threonine Metabolism	53229	LC/MS Pos Early	100009246	1652	120.066		94309			2551210	3.28877e+06	2473296	3283889	3050327	3.15398e+06	1210815	3086024	3208338	2125954	2615718	2647916	3148247	2834059	1996111	2474763	2518235	889099	1756752	2364311	9199229	8538144	8612576	10690880	9883238	6816604	9191800	8661045	8.1435e+06	7037791	10132074	8839042
1805	2-myristoylglycerol (14:0)	Lipid	Monoacylglycerol	34383	LC/MS Neg	100001408	6230	227.202	27214-38-6	137938			1028625	693915		694032		1.44642e+06	1318637	1202223	811522	703574		301497	598963	1274535			688484	1376434	1616777			173692		340744			477923	601063	463562	359417		522011
1814	2-oleoylglycerol (18:1)	Lipid	Monoacylglycerol	21232	LC/MS Neg	100000943	6300	281.249	3443-84-3	5319879			123152424	33876248	24833852	64848252	54061720	55365200	60757412	62744624	39955272	35113400	71039104	26780844	67837136	81986104	33570848	36462780	61005216	65304144	135125632	29740468	2755024		2008344		7711431	2415020	3686714	17295004	4832514	5259744		6716641
1828	2-palmitoleoylglycerol (16:1)*	Lipid	Monoacylglycerol	52432	LC/MS Neg	100008953	6016	253.217					2305536	545844	782294	1197575		875429	1194020	1132246	659450	609190	801535	753451	656748	680757	237255	713149	380469	872512	2489440	473068							379975	380039	514877	205308		533396
1809	2-palmitoylglycerol (16:0)	Lipid	Monoacylglycerol	33419	LC/MS Neg	100001048	6300	255.233	23470-00-0	123409		HMDB11533	50247200	25864222	17403132	23263206	33849816	28037404	23332358	27951508	20736672	18965326	33125052	11362219	36416024	32982642	22974876	22603760	24254032	31737232	41683312	19851526	6163100		20598084		5418947	5949799	5005400	16413409	2394631	1.73116e+06	7530796	4103637
1666	2-palmitoyl-GPC (16:0)*	Lipid	Lysolipid	35253	LC/MS Neg	100001562	6215	570.341		15061532		HMDB61702	4659349	4.16677e+06	4059591	4421797	4496394	5088769	5589846	4083234	6413358	3479049	2593489	2889134	3897737	4752756	3603802	2662749	3757145	4351470	4327284	2380564	3929859	4006179	3210747	5644646	4345103	4405597	5595398	5289356	3561695	4013902	2964681	5021796
855	2-phosphoglycerate	Carbohydrate	Glycolysis, Gluconeogenesis, and Pyruvate Metabolism	35629	LC/MS Polar	100000093	4346	184.986	70195-25-4	59	C00631	HMDB03391		453068	2203098	1996757	1271029		1160940	126110		1570193	1128039	1.98469e+06		1260474	982466	982357		1185190	1645207		646103	296105	599908	617048				528624	625587	837727	270080	488134
1706	2-stearoyl-GPE (18:0)*	Lipid	Lysolipid	41220	LC/MS Neg	100003901	6350	480.31					3432413	2240394	1.03966e+06	2877957	1856708	3540694	2454476	913273	2020243	798919	1728815	306501	1750814	3150453	2.06703e+06	1291051	1345988	3164242	2482220	552310	1667891	1563590	1453859	2515021	1836587	1618685	1810639	1575005	1273316	1756641	1430581	2246947
134	3-(4-hydroxyphenyl)lactate	Amino Acid	Phenylalanine and Tyrosine Metabolism	32197	LC/MS Neg	240	1379	181.051	6482-98-0	9378	C03672	HMDB00755	2642477	1.7135e+06	1113002	2018065	1314907	2700706	3509102	2.89916e+06	1883743	2670094	2447010	1284484	2188438	1900054	1955390	2138996	1.47567e+06	3184402	2320657	1828643	8991346	5796707	7.12897e+06	8108722	7.88814e+06	7290511	8743890	9453010	9804684	8669277	6804526	10979272
2853	3’-dephospho-acetyl-coenzyme A	Cofactors and Vitamins	Pantothenate and CoA Metabolism	54675	LC/MS Neg	100010805	2313	728.152		193680			79183	37208	22293	79134	39971	39926	68352	213614	53497	114872	41544	113251	40323		31169	30995	49188	57985	49334	110132
2852	3'-dephosphocoenzyme A	Cofactors and Vitamins	Pantothenate and CoA Metabolism	18289	LC/MS Neg	100000138	2013	686.142	3633-59-8	444485	C00882	HMDB01373	112045	128012	54418	93032	82534	128834	337465	584982	188279	442034	133366	259125	213886		149622	142643	237412	171960	128038	225171	71887	92115	28668	63322		52880	72918	35940			139158
305	3-hydroxy-2-ethylpropionate	Amino Acid	Leucine, Isoleucine and Valine Metabolism	32397	LC/MS Polar	100001170	1443.3	117.056	4374-62-3	188979		HMDB00396	542463	492860	383397	649033		749302	568488	510099			500658	488192	577574	214256	727459	519753	118777		486187	485963	948984	939367	1030446	1049567	844694	691351	1.64933e+06	1.47353e+06	1732242	1331122	1156437	1657308
1888	3-hydroxy-3-methylglutarate	Lipid	Mevalonate Metabolism	531	LC/MS Polar	112	2700	161.046	503-49-1	1662	C03761	HMDB00355	5210434	4689305	3.89862e+06	5408655	5.3487e+06	4574020	3947550	3651673	7565538	2392013	3267494	3616094	5451405	3849722	4228872	3845249	4208011	3381911	3742152	5130224	35249808	30357980	27247058	25645042	29144384	32814112	34208568	35744380	32222078	36740900	33118262	39663016
1318	3-hydroxybutyrate (BHBA)	Lipid	Ketone Bodies	542	LC/MS Polar	254	1443.3	103.04	625-72-9	441	C01089	HMDB00357	30960406	28679958	4012565	47264736	5754653	5619534	20166988	47653884	20046028	12471940	2.03657e+06	18880614	11563202	5266747	13958540	12552437	10404841	12795133	2239723	11773093	10206044	13585803	13919654	11026567	12085675	12289901	210494448	373364928	213578208	12020916	20662600	415537504
1286	3-hydroxybutyrylcarnitine (1)	Lipid	Fatty Acid Metabolism(Acyl Carnitine)	43264	LC/MS Pos Early	100003926	2400	248.149		53481617		HMDB13127	80973184	85181712	9813238	120210568	30294864	26312488	56031548	107847552	65549568	33609620	12976749	49943576	51273100	38514600	66348124	68307072	33428528	45746640	29273324	62110792	5703135	7081416	8687187	7156877	6330028	6473509	83550816	139556528	58389592	6635224	10765112	149129744
1287	3-hydroxybutyrylcarnitine (2)	Lipid	Fatty Acid Metabolism(Acyl Carnitine)	52984	LC/MS Pos Early	100009271	2340	248.149					55130088	28203124	7048782	40564436	11744091	26826630	23212288	344524256	38196656	43813096	4686594	151994144	14887760	13227949	17049092	15811958	10409540	7561354	16990352	42777168	9439284	10443358	13040677	14434536	8883230	9760015	66298988	99446240	52261952	10936404	12051073	118939568
1332	3-hydroxydecanoate	Lipid	Fatty Acid, Monohydroxy	22053	LC/MS Neg	100000997	4634.7	187.134	5561-87-5	26612		HMDB02203	1054411	982525	581232	1027088	769142	811618	681464	878391	549725	580499	1023059	438404	1010713	1239984	760688	1399585	803361	637618	1742566	570071	373657	373670	311859	276217	423302	322008	344990	433304	429193	350449	413418	420103
1330	3-hydroxyhexanoate	Lipid	Fatty Acid, Monohydroxy	53230	LC/MS Neg	100006367	1725	131.071	10191-24-9	151492			126331	129403	62166	146353	82375	71554	105746	600410	85722	88559	79604	110864	133620	153170	117707	166798	113742	114891	134463	119014	51757	72447	94878	67442	87510	99051	145568	202273	140311	167376	85523	186112
312	3-hydroxyisobutyrate	Amino Acid	Leucine, Isoleucine and Valine Metabolism	1549	LC/MS Polar	111	1619.1	103.04	2068-83-9	87	C06001	HMDB00336	5478115	3.30247e+06	1470416	5337006	1054653	3058970	3076024	11553755	1761930	3199418	3.42703e+06	4328848	3193460	1885251	4591896	3896140	3132397	4929733	3.44116e+06	4627386	17844728	16802822	13183209	15448589	14788477	15103996	28908056		12748036	15600346	18111296
1334	3-hydroxylaurate	Lipid	Fatty Acid, Monohydroxy	32457	LC/MS Neg	100001112	5175	215.165	53941-38-1	94216		HMDB00387	1199528	1071223	645323	1176823	1025870	1518946	907399	1183227	808074	526060	1385595	619312	1958584	2403349	1058059	2778744	1129555	1121159	3.54918e+06	777733	153257	174909	202222	145906	166794	136341	304765	390920	231078	218320	174970	387945
1336	3-hydroxymyristate	Lipid	Fatty Acid, Monohydroxy	21158	LC/MS Neg	100000882	5335	243.197	3422-31-9	16064			2436076	2420547	1.89563e+06	2512729	2331005	2928274	1845021	2848336	1.8587e+06	1405858	2288152	1547145	3115233	3675782	1879388	4665084	2091656	2253841	5230375	1701451	559173	482660	504982	490130	520329	597592	842775	727417	694977	624569	540486	842259
1331	3-hydroxyoctanoate	Lipid	Fatty Acid, Monohydroxy	22001	LC/MS Neg	100000773	3446	159.103	88930-08-9	26613		HMDB01954	212163	195365	142632	231163	192115	173815	162286	319200	150919	166534	149787	149065	242279	342214	137184	317837	160510	162036	318396	170068	71683	50814	46818	37844	42292	65506	98959	131791	92799	91601	93208	144747
1337	3-hydroxypalmitate	Lipid	Fatty Acid, Monohydroxy	27503	LC/MS Neg	100000983	5476	271.228	928-17-6	301590		HMDB10734	3283638	2273508	1.3757e+06	2530084	2.06833e+06	2920649	2.28781e+06	3451836	2.08408e+06	2509144	1.92795e+06	2347245	3.49861e+06	3428559	1604351	5129767	2169040	2.41657e+06	5.82305e+06	2.78368e+06	479014	390590	483765	370575	567497	444787	667579	624991	616882	632262	545345	580312
226	3-indoxyl sulfate	Amino Acid	Tryptophan Metabolism	27672	LC/MS Neg	100000467	2222.2	212.002	2642-37-7	10258		HMDB00682	149975	891196	371231	258152	440442	515270	364080	98360	545117	39397	303845	37598	187964	286331	625231	1123132	782350	121596	527357	29216	3832895	2163327	2325665	3668248	4097972	1835751	2006745	3043243	3126953	2617289	1.24787e+06	3002781
156	3-methoxytyrosine	Amino Acid	Phenylalanine and Tyrosine Metabolism	12017	LC/MS Pos Early	1342	2555	212.092	300-48-1	1670		HMDB01434	128441	135326	165811	129073	136841	165261	163927	124806	188221	160986	121863	97495	185375	222826	216484	168745	203664	245197	116027	176327	1010962	812336	723251	907641	883116	792802	1019423	1321985	866462	794161	929816	1432982
296	3-methyl-2-oxobutyrate	Amino Acid	Leucine, Isoleucine and Valine Metabolism	44526	LC/MS Polar	100000936	911	115.04	3715-29-5	49	C00141	HMDB00019																					1013229	1064047	1385954	1125571	1138106	1128707	1339066	1555500	2251864	1.01752e+06	791866	1476353
297	3-methyl-2-oxovalerate	Amino Acid	Leucine, Isoleucine and Valine Metabolism	15676	LC/MS Neg	100000036	2064.2	129.056	1460-34-0;51829-07-3	47	C00671	HMDB03736																					196096	242514	288793	193763	158666	235612	289205	359170	371593	153470	106294	350809
280	3-methylglutaconate	Amino Acid	Leucine, Isoleucine and Valine Metabolism	38667	LC/MS Polar	100002458	2579.6	143.035	5746-90-7	1551553		HMDB00522		192472	182547	79413	139699	193935		189401	258581	95603	280552	238194			120259			298097	265903	230521	651864	580455	447847	835260	584986	565994	490398	452335	519755	635732	587967	609692
61	3-methylhistidine	Amino Acid	Histidine Metabolism	15677	LC/MS Neg	100000042	906.3	168.078	368-16-1	64969	C01152	HMDB00479	1245021	1338261	1549433	1277654	1438171	3212982	1588258	1699950	1455588	1558489	1428437	1757914	838073	4611175	1395526	1750426	561347	10033079	1572942	2201112	2614484	2455231	2549302	2418832	2500832	2611002	3887893	7092051	3450715	4832717	3387049	7858092
856	3-phosphoglycerate	Carbohydrate	Glycolysis, Gluconeogenesis, and Pyruvate Metabolism	1414	LC/MS Neg	132	583	184.986	80731-10-8	724	C00597	HMDB00807	32538984	20812220	26694956	33948168	31196802	19379104	26167256	4946937	36329944	26127248	34822896	29405672	20097856	35289224	22705704	23405756	19982320	30087620	25704422	33756704	30461302	30154496	26937772	32039060	29190968	28287822	23331888	22278682	20074698	25567182	20076224	23526648
2786	3-ureidopropionate	Nucleotide	Pyrimidine Metabolism, Uracil containing	3155	LC/MS Pos Early	1053	875	133.061	462-88-4	111	C02642	HMDB00026	101775	111812	78232	64118	108710	84803	102763	328150		304610	337994	83563		98228	58914	668996	329405	117217	226902	129800	2968039	2843650	5.97951e+06	3112594	3.61066e+06	2093863	5838458	6.45922e+06	4688270	3.99163e+06	6562148	8567829
409	4-acetamidobutanoate	Amino Acid	Polyamine Metabolism	1558	LC/MS Polar	1113	1925	144.067	3025-96-5	18189	C02946	HMDB03681																					2428539	1899744	1.93801e+06	2082491	2048482	2399928	1427443	1537210	1461177	1503251	1272951	1.90321e+06
3474	4-acetylphenol sulfate	Xenobiotics	Drug	44620	LC/MS Neg	100000711	2375	215.002		4684006																							1476213	679855	771747	1.62447e+06	1666125	844127	329335	106243	710515	565137	388388	121558
3394	4-ethylphenol glucuronide	Xenobiotics	Food Component/Plant	52937	LC/MS Neg	100009049	3167	297.098					396387	416294	314359	349363	268565	202383	432084	297436	307267	212197	338642	179492	221169	214970	83029	172609	396384	153944	734624	51540	631292	1053825	648450	707973	719354	779651	565431	158033	801487	538546	577849	152176
2975	4-ethylphenylsulfate	Xenobiotics	Benzoate Metabolism	36099	LC/MS Neg	100001756	3580	201.023	123-07-9		C13637		5.90156e+06	6276428	3.71427e+06	5641522	3091046	1761367	3702111	3004627	3.98056e+06	1824147	3694860	4574349	4213745	2330469	933656	4290641	5256863	884529	14472125	2529121	34647288	29734898	34962208	35808884	38835648	27102280	17903656	10088831	27012014	29528360	25573072	9150342
414	4-guanidinobutanoate	Amino Acid	Guanidino and Acetamido Metabolism	15681	LC/MS Pos Early	100000096	2320	146.092	463-003;463-00-3	500	C01035	HMDB03464	9075287	7766067	9792758	13318994	4294292	5294735	4968438	2504184	6937960	3898450	12325983	3.76462e+06	4024641	1710575	6097861	3154928	8060801	2591195	5177964	2823453	2477680	3234146	2002672	2326184	2412494	2449173	3143088	1.81075e+06	2905526	2787044	2174408	1677748
2952	4-hydroxybenzoate	Xenobiotics	Benzoate Metabolism	21133	LC/MS Polar	100000862	1305	137.024	99-96-7	135	C00156	HMDB00500	1309840	3028604	1.17091e+06	2034357	203078	696141	426131	1516481		515759	840988	2028605		2237679	1771324	1873897	643462	1871947	2256112	226312		229415	184047	211127	144111	180317	159986	191935	157335	217225		268783
1321	4-hydroxybutyrate (GHB)	Lipid	Fatty Acid, Monohydroxy	34585	LC/MS Polar	100001507	1765	103.04	502-85-2	10413	C00989	HMDB00710	2.02974e+06	3334884	1291651	900250	1335250	2507678	2231594	5003947	1945661	2057012	2968755	1795340	4.03598e+06	3512371	7139244	4481874	1951084	4451918	4467904	1907606	723922	352928	876933	532855	1385753	779390				809070	1665350
49	4-hydroxyglutamate	Amino Acid	Glutamate Metabolism	40499	LC/MS Pos Early	100002544	1141	164.055	2485-33-8	439902	C03079	HMDB01344	229826	287491	196514	175477	290236	125633	257346	190953	184355	280590	173904	192202	63925	166162	177921	58888	294060	128148	141450		265597	453537	343042	357313	204658	305914	236495	224484	195798	145660	264869	243738
428	4-hydroxy-nonenal-glutathione	Amino Acid	Glutathione Metabolism	48487	LC/MS Neg	100006240	3319.2	462.192	99927-70-5				109939	116410	80393	79007	103290	94392	144490	178918	114984	142231	107145	80907	100020	119593	62379	90266	85568	77883	123469	126646	41198	92993	33294	66891	107358	84594	117816	101169	42378	69070	48475	87228
132	4-hydroxyphenylpyruvate	Amino Acid	Phenylalanine and Tyrosine Metabolism	1669	LC/MS Neg	1141	1690.1	179.035	156-39-8	979	C01179	HMDB00707	110788	138084	118650	108183	107003	126159	106401	113069	108912	43312	106288	84194	124822	127669	120273	107403	126984	55677	96394	71714	138135	134192	130984	187562	208267	159602	145290	142805	173950	147144	170497	125136
77	4-imidazoleacetate	Amino Acid	Histidine Metabolism	32349	LC/MS Pos Early	100001207	2055	127.05	645-65-8	96215	C02835	HMDB02024	1238356	4766420	6548642	2100757	3.10291e+06	3061194	2533881	1925459	3440826	1033720	1.61483e+06	2690736	738228	2303166	724115	1225380	918599	1184305	1.34072e+06	895179	4201886	1.85121e+06	4744362	3515177	5550584	2070603	2600680	5219689	2.73616e+06	4382127	2774021	5627144
268	4-methyl-2-oxopentanoate	Amino Acid	Leucine, Isoleucine and Valine Metabolism	22116	LC/MS Neg	100000551	2170	129.056	816-66-0	70	C00233	HMDB00695	83705	80645	106907					127629	90678				89636	98919		96918			160410		303450	307351	426149	291241	356079	398510	370938	591203	585927	288148	237459	345945
2976	4-vinylphenol sulfate	Xenobiotics	Benzoate Metabolism	36098	LC/MS Neg	100001755	3320	199.007	2628-17-3	6426766	C05627	HMDB04072	138404	86983		112101																36550	1701639	1507649	1622228	1.87257e+06	1898716	1734057	557910	377610	1143860	1012902	851570	342689
101	5-aminovalerate	Amino Acid	Lysine Metabolism	18319	LC/MS Pos Early	100000454	2220	118.086	660-88-8	138	C00431	HMDB03355	14910570	31899624		10500016		21896772			3605139	9077289	25292718	14348529	18577180		10278487	21189872	19925448			13980206	13847779	20426002	20080908	14247415	15918990	17876132	22891132	19023516	19488386	18380288	14992358	30213928
1062	5-dodecenoate (12:1n7)	Lipid	Medium Chain Fatty Acid	33968	LC/MS Neg	100001232	5224	197.155	2430-94-6	5312378		HMDB00529	1721494	1269646	1052872	2233154	1307123	1086512	1445193	839961	742068	776611	1048334	548919	1138245	2.04807e+06	846029	1.60443e+06	801246	1456368	1415186	784429	412303	469413	372274	363913	408409	403095	532752	677130	574285	437796	197239	538104
242	5-hydroxyindoleacetate	Amino Acid	Tryptophan Metabolism	437	LC/MS Neg	71	1510.2	190.051	54-16-0	1826	C05635	HMDB00763	138216	225162	274959	168633	194078	183490	245399	83760	255568	17569	154554	60704	86200	367425	66335	148484	142125	122890	259032		20733	13168		15969				14647	22751			19782
85	5-hydroxylysine	Amino Acid	Lysine Metabolism	15685	LC/MS Pos Early	100000054	2790	163.108	13204-98-3	1029	C16741	HMDB00450	1.33252e+06	1278778	1184292	1116586	1161758	967455	1359485	894653	1174315	1010653	750148	1028169	745991	778910	508785	599961	1.04605e+06	605717	1415422	592500	1264510	1435343	1101696	1412642	1395393	1.7516e+06	1.45427e+06	1498143	1342830	2122327	1197677	1252706
2807	5-methyl-2'-deoxycytidine	Nucleotide	Pyrimidine Metabolism, Cytidine containing	38159	LC/MS Pos Early	100002300	2303	242.114	838-07-3	440055	C03592	HMDB02224	2.06027e+06	1156715	1168586	1186953	1013145	3715453	882416	3922265	1449414	1075956	4174961	2714842	5455764	6940885	4300094	3798436	6917731	6253512	4243465	4067430	3639408	3270349	3459051	3264455	3024312	3148706	3095436	2466761	2930986	2930515	3555804	2513224
2799	5-methylcytidine	Nucleotide	Pyrimidine Metabolism, Cytidine containing	22119	LC/MS Pos Early	100000763	2227	258.108	2140-61-6	92918		HMDB00982	5.80683e+06	5.68408e+06	5.49151e+06	5416173	5256417	7170448	5330719	7058116	5346599	5801972	5177751	5138059	5303366	6654789	5717347	4838612	5826937	6789771	5.47777e+06	6655509	1811621	1938971	1617893	1690701	1582504	1634448	1474533	1620624	1621219	1682463	1608983	1644169
405	5-methylthioadenosine (MTA)	Amino Acid	Polyamine Metabolism	1419	LC/MS Pos Early	212	2752	298.097	2457-80-9	439176	C00170	HMDB01173	22360656	19869948	18602828	24593764	23732108	23234632	17929984	23256940	16016460	21958442	15853908	24668536	16097515	19214940	14019434	17681584	16603533	16101935	20195652	18928220	50463000	58986832	63523872	62100644	60321592	51631352	48475968	49878980	44913616	60716120	55218872	53481472
2773	5-methyluridine (ribothymidine)	Nucleotide	Pyrimidine Metabolism, Uracil containing	35136	LC/MS Neg	100001446	1778.1	257.078	1463-10-1	445408		HMDB00884	96659	99927	99401	99883	102791	123042	165325	39544	157523		197646		165135	253698	248528	136152	278425	348065	124376	20711	160396	133022	156014	111985	162043	150548	116083	124935	116786	119955	119088	133988
424	5-oxoproline	Amino Acid	Glutathione Metabolism	1494	LC/MS Pos Early	1021	1044	130.05	98-79-3	7405	C01879	HMDB00267	101439944	92818512	79873696	96655792	93798736	80588840	76834768	76919728	89489440	101551120	81475448	89882976	73183280	66051640	83704592	82751272	79743256	73416312	86742032	79046688	47336044	66725580	65679588	102758528	87305344	66839416	65148552	49574712	55748080	66285640	63632928	49388840
865	6-phosphogluconate	Carbohydrate	Pentose Phosphate Pathway	15442	LC/MS Neg	100000341	583.9	275.017	921-62-0;53411-70-4	91493	C00345	HMDB01316	5343202	3316800	4379808	3351478	3725438	4254910	4.15055e+06	253888	4224192	1.00373e+06	2939397	1158268	1966160	2973360	1505748	1817765	1739451	2224514	2.02191e+06	1268918	1199344	1652226	1184629	1374516	1368044	1506882	1736255	1746049	1.90541e+06	1743683	1081292	2328422
1911	7-alpha-hydroxy-3-oxo-4-cholestenoate (7-Hoca)	Lipid	Sterol	36776	LC/MS Neg	100001609	5288.1	429.301	115538-85-7	3081085	C17337	HMDB12458	40016	57937		46651	45969	95303	55349	166037	122628		124607	128579	45063	85391		170411	209564	22307	339432	113848	245777	145985	114286	280677	225848	159419	529223	425715	360453	317508	581057	306653
2740	7-methylguanine	Nucleotide	Purine Metabolism, Guanine containing	35114	LC/MS Pos Early	100001456	2175	166.072	578-76-7	11361	C02242	HMDB00897	502980	508264	833810	354427	417654	643603	854095	335809	1208779		500492	599677	415026	499126	697462	534357	505928	792896	667241	512750	2986354	1619016	2368967	3050754	2472843	1.92695e+06	1730175	2473138	2243739	2844217	2319023	1688096
1369	9,10-DiHOME	Lipid	Fatty Acid, Dihydroxy	38399	LC/MS Neg	179	5180	313.238	263399-34-4	9966640	C14828	HMDB04704	334039	457459	715956	346158	633608	604807	438813	205978	335737	141962	214833	236157	341417	593973	283146	315125	852551	388523	635637	61409
1257	acetyl CoA	Lipid	Fatty Acid Metabolism	43840	LC/MS Neg	1830	1691	403.556	102029-73-2	444493	C00024	HMDB01206	382867	169631	108488	341909	173190	133930	214333	616476	168024	613926	91634	682398	116005	36747	71667	65466	126007	158514	134866	566532								26950	10680
1285	acetylcarnitine	Lipid	Fatty Acid Metabolism(Acyl Carnitine)	32198	LC/MS Pos Early	100000802	2282	204.123	5080-50-2	1	C02571	HMDB00201	2571835904	2363815680	2256814592	3036489472	2478039552	2199328512	2043345024	3083765248	2160371456	2206648576	1253304704	2938187008	1291707904	1344882816	1521423104	1283467264	1479740160	1383385472	1815729664	1795539456	580589504	605606528	623267712	706545088	616755072	550778816	897006592	1104885888	831508672	681614720	624246464	1258411776
1050	acetylphosphate	Energy	Oxidative Phosphorylation	15488	LC/MS Polar	1211	4013.9	138.98	94249-01-1	186	C00227	HMDB01494	10078030	10432148	15829331	14981805	11633922	11425707	13137786	3.57192e+06	13033956	12924575	11543147	12549283	9722541	12144359	13272208	12748940	10697592	12480305	14691888	10926638	5.22616e+06	8728818	4.54973e+06	5.83336e+06	5109117	6051524	4322983		5451414	5724479		5505182
400	acisoga	Amino Acid	Polyamine Metabolism	43258	LC/MS Pos Early	100004541	1813	185.128	106692-36-8	129397			412733	337969	289803	308839	211159	282905	484910	257171	223560	354014	395973	320217	216934	341740	305414	561001	148774	381015	159450	197972	268619	150161	525499	346074	296100	173784	848060	435451	690180	1228644	1193982	359889
1029	aconitate [cis or trans]	Energy	TCA Cycle	46173	LC/MS Neg	100001359	580	173.009			C00417	HMDB00072	1.74452e+06	3027295	2191968	877041	2034144	2193020	2323439	3700424	2542835	3144754	2171690	3495200	1392133	1736571	1198774	2121135	1941268	1050641	2224516	3627446	3.28337e+06	3865016	3878842	3639502	3814610	4042661	3351484	4.01212e+06	4147111	4256237	3.44026e+06	4744613
2705	adenine	Nucleotide	Purine Metabolism, Adenine containing	554	LC/MS Pos Early	880	2221	136.062	73-24-5	190	C00147	HMDB00034	13283925	7476922	6499890	12852058	10549910	9256770	9976346	42034544	10258879	20491850	12745557	18621920	12568159	11853502	13301880	14277050	12342295	14732466	25859364	25125746	25053504	23059948	27564276	24171046	22069352	21556126	22979444	22762864	19796712	22904452	23004238	23495316
2704	adenosine	Nucleotide	Purine Metabolism, Adenine containing	555	LC/MS Pos Early	798	2169	268.104	58-61-7	60961	C00212	HMDB00050	355259648	281760800	257225728	433190752	331217504	232676016	319380352	1478545408	236900816	1515675136	275984512	1130209408	312573376	280458112	360126336	448750080	462423200	394976672	408244672	1224864640	324620832	392528512	274746240	268950464	280381408	354850688	277921632	326352128	364339712	333409248	297971520	230775168
2699	adenosine 2'-monophosphate (2'-AMP)	Nucleotide	Purine Metabolism, Adenine containing	36815	LC/MS Neg	100001694	1497.7	346.056	130-49-4	94136	C00946	HMDB11617	369673	237844	330938	245024	256582	360816	320882	223449	248051	93724	213460	76399	218980	324165	358713	215282	239365	286392	347208
2700	adenosine 3',5'-cyclic monophosphate (cAMP)	Nucleotide	Purine Metabolism, Adenine containing	2831	LC/MS Neg	207	1952.2	328.045	60-92-4	6076	C00575	HMDB00058	383142	319728	313484	451091	381330	321390	305613	356362	363365	300271	361632	236438	361020	301668	307185	317640	359160	317422	447257	279862	173548	190276	154847	206178	207631	154657	147667	181523	104640	193366	151029	252093
2702	adenosine 3',5'-diphosphate	Nucleotide	Purine Metabolism, Adenine containing	15691	LC/MS Neg	1214	575	426.022	75431-54-8	159296	C00054	HMDB00061	2236556	1459346	1279020	2218751	1462753	2354390	1844933	1765802	1522176	770493	1656967	1118826	1858301	2315449	1.69365e+06	1651799	1118618	1557299	2006774	1064103		110568	77789	123909	137887	99396	92065	194858	115832	169073	91092	188322
2698	adenosine 3'-monophosphate (3'-AMP)	Nucleotide	Purine Metabolism, Adenine containing	35142	LC/MS Neg	100001449	1245	346.056	84-21-9	41211	C01367	HMDB03540	2508163	1.82987e+06	1494018	2698128	2004973	2655646	2622043	969969	1.97381e+06	566217	2174247	485099	2198353	3526252	3149054	2686129	1905012	2135823	2980659	523505	24980		49418	55724	93280	80403	59368	81434	38371	107275	10956	48052
2696	adenosine 5'-diphosphate (ADP)	Nucleotide	Purine Metabolism, Adenine containing	3108	LC/MS Neg	208	680	426.022	20398-34-9	6022	C00008	HMDB01341	22844008	15382167	17958188	29903392	16777352	16159947	18726996	11905390	14318720	45660008	16049978	39717392	17848198	14640387	16150100	16653597	17007216	15561491	16377217	29083044	32215104	31686320	28785542	30506396	30260960	26108948	26765950	32373264	24269982	30563590	30565004	36917512
2844	adenosine 5'-diphosphoribose (ADP-ribose)	Cofactors and Vitamins	Nicotinate and Nicotinamide Metabolism	558	LC/MS Neg	215	920	558.064	68414-18-6	192	C00301	HMDB01178	7488038	7386720	3608973	6385339	5541717	8585348	10293076	11074943	9174342	8712822	10110156	8461739	12783317	8594219	10798867	10163896	10413949	8010443	18377332	19208664	6165607	6808573	5976813	6739442	6087902	6055894	5181987	6332158	5451341	6111039	6156887	7441720
2697	adenosine 5'-monophosphate (AMP)	Nucleotide	Purine Metabolism, Adenine containing	32342	LC/MS Neg	209	822	346.056	149022-20-8	6083	C00020	HMDB00045	78125568	63490456	34458064	97645512	64303428	90468400	76232832	250871920	58995452	306110240	80418640	248109456	87949848	59535920	68268528	94536544	95809752	71532480	115972440	296957888	138762784	148839200	113414696	142514336	154561968	140182368	116464864	141757088	113219344	121249560	110548752	128596640
2703	adenylosuccinate	Nucleotide	Purine Metabolism, Adenine containing	18360	LC/MS Neg	1303	560	230.53	19046-78-7	195	C03794	HMDB00536	17061468	14935491	7563971	15882397	8759225	19027876	14199458	9168612	10715313	2921517	17358344	4447752	23978532	19839488	20950886	26007644	16951324	15172295	23777300	7151406	1459623	1945766	1332927	1745217	1777693	1919813	1386469	2738317	1536401	1771466	1379253	2757151
1114	adrenate (22:4n6)	Lipid	Polyunsaturated Fatty Acid (n3 and n6)	32980	LC/MS Neg	100001193	5678	331.264	2091-25-0	5497181	C16527	HMDB02226	600054144	358867488	341237856	527441408	466696320	508259232	395365568	208322432	429808096	158991072	339360640	141482976	398282560	848162496	420199008	322109312	285492704	491287104	371083584	86217784	18996718	17396508	19910850	25704704	25806888	13074496	28430974	49206004	21752336	40426020	24349700	41901160
2678	AICA ribonucleotide	Nucleotide	Purine Metabolism, (Hypo)Xanthine/Inosine containing	38325	LC/MS Pos Early	216	797	339.07	3031-94-5	65110	C04677	HMDB01517	66613		123152	91994	86385	115449	125476	117828	71632	143455	250331	206253	178750	174968	132564	243989	153891	253404	157005	311943
27	alanine	Amino Acid	Alanine and Aspartate Metabolism	1126	LC/MS Pos Early	811	1700	90.055	56-41-7	5950	C00041	HMDB00161	555243264	562122944	330443968	433192128	381588800	653680896	555559808	794657792	428385344	611563008	542126848	637350528	942506176	719046464	819526848	630074112	616100160	706899264	826486720	663562176	1623970432	1395037440	1257552768	1400626816	1554903040	1405617664	1271097088	1141947520	1105244288	1348189696	1523837440	1065103808
462	alanylleucine	Peptide	Dipeptide	37093	LC/MS Pos Early	100001890	3055	203.139	1638-60-4	259583		HMDB28691	295358	243982		262390	219250	248574	364367	263172	418408		535286	100787	545648	524410	742448	539732	581162	503951	1.0175e+06	273369	61612	160663	100870	237711	188839	177608	185774	160276	140561	193715	135476	168931
2693	allantoic acid	Nucleotide	Purine Metabolism, (Hypo)Xanthine/Inosine containing	33434	LC/MS Polar	218	2960	175.047	99-16-1	203	C00499	HMDB01209		27022	85348	61981			64725	61863		53564	57520	93870	49198	72975	69754	117696	38297	114616	65460	48657	194597	179006	181069	222684	214438	161367	203099	254196	237131	281719	224298	296774
2692	allantoin	Nucleotide	Purine Metabolism, (Hypo)Xanthine/Inosine containing	1107	LC/MS Polar	1002	1672	157.037	97-59-6	204	C02350	HMDB00462	21238248	30109994	22559234	19861340	19771088	19540622	22827842	19700172	21432184	19037160	20268424	20341892	18502892	26347356	18466948	34748680	21080280	29537108	27045046	20417232	63920276	49751408	58704036	63672664	62607288	56641432	60584944	65409944	65356108	76978440	56881700	76079088
2876	alpha-CEHC	Cofactors and Vitamins	Tocopherol Metabolism	48188	LC/MS Neg	100002206	4045	277.145	4072-32-6	9943542		HMDB01518											249629		86946	188290	106052	391167	292761		468907	68665	795661	516436	688471	796443	792671	641380	703477	562995	1184951	737605	795463	566988
313	alpha-hydroxyisocaproate	Amino Acid	Leucine, Isoleucine and Valine Metabolism	22132	LC/MS Neg	100000706	1840	131.071	10303-64-7	83697	C03264	HMDB00746		66766					84660	100457			66512		106163	88091	43672	96668	187374	106958	93201	85725	154227	190424	469546	144564	183492	203485	186622	171467	201824	196706	85025	169354
283	alpha-hydroxyisovalerate	Amino Acid	Leucine, Isoleucine and Valine Metabolism	46537	LC/MS Polar	100001300	1052	117.056	600-37-3	99823		HMDB00407	1783308	2478803	1141759	1415150	1003688	1632959	2478795	3294669	2027040	1864992	3988078	2962888	2408177	4390036	4257264	5077577	2304680	10412230	4833944	5214948	8552907	11164132	13734427	8919745	8054953	10118895	35577144	20288004	36061172	24248956	9021248	23219708
1033	alpha-ketoglutarate	Energy	TCA Cycle	528	LC/MS Polar	93	2700	145.014	305-72-6;328-50-7;22202-68-2	51	C00026	HMDB00208	28131780	31352080	24419428	23101488	25507960	20466120	31157144	51773144	21029758	43168100	20019584	22760420	20731680	30184616	24358894	27253104	23104940	36202416	24949056	41171272	29975220	23496960	26519216	28295332	27542156	24902388	24243436	25408840	27358886	29346518	28463562	38430168
2075	alpha-muricholate	Lipid	Primary Bile Acid Metabolism	34092	LC/MS Neg	100001280	4765	407.28	2393-58-0	3083761	C17647	HMDB00506	34763	84902		49203		128660		121127	103192		187383	18405	52097	403256	93115	58362			585111	94660	89375			85031	100619
2864	alpha-tocopherol	Cofactors and Vitamins	Tocopherol Metabolism	1561	LC/MS Pos Late	1105	2522	430.378	59-02-9;10191-41-0	14985	C02477	HMDB01893	49665272	32202604	33685296	51141244	35477832	42312704	36791656	37580500	35200060	27293884	50741352	38178784	52289780	52470404	45210832	56730628	43475968	60000796	68145952	40074336	11456663	15215837	10868488	15372642	14206734	10426675	11981639	14226113	9793997	14383256	10718115	17708414
451	anserine	Peptide	Dipeptide Derivative	15747	LC/MS Pos Early	100000044	2924	241.13	10030-52-1	112072	C01262	HMDB00194	130043520	111440144	92313368	136270544	114295856	92806736	62747536	82465016	139130528	102356512	82756864	87075544	73990208	65297264	63085888	34347092	71090768	119245848	58737544	124873264	290942	83662	89596	96684	89227	135923	98813	110267	59941	109934	68470	107101
899	arabitol/xylitol	Carbohydrate	Pentose Metabolism	48885	LC/MS Polar	100006430	1932.4	151.061					3403230	2698209	1812959	1326337	4227220	3797124	1964072	206261	3271078		1834900		2629828	2227306	2689034	1850333	3700679	2998942	1904888		2281931	1225677	2698237	1901482	2123013	1545653	1904322	1888609	1068041	1285976	1793168	1258464
901	arabonate/xylonate	Carbohydrate	Pentose Metabolism	48255	LC/MS Polar	100006115	2664.6	165.04					7746618	6983033	7819361	8326306	8660909	9149988	4686206	4542233	7617123	4180051	6972608	7023743	10253074	7532401	7.11954e+06	9383928	7.59359e+06	7311236	10257642	5488528	28564056	14787262	14229322	16907554	17552372	15893768	15359330	22196650	18711080	15227977	9261052	24092940
1083	arachidate (20:0)	Lipid	Long Chain Fatty Acid	1118	LC/MS Neg	893	6295	311.296	506-30-9	10467	C06425	HMDB02212	20813712	18017548	17201752	16349292	23087768	17921244	14654449	14753653	15076471	12852329	16045619	11099408	19790250	18426536	13312763	12329293	14831527	14510878	17806200	13828834	9249581	8483969	9667431	9417285	9931837	11034236	11442821	14381110	8877520	8617721	9829894	9937381
1113	arachidonate (20:4n6)	Lipid	Polyunsaturated Fatty Acid (n3 and n6)	1110	LC/MS Neg	229	5535	303.233	506-32-1	444899	C00219	HMDB01043	2181009408	1555786112	1421403008	1948104960	1667169920	1687072128	1639718144	643210432	1474123520	425726048	1199439104	401910944	1467478912	1957427200	1525413120	1390448640	1184180864	1935182976	1448350080	279052832	45206932	60663276	43109720	64437396	69242720	51527484	71912880	117395808	77208112	95453152	52999852	110933680
1609	arachidonoylcholine	Lipid	Phospholipid Metabolism	53261	LC/MS Pos Late	100009332	1390	390.337					216927	320117	317835	753918	425408	198945	442311		389037		298706		286029	168767	249431	314991	273068	323288	187234
362	arginine	Amino Acid	Urea cycle; Arginine and Proline Metabolism	1638	LC/MS Pos Early	231	2825	175.119	1119-34-2	232	C00062	HMDB00517	776962880	899790848	663617920	838534784	777334208	686868480	734471552	569096256	807517696	711865408	632385728	739976832	522444960	575116160	523486720	573390144	612229312	594036544	842888576	588356544	543083200	523299808	453915456	639119872	666116352	518573344	467377344	475851968	386399936	478934816	412979456	444812672
368	argininosuccinate	Amino Acid	Urea cycle; Arginine and Proline Metabolism	15497	LC/MS Pos Early	232	2745	291.13	156637-58-0	16950;828	C03406	HMDB00052	2375221	3884168	2886250	1891821	2.63364e+06	2931196	2562419	2252980	2555111	2053282	2196967	1849426	2064311	2982553	2556795	5107575	1928578	2737113	3184303	2403711	3299236	2663913	2235331	2661396	2.77428e+06	2272146	2152922	1530533	1766516	2362642	2023963	1995223
2858	ascorbate (Vitamin C)	Cofactors and Vitamins	Ascorbate and Aldarate Metabolism	32354	LC/MS Pos Early	233	770	177.039	134-03-2		C00072	HMDB00044	18911480	7437345	8499577	15057810	11820668	9033293	5931896	14403712	7270223	19611028	5359965	42174164	5438323	655370	2627679	3859389	7.53819e+06	4761570	660648	8388341	96421416	49134284	47903032	49253696	50726280	39509728	63428548	55570408	55977884	55827568	88906064	88277792
32	asparagine	Amino Acid	Alanine and Aspartate Metabolism	512	LC/MS Pos Early	917	1225	133.061	70-47-3	6267	C00152	HMDB00168	230309600	312824384	257107392	264175888	247897440	165177360	155617872	104382760	242693632	175652384	127027872	196127712	164246992	95789264	125253168	148448704	178101520	104946248	168993056	132562112	313810176	270142208	257277936	287665152	300606400	229813440	306076800	300642144	274295520	277179168	296129088	266598192
30	aspartate	Amino Acid	Alanine and Aspartate Metabolism	443	LC/MS Pos Early	234	1165	134.045	56-84-8	5960	C00049	HMDB00191	360229440	591721664	1251947904	551780288	703463232	795722624	436632256	350173248	663758336	232836496	361990976	526174880	397825248	555598016	432280736	439679200	708727488	365576512	392717280	263532512	950217728	913171264	663149248	896445696	826779712	838817920	1070719040	693613824	691455488	885100992	1073393408	702427712
1200	azelate (nonanedioate)	Lipid	Fatty Acid, Dicarboxylate	18362	LC/MS Neg	2029	1276	187.098	123-99-9	2266	C08261	HMDB00784	627946	384020	379034	681693	428441	530757	406251	396966	313302	201555	587258	155012	670172	1.00889e+06	703417	448679	513240	318853	869897	159736	73438	103023	73824	47190	84241	78645	79340	104747	77093	86075	82216	63988
1871	behenoyl sphingomyelin (d18:1/22:0)*	Lipid	Sphingolipid Metabolism	48492	LC/MS Pos Late	100006294	3083	787.669					2944801	2007721	1965900	3048013	2212464	2513934	1734118	1377229	1141012	1123957	2002920	1636152	2202115	1781018	1677963	668789	1925621	2.00357e+06	2517249	1138647	1729349	2618976	1879339	2327166	2551771	2644526	2.04897e+06	2044452	1909570	2256374	1318346	2.00833e+06
2943	benzoate	Xenobiotics	Benzoate Metabolism	15778	LC/MS Neg	100000008	1750	121.029	65-85-0	243	C00180	HMDB01870	4895740	2412729	4655629	3195539	5019965	1991826	1703450	2558259	1423898	2688172	1866258	2724291	1845983	2161644	1633858	1682459	1.72957e+06	1.76882e+06	2.03626e+06	1673146	5029870	5941231	6168320	9515059	5.97006e+06	5451576	4673036	5001444	5738415	6538442	5211320	5282211
3861	benzoylcarnitine*	Xenobiotics	Chemical	43265	LC/MS Pos Early	100004555	3041	266.139	105450-08-6				142862	169074	123285	175940	171312	309795	177137	219950	207858	158585	157220	278820	177386	173792	65903	121791	237725		201020	180830	494483	298887	309005	445182	437976	267209	253741	203887	360055	208366	292796	246608
3160	beta-guanidinopropanoate	Xenobiotics	Food Component/Plant	35101	LC/MS Pos Early	100001411	2145	132.077	353-09-3	67701	C03065	HMDB13222	7051778	18814756		32907826	24705486	24071354			37267288		21631472	19285792		7.92036e+06	17204020	24387900	24362568	17287404	7.25646e+06	16846468	2396392	3336086	11835143	2752091		8648519	4647281	1188841	1806417	9737031
276	beta-hydroxyisovalerate	Amino Acid	Leucine, Isoleucine and Valine Metabolism	12129	LC/MS Polar	1442	1149.8	117.056	625-08-1	69362		HMDB00754	1024509	1280121	993078	1033958	1210054	1452464	808859	1562934	996236	1.02331e+06	1190577	942978	934677	1.58441e+06	1135243	1321020	914034	1.73188e+06	966982	1539767	3168545	2872596	3402947	2781161	2790672	2834773	5142037	4545170	4536024	4854778	4260667	4245945
277	beta-hydroxyisovaleroylcarnitine	Amino Acid	Leucine, Isoleucine and Valine Metabolism	35433	LC/MS Pos Early	100001594	2584	262.165	99159-87-2				41252276	53430584	47380728	44469808	51392388	42205260	38962888	36402672	47752116	37496048	30547184	52059100	28064220	32428258	34372728	35526224	32920978	29115072	30872240	33221880	18228590	19013580	16817502	18906128	16793240	16458952	17134652	18572408	17771172	18306740	16098157	21084034
6	betaine	Amino Acid	Glycine, Serine and Threonine Metabolism	3141	LC/MS Pos Early	799	1064	118.086	107-43-7	247	C00719	HMDB00043	493014560	577475776	431795360	549948288	596895808	383162272	434802880	387097536	506925440	475662464	329197088	398108896	461918112	350014400	294249088	322261216	387732384	197822528	390719840	277636928	962933184	696062400	856463872	915709120	907653760	671100544	556394368	554281792	549238400	564841152	523132672	622315520
2074	beta-muricholate	Lipid	Primary Bile Acid Metabolism	31885	LC/MS Neg	100001066	4794	407.28	2393-59-1	5283853	C17726	HMDB00415	176614	609484	144659	338560	171673	337796		292009	228565	27679	123531	55460	61566		104518	84097			264994	42963	206935			146753	191895		42500		44606
2901	bilirubin (Z,Z)	Cofactors and Vitamins	Hemoglobin and Porphyrin Metabolism	43807	LC/MS Pos Late	1090	1840	585.271	635-65-4	5280352	C00486	HMDB00054																					441794	272148	280823	330721	293100	294011	342564	315550	574231	318024	511415	301372
2904	biliverdin	Cofactors and Vitamins	Hemoglobin and Porphyrin Metabolism	2137	LC/MS Neg	250	4695.6	581.241	55482-27-4;55482-27-4	5353439	C00500	HMDB01008																					74243	55535	58395	73047	66404	61692	65248	61156	112118	65291	65445	57576
2880	biotin	Cofactors and Vitamins	Biotin Metabolism	568	LC/MS Pos Early	251	2253	245.095	58-85-5	171548	C00120	HMDB00030																					656097	367643	707731	535677	826945	503511	490696	384808	801596	884243	921141	370698
1268	butyrylcarnitine	Lipid	Fatty Acid Metabolism (also BCAA Metabolism)	32412	LC/MS Pos Early	100001054	2860	232.154	25576-40-3	439829	C02862	HMDB02013	101943064	109263504	29267100	128037032	59754112	31925576	96372184	263186032	123260424	86835496	19918308	161833552	56484704	41959708	59829336	54513808	47658536	69469608	38111776	76469176	55111052	45415980	65206112	60817132	53854016	55981004	146666864	200226560	119795800	37789300	45294408	187064224
1054	caproate (6:0)	Lipid	Medium Chain Fatty Acid	32489	LC/MS Neg	926	2713.7	115.076	142-62-1	8892	C01585	HMDB00535	852889	924267	648263	1001150	709203		583478	638102	434956	861824	586602	847278	557260	411081	392815	579311	722525	332109	692954	589976	880662	1082142	914578	814263	1123534	1016891	1231189	1389024	1032170	1239375	932741	1210767
1056	caprylate (8:0)	Lipid	Medium Chain Fatty Acid	32492	LC/MS Neg	932	4362	143.108	124-07-2	379	C06423	HMDB00482	217195	1174162	896181	1115246			484461	1017940		1091250	895688	1026082			633142	244617	1230807		1279905	3245999	714091	585358	1197112		1136863	909653	1428121	1364341	1268914	1008225	1210213	625248
1313	carnitine	Lipid	Carnitine Metabolism	15500	LC/MS Pos Early	100000007	1978	162.112	461-05-2	10917	C00318	HMDB00062	2879759616	3157229312	2700406016	2746914816	3050613760	3161334016	3176284928	3012992256	2819568128	3603159552	2684942336	3519110912	2532217856	2525828864	2617971712	2571908864	2697871104	3076207360	2336503808	3127429376	815579072	817277056	616613824	794582400	716624960	688183552	403327488	438536352	417437984	810604416	747144704	495329088
448	carnosine	Peptide	Dipeptide Derivative	1768	LC/MS Pos Early	249	2942	227.114	305-84-0	439224	C00386	HMDB00033	265937216	199048944	168616304	251597248	199586592	157144432	86275008	148258976	212824208	200313712	165271808	221016144	136591504	154030704	144340480	80143424	133813664	212699280	148403568	254358976	5565500	5309006	5308401	4.6823e+06	4583346	6865079	5858112	2302405	4749007	4910430	4237360	2735104
2960	catechol sulfate	Xenobiotics	Benzoate Metabolism	35320	LC/MS Neg	100001605	1906	188.986	4918-96-1	3083879	C00090	HMDB59724	415971	478400	354953	258888	190987	252152	408751	401662	763024	332144	411963	306020	641838	416631	238471	475186	685593	205915	1271839	283054	2301423	3.3358e+06	1853044	2298001	2.31388e+06	3203906	1191148	800858	1903190	1340021	1515533	767309
258	C-glycosyltryptophan	Amino Acid	Tryptophan Metabolism	48782	LC/MS Pos Early	100006379	2685	367.15	180509-18-6	10981970			1278979	1258486	1252385	1314198	1172975	1.60374e+06	2252857	1425599	1678315	1468544	1041554	1173816	1338996	1215276	1103904	1043534	1150173	1379288	1322303	1113950	2.0386e+06	1962243	1.81705e+06	2557576	2127967	2371027	1.98757e+06	2254895	2325153	2015852	2212714	2637356
2071	chenodeoxycholate	Lipid	Primary Bile Acid Metabolism	1563	LC/MS Neg	1123	5264	391.285	474-24-9;474-25-9	10133	C02528	HMDB00518	160822		59416	216678		553577		799551	371458		658087		179213	1773728	340748	153654			1.25899e+06	378437	1082355	56193		995555	1383282	125347	192586	353165	171750		66933	146072
1470	chiro-inositol	Lipid	Inositol Metabolism	37112	LC/MS Polar	100001859	3191.2	225.062	643-12-9		C19891	HMDB34220	1891207	2221546	2250593	1309703	1457957	3803013	2016213	2369101	1928022	1428564	1281701	2210111	854965	1530696	1131934	2053698	1334621	1759175	1861515	1806007	2654637	3081222	2386769	2643443	2668623	2576461	1880855	1976150	2251703	4103775	1873727	2278492
2068	cholate	Lipid	Primary Bile Acid Metabolism	22842	LC/MS Neg	136	5165	407.28	81-25-4	221493	C00695	HMDB00619	1813331	4254478	691336	1.49564e+06	686331	3.18639e+06	55804	2389001	1.60369e+06	291514	3232366	676900	890345	3.10968e+06	2472800	391985		255187	8182876	1570758	419342		60347	355851	615730	49839	32720	156172	68309			82950
1901	cholesterol	Lipid	Sterol	63	LC/MS Pos Late	266	2707	369.352	57-88-5	11025495	C00187	HMDB00067	5953194	4153243	3591262	4601543	3063694	4886516	3433166	3449095	3644157	2530049	4253594	3135189	3708951	3551780	3748147	3435294	3109687	3434981	4387143	2416118	7147646	8996319	7847161	10531761	8428107	9897218	16961626	9547221	9228541	9947749	8023455	11278779
1497	choline	Lipid	Phospholipid Metabolism	15506	LC/MS Pos Early	1256	1961	104.107	67-48-1	305	C00114	HMDB00097	708685056	809681280	892371776	786537728	840252736	707104384	819780736	293328384	776935680	277330624	700500096	252186544	654875584	786481216	723262784	684217728	679202816	700982016	736960064	223042944	320352416	274391712	275688416	335622016	335539488	301100416	289141280	338731264	300191232	309003200	253941104	307092000
1498	choline phosphate	Lipid	Phospholipid Metabolism	34396	LC/MS Pos Early	267	700	184.073	72556-74-2	1014	C00588	HMDB01565	310814528	411229312	405808832	324242848	419625984	489865120	376321824	421989440	378570080	369337248	358322976	319752320	371370080	412247392	303956672	411475360	346564416	374577856	409747200	379637824	1418423936	1165180032	1311768704	1221393024	1299587328	1165885056	1081985408	1006388224	882575872	1078044800	1086958592	1071175360
1294	cis-4-decenoyl carnitine	Lipid	Fatty Acid Metabolism(Acyl Carnitine)	38178	LC/MS Pos Late	100002259	1057	314.233	98930-66-6				840532	836256	744066	1484314	1566579	1.04704e+06	734303	902641	963547	1574225	841526	514993	878385	1170531	773373	846299	365350	552104	909653	1213398	336249	268384	408441	482800	430464	294101	333130	636859	176627	551973	384571	685729
1027	citrate	Energy	TCA Cycle	1564	LC/MS Neg	1124	582	191.02	77-92-9	311	C00158	HMDB00094	23341698	45045424	25113766	16333689	25612944	31853740	23604642	50237228	30856356	40017516	22415580	56377048	23973724	28168912	20250232	28154126	26853388	17329716	32154836	57552408	61537072	71062416	75645056	70138464	63874704	71162024	66511352	79947832	82608504	70776168	66883820	92083888
367	citrulline	Amino Acid	Urea cycle; Arginine and Proline Metabolism	2132	LC/MS Pos Early	391	1520	176.103	372-75-8	9750	C00327	HMDB00904	220606064	262336480	130866904	249360432	214843104	80946560	185341728	111833376	103832912	230526144	213270304	155994400	196367040	210891328	245061680	198304384	264667264	205889328	326089184	230669280	194647904	198032368	160504304	175179664	172876304	178622688	183660496	154173344	147383808	150226960	157713856	150289568
2854	coenzyme A	Cofactors and Vitamins	Pantothenate and CoA Metabolism	46322	LC/MS Neg	270	1448	382.55	85-61-0;18439-24-2	317	C00010	HMDB01423	891427	668007	449170	622355	478514	528580	1193919	1849453	609987	2114980	477457	1571359	673349	148767	537253	578175	704549	717182	446680	1913557	588928	505767	507152	378394	334324	333211	549594	336802	221000	393769	689505	663603
1985	corticosterone	Lipid	Steroid	5983	LC/MS Neg	272	5040	345.207	50-22-6	5753	C02140	HMDB01547	260547	401402	290988	457342	285049	633607	609033	957791	550180	780815	1908291	702481	1124318	596757	765090	915018	203513	2.02781e+06	1912227	698595	344436	383538	348696	480094	436909	395234	144049	259511	163724	361937	282864	303487
391	creatine	Amino Acid	Creatine Metabolism	27718	LC/MS Pos Early	1221	1947	132.077	57-00-1	586	C00300	HMDB00064	7489673728	7304333312	7462682624	7738080256	7475969024	7084153344	7422730240	7129950208	7139177984	7331664896	7157980672	7467235840	7150076416	7182769664	7482252288	7361212416	7667997184	7463531520	7422231552	7466192896	3881854976	3656762880	3967552256	4116261632	3797748736	4021244928	4454244352	4093804288	3988960768	4238365952	4150284800	4203803392
394	creatine phosphate	Amino Acid	Creatine Metabolism	33951	LC/MS Neg	100000112	603	210.029	922-32-7	587	C02305	HMDB01511	3799339	3249494	5030913	5439122	3139010	1853315	3189985	278262	2595616	9078339	3192200	7213299	1924406	1365918	1687079	964538	2197020	1711987	310632	3031397	2408614	861703	1951847	814624	645830	702471	1594245	257495	417235	1155312	3078662	747341
392	creatinine	Amino Acid	Creatine Metabolism	513	LC/MS Pos Early	275	2055	114.066	60-27-5	588	C00791	HMDB00562	446651904	441218496	398597408	424805984	404303040	360500320	392718432	328511680	405527520	383730624	412550528	395413664	406565344	384280128	397457632	382592096	390936960	387880416	455530848	379821344	94531728	88135736	84057072	87398672	88629256	88648288	104744448	95495096	89980376	98756392	99806704	90201672
423	cys-gly, oxidized	Amino Acid	Glutathione Metabolism	18368	LC/MS Neg	1224	925	353.06	7729-20-6	333293			249608	267379	155962	177077	157585	53382	113103		63794		419331	32134	133473	376587	95592	381586	136767	191356	720149	540028	120360	168538	120563	106398	208041	126079	20793	119480	170344	201113	87121	135798
337	cystathionine	Amino Acid	Methionine, Cysteine, SAM and Taurine Metabolism	15705	LC/MS Pos Early	310	2270	223.075	535-34-2	439258	C02291	HMDB00099	649714	638897	589538	809460	632104	2062056	478859	731546	566104	848298	399952	475377	702906	558726	722639	939365	367212	522470	609889	527460	681274	430839	638305	538189	345003	363903	1126865	416787	544328	630775	726838	722535
342	cysteine	Amino Acid	Methionine, Cysteine, SAM and Taurine Metabolism	1868	LC/MS Pos Early	800	1488	122.027	52-90-4;56-89-3	5862	C00097	HMDB00574	3629876	3917146	3872955	2826661	3496045	4.07124e+06	3504373	4.15549e+06	3985884	3303948	3228414	4185184	3185123	2.04599e+06	2522121	3789147	3519541	2582174	4716109	2589080	8779811	6384865	6962249	6065033	7907769	6308326	6772495	8.15847e+06	7283447	6038069	6710583	5914450
419	cysteine-glutathione disulfide	Amino Acid	Glutathione Metabolism	35159	LC/MS Pos Early	100001437	2465	427.095	13081-14-6	4247235		HMDB00656	2525408	1.66748e+06	1756496	1807689	1566991	3022626	2099766	1537180	3.745e+06	614945	3212341	966858	2991954	4586418	3.55382e+06	5087460	3416351	4928712	7553369	7209454	610519	489912	633044	1080247	929292	683748	407041	600345	770163	789958	427086	704690
422	cysteinylglycine	Amino Acid	Glutathione Metabolism	35637	LC/MS Pos Early	278	2132	179.048	19246-18-5	439498	C01419	HMDB00078	1170697	1617146	1368746	524509	1113834	1243514	1.97585e+06	3171987	1580194	2765429	946817	2.04811e+06	892466	189846	761863	1.62944e+06	1383918	1072185	2479875	1153536	2982761	1766424	2157209	1548527	1565745	1576264	3062533	1701880	1292608	1479415	3186951	1738209
2796	cytidine	Nucleotide	Pyrimidine Metabolism, Cytidine containing	514	LC/MS Pos Early	827	2124	244.093	65-46-3	6175	C00475	HMDB00089	95051896	90173400	104520576	94183376	100482640	110434320	94096504	95798416	101203096	92466048	78714664	73709936	70446808	94413800	92594688	100112792	96176616	106663072	88184688	76225624	46760340	44602968	37185888	35228880	40373948	45058576	35218560	46370260	43917984	32526726	31490408	36935408
1499	cytidine 5'-diphosphocholine	Lipid	Phospholipid Metabolism	34418	LC/MS Pos Early	1220	725	489.115	33818-15-4	13804	C00307	HMDB01413	1208898	1020849	462153	1132641	570973	742726	1105590	4232690	847287	1382967	899181	1157620	1290242	885422	765123	954719	693042	761845	1340750	1482742	3950227	2193941	3697781	3.7122e+06	4378008	3057491	3115009	4968101	3165633	2478910	3326270	3675360
2793	cytidine 5'-monophosphate (5'-CMP)	Nucleotide	Pyrimidine Metabolism, Cytidine containing	2372	LC/MS Pos Early	282	835	324.059	63-37-6	6131	C00055	HMDB00095	9161926	8493885	6854455	7198928	8036843	11089848	7263761	4561376	6255090	8232209	7725316	7461574	5576523	4861740	4804353	7309493	6369101	5345063	6839157	6209524	19618864	17667360	13378019	16803724	17840236	16184556	13908562	15900255	17390624	14042263	16812556	19584316
987	cytidine 5'-monophospho-N-acetylneuraminic acid	Carbohydrate	Nucleotide Sugar	36831	LC/MS Polar	1223	3900	613.14	3063-71-6	448209	C00128	HMDB01176	606038	859292	701693	529758	413577	169754	675998	1008153	329676	1476395	892520	610078	225871	315935	578066	1314260	536569	343917	547614	231720	1398342	2682941	1283111	2571904	2120793	1025710	628039	658682	1800116	2451947	2020352	2718132
2792	cytidine diphosphate	Nucleotide	Pyrimidine Metabolism, Cytidine containing	2841	LC/MS Neg	280	580	402.011	34393-59-4	6132	C00112	HMDB01546	161328	142001	141082	242117	148892	103769	94337		77498	496062	126094	303723	109762	154049	138672	123964	101558	128974	97179	108180	1937698	1793509	1710645	1.59882e+06	1.87273e+06	1816074	1.71843e+06	1809999	1621744	1.90446e+06	1851652	1874215
2791	cytidine triphosphate	Nucleotide	Pyrimidine Metabolism, Cytidine containing	2844	LC/MS Neg	281	575	481.977	36051-68-0	6176	C00063	HMDB00082	67382	51972	141787	113804	59176		48168			159586	26470	83603		121106	80337	25701					1231811	1167907	1326091	1030086	1075091	1156239	1173558	802913	903083	1351900	1422196	1059919
1505	cytidine-5'-diphosphoethanolamine	Lipid	Phospholipid Metabolism	34410	LC/MS Polar	100001407	4210	445.053	72842-05-8	123727	C00570	HMDB01564	2454756	2480380	1362015	1387090	2188007	2178025	1446474	2288366	1984567	1626714	1345354	1307848	1853561	1644957	1721086	1620260	1920018	1299154	1034954	2243818	3785402	2057559	3680748	2229691	3296025	3567306	3747045	3291669	2083551	1955099	3326165	2785352
2797	cytosine	Nucleotide	Pyrimidine Metabolism, Cytidine containing	573	LC/MS Pos Early	881	2060	112.051	71-30-7	597	C00380	HMDB00630	220271	165204	157307	134476	287759	329905	316392	246334	189565	112259	151007	138999	131781	74985		150214	131078	155464		117800	873765	744588	858323	840488	887206	821257	471861	730943	754900	786859	599398	520387
3192	daidzein	Xenobiotics	Food Component/Plant	32453	LC/MS Neg	100001219	3566	253.051	486-66-8	5281708	C10208	HMDB03312	151597	144810	95133	166689	82599	102146	20184	66956	96170	37054	332368	156252	301701	1024654	144122		61298	56830	878212	560410	279819	338930	616026	256690	302754	355938		53672	38796	27796	45237	50228
1292	decanoylcarnitine	Lipid	Fatty Acid Metabolism(Acyl Carnitine)	33941	LC/MS Pos Late	100001251	1130	316.248	1492-27-9	10245190		HMDB00651	2124603	2178900	1509242	2539491	2987097	1123024	1785939	814956	2138067	795648	2074357	666697	1731166	2504817	1096268	2509582	1029424	1297145	2122390	2051090	257040		328292	364916	351094		317884	422405	79974	175059	285992	522269
2859	dehydroascorbate	Cofactors and Vitamins	Ascorbate and Aldarate Metabolism	34302	LC/MS Neg	301	739.6	173.009	490-83-5	835	C05422	HMDB01264	22296370	15591852	14969821	21625734	17664160	23896684	15827505	15874117	20681832	9297502	21159714	13342672	24740464	20150224	25064032	26373032	23703886	23593292	23343226	13342852	830406	448525	724427	718193	617024	778564	732032	1322751	1077385	831763	329455	670217
1312	deoxycarnitine	Lipid	Carnitine Metabolism	36747	LC/MS Pos Early	100001662	2052	146.118	6249-56-5	134	C01181	HMDB01161	217584256	271253824	241152096	234303184	256743504	215815952	213537344	190212128	247041968	201345024	230933616	262363104	137079488	110934768	139378304	232647648	143637760	122297904	188479200	116158880	60597648	45874628	65841840	72881168	60120996	42753688	54524896	46185912	41887636	48666204	48492776	50079976
2085	deoxycholate	Lipid	Secondary Bile Acid Metabolism	1114	LC/MS Neg	302	5294	391.285	83-44-3	222528	C04483	HMDB00626	102885	780443	140876	134557		617803		347100	112258		456422		165675		755409	412270		267883	490531	153105						72252	90274		80762.7		18923
1117	dihomo-linoleate (20:2n6)	Lipid	Polyunsaturated Fatty Acid (n3 and n6)	17805	LC/MS Neg	1231	5730	307.264	2091-39-6	6439848	C16525	HMDB05060	148437632	107320592	85448320	127011328	115952104	125746544	110825008	53917704	85542320	29460722	96807328	33360090	108123328	178278864	65426372	90051920	61957724	106595744	133655640	16426375	8508580	8837574	8931891	10477093	11478799	9139134	17841464	18668158	17198584	14049951	13437280	17670732
1112	dihomo-linolenate (20:3n3 or n6)	Lipid	Polyunsaturated Fatty Acid (n3 and n6)	35718	LC/MS Neg	100001739	5596	305.249	17046-59-2	5280581	C03242	HMDB02925	145052672	101666144	78104744	133168328	104671544	132378816	120933896	43424148	78925496	19086756	96778760	26423082	134378816	200014304	88363008	93053704	72644216	126200008	110313368	15491155	4885095	6011046	5100275	6606341	7.41308e+06	5452971	10669070	11335649	11000127	9971289	7391256	10870362
374	dimethylarginine (SDMA + ADMA)	Amino Acid	Urea cycle; Arginine and Proline Metabolism	36808	LC/MS Pos Early	100001810	2850	203.15	102783-24-4	123831	C03626	HMDB01539	14574532	9933647	9124837	13429254	9869802	7772509	8712073	6013773	9451181	10986431	12045185	8582430	9430115	12263398	15363654	13655884	7465817	10499516	13039393	11773789	32824222	28682350	32388758	35026184	32351326	28235448	40640944	38717932	38753064	34813108	30206692	41362756
5	dimethylglycine	Amino Acid	Glycine, Serine and Threonine Metabolism	5086	LC/MS Pos Early	806	1104	104.071	1118-68-9	673	C01026	HMDB00092	6195142	7605118	5965059	6196528	6289218	6.71535e+06	9348607	13160477	6289645	11251076	9770563	9569478	6448515	9643255	8304831	12678613	8326570	7027737	12979974	8765436	54135244	31008140	40550660	48678084	61034992	44557824	22707788	19969132	19730760	31423186	24315664	19436140
1182	dimethylmalonic acid	Lipid	Fatty Acid, Dicarboxylate	42978	LC/MS Polar	100004251	2702	131.035	595-46-0	11686		HMDB02001	118429		261142	269996		396904	120480	208008	359050	184260	202898	355350				143015	330816	223483	164603	177831	477710	212803	343723	273772	603477	263219	209072		86856	179736	429083
1116	docosadienoate (22:2n6)	Lipid	Polyunsaturated Fatty Acid (n3 and n6)	32415	LC/MS Neg	100001182	6034	335.296	7370-49-2	5282807	C16533	HMDB61714	8962873	5384189	4563560	6237121	8108613	7129350	6088165	3555736	4782180	1775788	4808856	1704706	7.89049e+06	7955066	4210876	4086241	4436044	5384629	6295157	1098193	1466249	1036551	1284021	1411266	1495439	1156496	2349308	2529092	2154803	1753751	1804711	2400142
1104	docosahexaenoate (DHA; 22:6n3)	Lipid	Polyunsaturated Fatty Acid (n3 and n6)	44675	LC/MS Neg	100000665	5525	327.233	6217-54-5	445580	C06429	HMDB02183	537213248	497087712	393549920	716920960	494156256	620911552	559925504	204802624	513106368	105729096	370662464	92459592	790207552	1064403136	596717696	469677920	457038144	821429056	459414752	73139024	18225444	23498568	23171828	27797308	28810022	21443116	52657428	67311576	46976208	45836052	31469278	66021936
1103	docosapentaenoate (n3 DPA; 22:5n3)	Lipid	Polyunsaturated Fatty Acid (n3 and n6)	32504	LC/MS Neg	100001181	5571	329.249	2234-74-4	6441454	C16513	HMDB01976	354344832	213975664	135662128	228329632	245138592	288713120	182940128	73945280	152582224	31467404	150030848	43117048	250700992	454308800	247617664	195540464	112536896	266255712	213127648	20892678	2388287	2186466		3.62496e+06	3.62408e+06	2048709	4966702	7581318	4805651	6558504	4526986	7503136
1115	docosapentaenoate (n6 DPA; 22:5n6)	Lipid	Polyunsaturated Fatty Acid (n3 and n6)	37478	LC/MS Neg	100001580	5624.5	329.249	25182-74-5	6441454	C16513	HMDB01976	274359616	190210400	246386576	424574144	224857728	245620800	256074560	92716400	264139776	82221352	250302800	55196032	360576000	636723200	223342368	200797808	254673648	383790464	228996384	59133632	23448958	37772384	31873104	35010488	40324980	32482722	55826576	54896304	56168984	54617308	25187876	57098392
1102	eicosapentaenoate (EPA; 20:5n3)	Lipid	Polyunsaturated Fatty Acid (n3 and n6)	18467	LC/MS Neg	2050	5450	301.217	10-2005-9;10417-94-4	446284	C06428	HMDB01999	32196020	16008787	11789989	21491240	16645440	18973698	21470296	16401792	13621117	7893862	12920384	7531306	19547192	25063288	17063528	11152067	11299298	24439874	18295992	4306503	1471748	1.56906e+06	1.65558e+06	1779064	1916328	1.51674e+06	4106124	3.75316e+06	4038608	4398570	2546967	3336368
1086	eicosenoate (20:1)	Lipid	Long Chain Fatty Acid	33587	LC/MS Neg	100001335	5950	309.28		5282768		HMDB02231	252385088	181605056	158646880	203008512	272110112	160976208	179916288	81182032	138490128	43555120	134271744	45447212	203989712	275084544	143349920	112448888	124579336	151953520	182920544	25825192	12837882	10437915	11710661	11614067	14472864	12998867	16728727	17423476	16779672	12422518	14852544	17179228
3204	equol glucuronide	Xenobiotics	Food Component/Plant	41948	LC/MS Neg	100003895	3215	417.119					434579	306399	299176	416667	279920	185213	218322	269688	163089	68105	1795073	167419	245054	688824	548658	380403	428957	368247	2947952	278912	1370865	512823	513877	1367865	1388747	388469	807314	582364	1550795	524578	386281	521159
3205	equol sulfate	Xenobiotics	Food Component/Plant	40478	LC/MS Neg	100003429	3630	321.044					391740	567224	123847	275916	227156	87640	190798	126214	87958		59519	126900			64846				107924		279347	68615	129313	248803	248345	75839	363894	158692	477850	123687	164464	179150
3206	ergothioneine	Xenobiotics	Food Component/Plant	37459	LC/MS Pos Early	100002154	850	230.096	58511-63-0	3032311	C05570	HMDB03045	152099936	173485488	120712120	183452672	170116192	131655296	96949144	96456760	202871280	110921328	113201936	116800632	170291856	173705728	145103344	80368872	102996552	276769632	155707664	214042720	24908286	12052712	17177352	29877544	22022212	17219076	11622294	10594950	10529862	23172540	14552635	16415393
1091	erucate (22:1n9)	Lipid	Long Chain Fatty Acid	1552	LC/MS Neg	1087	6355.6	337.311	112-86-7	5281116	C08316	HMDB02068	35544056	19575804	16236929	21108336	43531728	17565680	15056062	9646028	14110521	4133657	14341800	3676536	32734876	23326416	14117375	8915355	14401750	13093677	15292460	3235476	2.60985e+06	2131247	2752589	2491402	3198996	2.8027e+06	4131473	6541100	3082011	2362227	3404653	3142419
3208	erythritol	Xenobiotics	Food Component/Plant	20699	LC/MS Polar	100000846	1491	167.056	149-32-6	222285	C00503	HMDB02994																					686438	716779	690302	635153	713997	744272	613665	569475	496384	731667	617367	822272
1020	erythronate*	Carbohydrate	Aminosugar Metabolism	42420	LC/MS Polar	100001320	2186	135.03	88759-55-1	2781043		HMDB00613	48526852	41155452	37978952	39710828	49325084	47191540	40806688	34562948	39702616	20816978	31146264	35522280	37659888	42254584	36631328	39813408	38812676	36592472	49411740	26990646	353760576	279219008	306729696	320175136	337278912	303540800	306154176	333319392	337387840	380382688	341490624	393823712
306	ethylmalonate	Amino Acid	Leucine, Isoleucine and Valine Metabolism	15765	LC/MS Polar	2054	2785	131.035	601-75-2	11756		HMDB00622	3080125	4.10909e+06	2253900	4105379	3.62033e+06	3072205	3054496	3373345	3083130	2984743	3251860	1479866	3.13205e+06	2723572	1723933	5827085	2789954	3170009	5674365	2786978	2588905	3508620	3394608	2998533	2883934	2725380	3.39221e+06	1992576	3458806	2134555	3041962	2417387
3211	ferulic acid 4-sulfate	Xenobiotics	Food Component/Plant	47114	LC/MS Neg	100005389	1225	273.007	86321-29-1	6305574		HMDB29200							26220	32629											34030		181847	257587	215447	178290	164377	248995	49593	127296	96611	133849	78607	139947
2847	flavin adenine dinucleotide (FAD)	Cofactors and Vitamins	Riboflavin Metabolism	2134	LC/MS Neg	327	2425	784.15	146-14-5;84366-81-4	643975	C00016	HMDB01248	8642634	6633855	6730895	6722002	6374235	7495092	5377039	6.5893e+06	5608947	6.15533e+06	4870812	5632576	4988062	4876098	4554495	4347591	4792349	5272470	6004753	5642410	1016707	725922	842056	640048	801441	721014	804027	874466	589971	837688	699162	937585
2848	flavin mononucleotide (FMN)	Cofactors and Vitamins	Riboflavin Metabolism	15797	LC/MS Neg	100000251	2390	455.097	130-40-5	710	C00061	HMDB01520	458018	363348	426632	433296	356711	430495	316064	357534	317611	320367	393333	314685	373312	353071	292863	229862	314830	378352	456471	377952	145360	122452	113473	84068	134672	114394	123499	134005	81485	115114	100496	118486
947	fructose	Carbohydrate	Fructose, Mannose and Galactose Metabolism	48195	LC/MS Polar	878	2022.2	225.062	57-48-7	5984	C00095	HMDB00660	27918188	31750722	19200288	17219938	28822200	24156832	27692614	1917517	19417792	6259936	18015124	6126523	21726766	19835386	29111344	32805206	31706006	24993640	25350356	9334288	2408692	3451830	920734	2083328	2064754	2751991	1269221	606455	1808232	1882090	979333	978405
846	fructose-6-phosphate	Carbohydrate	Glycolysis, Gluconeogenesis, and Pyruvate Metabolism	12021	LC/MS Polar	1232	4261	259.022	103213-47-4	69507	C05345	HMDB00124	62939900	52117096	89841680	71054656	64303068	89539080	75056952	933674	79402432	40504124	79107328	22200092	73578040	70902816	83998160	88418968	76247080	96616136	91420160	46475040	1347705	2850181	698357	2.08448e+06	1.93257e+06	2462259	1.0249e+06	937793	1534881	1853129	1141637	1645903
1037	fumarate	Energy	TCA Cycle	1643	LC/MS Polar	330	3084	115.004	100-17-8	444972	C00122	HMDB00134	175367328	217564720	152560368	167893728	159861760	118900352	171994288	251733632	129450632	196102176	158514544	196528448	163400944	205858544	155006640	253364720	142858640	212972496	148756160	332427552	222970864	174200720	199483232	173033824	186145024	176903216	213315888	200269776	177660688	186233936	196929840	197228704
971	galactonate	Carbohydrate	Fructose, Mannose and Galactose Metabolism	27719	LC/MS Polar	100001026	3085	195.051	299-28-5	128869	C00880	HMDB00565	5721807	3866772	563452		3578416	4146747		1426360	3090878	1387222	2651231	2155552	2519119		3778411	2291763	3223193	3581078	3163200	1550995	24064440	14732788	13509912	25882428	19648304	16605739	14608476	18640468	19776400	17474420	13523246	18721392
964	galactose 1-phosphate	Carbohydrate	Fructose, Mannose and Galactose Metabolism	15706	LC/MS Polar	100000300	4552	259.022	19046-60-7	123912	C00446	HMDB00645	3104790	3.1589e+06	1988886	1626164	3558778		1638197	233163	3980116	1327293		1221112	4537299	2519820	2506973	2088918	3.87715e+06	2418943	1.42901e+06	3254903	671619	417931	464872	290748	733492	918374	586424	575682	297449	330328	606712	316226
56	gamma-carboxyglutamate	Amino Acid	Glutamate Metabolism	38754	LC/MS Pos Early	100002679	903	192.05	56271-99-9	40772		HMDB41900	579547	508627	592737	598695	447749	813378	810173	584516	709842	535624	652081	468922	506157	758285	689411	799169	574527	600101	706405	287206	4482105	4326241	3215793	4010782	4148258	3327906	3934648	4.09158e+06	4733681	4285604	3.2552e+06	5605426
432	gamma-glutamylalanine	Peptide	Gamma-glutamyl Amino Acid	37063	LC/MS Pos Early	100001843	1986	219.098	5875-41-2	440103		HMDB29142	558815	620319	281490	468104	445120	618105	608514	219021	564029	207558	610076	249503	606510	602939	785036	563584	632194	794099	686767	190861	485472	515895	389646	606050	591894	499205	516720	422910	495236	617988	537829	504138
440	gamma-glutamyl-epsilon-lysine	Peptide	Gamma-glutamyl Amino Acid	33934	LC/MS Pos Early	100001262	2717	276.155	17105-15-6	7015684;7015685		HMDB03869	622588	709872	660147	632189	530634	779220	699977	652305	658742	672075	526723	749978	507096	577450	549097	606310	619271	555691	763228	588384	4873156	3843188	3215092	5877525	4633454	3918724	4560988	5089023	4269734	4744995	4674621	5299987
434	gamma-glutamylglutamate	Peptide	Gamma-glutamyl Amino Acid	36738	LC/MS Pos Early	331	1775	277.103	1116-22-9	92865	C05282	HMDB11737	1995857	1241816	1099881	2.06969e+06	1345649	2583892	4334056	647217	1982823	520655	3.86883e+06	451630	2916356	2493571	5569964	6293613	3003076	4137502	9934604	1.96639e+06	1708275	1643943	1719873	1596828	1625582	1387743	1732618	1.82271e+06	2399887	1811087	1415903	1564709
435	gamma-glutamylglutamine	Peptide	Gamma-glutamyl Amino Acid	2730	LC/MS Pos Early	1140	1430	276.119	10148-81-9	150914	C05283	HMDB11738	3.78357e+06	2404355	2046753	3508247	2363629	4672400	3.67189e+06	1718452	4068335	1374696	4536448	1793928	3197907	2265115	3581480	8599213	4595442	5963297	20501144	6578458	2464199	3052789	3980205	3666696	4434038	3429275	5609688	4290897	6368407	3870136	3048956	3492228
436	gamma-glutamylglycine	Peptide	Gamma-glutamyl Amino Acid	33949	LC/MS Pos Early	100001294	1535	205.082	1948-29-4	165527		HMDB11667				157642			97232				81447		149484		130672	263618			582405		669604	797993	571347	839103	452954	1041375	1.00557e+06	871552	715267	1380385	614224	598280
437	gamma-glutamylhistidine	Peptide	Gamma-glutamyl Amino Acid	18245	LC/MS Pos Early	1235	2740	285.119	37460-15-4	7017195			124196	106027	84181	104252			73085	64064		70268	121953				140541	142415	140050	69694	175543	65432	303647	265399	106584	273405	245589	273800	287398	93616	259570	226925	365281
438	gamma-glutamylisoleucine*	Peptide	Gamma-glutamyl Amino Acid	34456	LC/MS Pos Early	100001485	2940	261.144		14253342		HMDB11170	44698						102488								70258		66435				792240	712641	500619	813465	679222	633876	589383	486453	648036	488675	494127	578108
439	gamma-glutamylleucine	Peptide	Gamma-glutamyl Amino Acid	18369	LC/MS Pos Early	1268	2991	261.144	2566-39-4	151023		HMDB11171	683377	679948	613165	583238	666146	665865	675064	576232	773694	834246	668933	822052	476869	643509	648382	739072	724670	717367	867077	679003	2069008	1312407	1347978	1675925	1701988	1626048	1695097	1201446	1314421	1370564	1505194	934087
441	gamma-glutamylmethionine	Peptide	Gamma-glutamyl Amino Acid	44872	LC/MS Pos Early	100001313	2640	279.101	17663-87-5	7009567		HMDB29155																					983508	632923	510267	835908	937147	667643	601010	706630	708982	808058	477188	593305
442	gamma-glutamylphenylalanine	Peptide	Gamma-glutamyl Amino Acid	33422	LC/MS Neg	100000491	1825	293.114	7432-24-8	111299		HMDB00594	25540	20995	13302	28251			22303	35588	16605	27535	24385	23365		18594	21557	17182		26024	34820		297631	175131	174938	237463	287245	205066	258019	233145	237149	227456	224486	230213
443	gamma-glutamylthreonine*	Peptide	Gamma-glutamyl Amino Acid	33364	LC/MS Pos Early	100001314	1750	249.108	5652-48-2			HMDB29159	1109859	1052121	690171	1251990	1153245	990198	903943	963716	1093503	1181224	1065810	1270055	1256996	1299216	1121182	989109	1135551	1046357	1445172	1.52619e+06	4269843	4283240	3.53894e+06	3485280	3917308	3.46411e+06	3388444	3212810	3.0194e+06	3884376	3422650	3138309
445	gamma-glutamyltyrosine	Peptide	Gamma-glutamyl Amino Acid	2734	LC/MS Neg	1102	1240	309.109	7432-23-7	94340		HMDB11741																					118971	68252	50677	125432	124711	69340	88482	86639	102152	98832	88268	82861
446	gamma-glutamylvaline	Peptide	Gamma-glutamyl Amino Acid	43829	LC/MS Pos Early	100001126	2700	247.129	2746-34-1	7015683		HMDB11172	295040	313550	236815	373336	267163	329945	385659	302524	319672	368813	276681	328288	236370	378259	371037	303018	290635	448779	375822	369897	2406204	1.79136e+06	1.57835e+06	2495857	2338129	2.06306e+06	2219752	1322984	1866419	1830598	1824070	1480413
3139	gluconate	Xenobiotics	Food Component/Plant	587	LC/MS Polar	338	2922	195.051	527-07-1	10690	C00257	HMDB00625	45365200	28079232	38176744	35902796	43395608	30936930	49111620	1436393	44296008	5359157	25156650	7237428	20205646	14936332	19289464	19272668	21942070	24737694	26709482	7877993	1999940	3872902	2154905	5085975	822576	3.94233e+06	1767956	2929031	1.85861e+06	5479990	3064736	2641974
993	glucosamine-6-phosphate	Carbohydrate	Aminosugar Metabolism	580	LC/MS Polar	290	4521.5	258.038	3616-42-0	439217	C00352	HMDB01254	224636896	210781184	187852864	124363688	209009424	256298032	192713168	2396603	219847376	102293296	175366432	96216336	181466000	131493288	183330240	191448176	240778592	186354864	143903152	163124832	7633645	6297454	3310672	5696181	7380370	9078719	4281196	3075663	4355257	4610244	6161713	4212955
842	glucose	Carbohydrate	Glycolysis, Gluconeogenesis, and Pyruvate Metabolism	48152	LC/MS Polar	572	2342	225.062	50-99-7	79025	C00031	HMDB00122	326118688	449101824	292503712	289994944	354519808	260757392	340975616	132086616	370348928	150581824	231540880	199380832	316915840	295751584	329724768	288046176	292745344	314825376	369012064	238812048	36159440	35683236	10762360	29496100	33662492	28690780	10348812	6900919	24592346	15004651	5041425	8631183
843	glucose 6-phosphate	Carbohydrate	Glycolysis, Gluconeogenesis, and Pyruvate Metabolism	31260	LC/MS Polar	291	4537	259.022	103192-55-8	5958	C00668	HMDB01401	189972832	186807312	177483808	119908048	180111008	226941856	176220288	2159893	222964928	113854496	155378816	105091104	162844784	133186808	201780304	189895648	209365280	178760928	130358904	152336560	7.82312e+06	6710004	4.00286e+06	6519231	7118749	7998562	5335602	4459615	4803503	5796397	5505285	4619485
997	glucuronate	Carbohydrate	Aminosugar Metabolism	15443	LC/MS Polar	100000257	3233.3	193.035	207300-70-7	444791	C00191	HMDB00127	1062053	857623	1335396	976539	1642054	1471830	985301	934075	1439178	507519	1434232	1087481	793872	1466725	1337272	1178639	919242	740252	4535416	1003194	5112054	4116584	4059817	4935691	5376151	4772032	3953131	4.11715e+06	5473035	4351750	3837102	4902301
41	glutamate	Amino Acid	Glutamate Metabolism	57	LC/MS Pos Early	561	1500	148.06	56-86-0	611	C00025	HMDB00148	6562602496	5630681088	4947106816	6740375552	6406457856	6357096448	7242880000	5004647936	5809402880	6254000128	5186382848	5684625920	5658587648	5865375744	6374725632	5716221440	7251566080	6689345536	5733363712	5775200256	7833318912	7010703360	6731515392	7290207744	7152854528	6759275008	7485099008	6945859584	6748903936	6863249408	7603370496	7087414272
52	glutamate, gamma-methyl ester	Amino Acid	Glutamate Metabolism	33487	LC/MS Pos Early	100001103	2170	162.076	1499-55-4	68662			768497664	470197792	390333280	842207616	619774336	519981376	638186880	409642752	561248704	471419264	682263296	482887520	722679680	650499008	674227200	621077504	563493952	778760960	760865344	514754176	1325931776	1549890560	1322007424	1652112128	1659159168	1545465472	1825810944	1784834176	1580623104	1776547840	1681669376	1731793792
42	glutamine	Amino Acid	Glutamate Metabolism	53	LC/MS Pos Early	563	1291	147.076	56-85-9	5961	C00064	HMDB00641	4811531264	4605272064	4123223296	5367048704	4468963840	4485920768	4212027136	4650510848	4595067904	5355666432	3965193728	5052898816	3733473280	3684068608	4548664832	4007749888	3966104576	3760012800	4111516416	4060991232	2039842560	1291994752	1813442816	2057239552	2069750400	1365557376	2555958528	2025641728	1985086720	1621838464	1385218816	1928396544
561	glutaminylleucine	Peptide	Dipeptide	42994	LC/MS Pos Early	100003160	3009	260.16					248614	140683	98322	197744	132542	168607	186828	149366	238867	55954	243452	98175	235960	210600	370113	189768	199691	247002	529765	104336	134899	304685	158504	375863	377115	262386	271336	255935	193075	303756	282669	244087
90	glutarate (pentanedioate)	Amino Acid	Lysine Metabolism	396	LC/MS Polar	339	2900	131.035	110-94-1	743	C00489	HMDB00661	963056	1308993	1250937	1167553	1216165	718235	811048	1597128	473685	377204	1050685	716269	1331503	1511996	1.40941e+06	1253907	1132540	457117	1711450	700758	4826604	4866924	3480940	4520108	3916338	3626240	3149689	6614609	5670486	5188007	1788153	8327897
417	glutathione, oxidized (GSSG)	Amino Acid	Glutathione Metabolism	27727	LC/MS Pos Early	448	2667	613.159	103239-24-3	65359	C00127	HMDB03337	142591376	98420256	109108336	139536352	121803952	117764752	104358760	84513672	105895848	114187208	92140656	121560360	92571936	76175936	95651064	94878560	110227520	96158192	86479344	116214672	188830496	144231136	189246336	181284304	180799840	147053312	138845520	173617152	126937336	175954944	156304064	170900752
416	glutathione, reduced (GSH)	Amino Acid	Glutathione Metabolism	2127	LC/MS Neg	496	790	306.077	70-18-8	124886	C00051	HMDB00125	16391565	19185072	16128619	11206784	17529816	17307620	29600794	62750096	19291602	38910788	8597889	32814444	11558178	2579201	10277715	10731100	16404954	7380220	5231758	12571230	56357244	44692268	49434464	45577184	36839172	38163476	64582920	37369376	26502570	39491972	69441872	47913524
862	glycerate	Carbohydrate	Glycolysis, Gluconeogenesis, and Pyruvate Metabolism	1572	LC/MS Polar	1052	2070.4	105.019	600-19-1	752	C00258	HMDB00139	328709248	278783808	261131936	315397184	328331168	247637664	255113408	138047744	353438976	195960768	329778144	250142912	299274080	314666592	312732192	345345792	332851808	360140384	355028640	276338208	229146272	215863872	212680016	246905088	258330736	224989648	177835584	173779840	205001088	251669200	226191600	266028992
1797	glycerol	Lipid	Glycerolipid Metabolism	15122	LC/MS Neg	1254	758	91.0401	56-81-5	753	C00116	HMDB00131	12111856	8885780	7319698	10685798	11403794	9711167	12674273	3170050	7322223	2512049	8884811	2805602	9142159	14432910	10929729	11869487	9021923	11546438	11069438	2772359	685065	591180		665986	511439	564894	666310	774269	617315	605149
1798	glycerol 3-phosphate	Lipid	Glycerolipid Metabolism	43847	LC/MS Neg	100000258	613.2	171.006	29849-82-9	754	C00093	HMDB00126	82039448	63789952	66672640	74527832	67127440	49036552	74481008	118213328	58126276	83529896	47924976	72289136	40609504	41660360	49020340	46621664	46348816	84357528	19296270	74341408	21543104	24077506	21309276	21244672	23121742	23824586	17873110	16430928	16821424	20606590	16568847	16194567
1506	glycerophosphoethanolamine	Lipid	Phospholipid Metabolism	37455	LC/MS Polar	100001620	3075	214.049	33049-08-0	123874	C01233	HMDB00114	9322845	6013991	3193217	7017197	5826744	8768939	7658763	9694925	6.91404e+06	11421370	6476947	10312357	7957183	10416464	13100644	5334127	9821011	9029872	9097989	10616739	43048948	37855428	32551132	47404568	38918756	35856736	42720352	35305384	35489384	44954728	42038904	36560096
1803	glycerophosphoglycerol	Lipid	Glycerolipid Metabolism	48857	LC/MS Polar	100001619	2430	245.043		439964	C03274		18812588	11692642	7069572	13433730	10366738	16345937	16228951	20812068	11535970	26261864	8651067	24357496	11204564	20881812	21901324	9225679	21465450	16421805	10914303	19971272	10332260	10703383	8877838	10920162	9490695	10616090	10032762	11271893	9808603	12249388	11092547	11678453
1508	glycerophosphoinositol*	Lipid	Phospholipid Metabolism	52307	LC/MS Neg	100001621	630	333.059	16824-65-0				94250	298044	251761	159738	126880	170844	301775	126345		235692	176416		143151	83388	183805	86433	225322	140536		168075	259016		244596	248002	248443	159453	182657	246639	214294	148242	139481	265578
1500	glycerophosphorylcholine (GPC)	Lipid	Phospholipid Metabolism	15990	LC/MS Pos Early	100000269	672	258.11	28319-77-9	71920	C00670	HMDB00086	176448032	124138984	67139248	146070208	109768712	170242448	176489376	276240832	154260128	318922400	149730000	314514656	172720176	190900800	273260416	112047328	219791952	191930192	205490448	336596480	682537216	587216192	558484800	760408704	632169600	529387520	606431616	620329472	510464416	741083648	623354624	584701056
1	glycine	Amino Acid	Glycine, Serine and Threonine Metabolism	58	LC/MS Pos Early	340	1375	76.0393	56-40-6	750	C00037	HMDB00123	50213184	55761204	50924776	48229600	52001556	46531100	50489400	34472392	55346440	43599460	30652812	48924212	34533900	33260726	40501972	36218944	40391500	30148320	42106416	30931546	135934912	146236624	128167888	128496656	114112216	150025968	149778000	136277200	123763304	165468912	135676000	144268160
2069	glycocholate	Lipid	Primary Bile Acid Metabolism	18476	LC/MS Neg	342	5163	464.302	475-31-0;863-57-0	10140	C01921	HMDB00138	85170	84650		51974					37527	62267	93948		130950	32664	79484	98795			420071			42159			53928	47924					28480
574	glycylisoleucine	Peptide	Dipeptide	36659	LC/MS Pos Early	100001790	3002	189.123	19461-38-2	88079		HMDB28844	56700	109962	98465	66375	56066				63531		91013		60987			102279	83961	71171	114037	44561		87373	58242	97890	145117	137017	159924	94721	94123	86036	148829	95646
575	glycylleucine	Peptide	Dipeptide	34398	LC/MS Pos Early	100001258	3059	189.123	869-19-2	92843	C02155	HMDB00759	1.0332e+06	1003610	727450	758702	802702	992145	1245928	546177	1100686	351093	1174278	435310	1132497	1117415	1.31367e+06	1072368	1361304	1119837	1414377	578007	236933	286466	332518	392885	422147	387968	521312	408808	363705	440065	365691	434794
585	glycylvaline	Peptide	Dipeptide	18357	LC/MS Pos Early	100000487	2734	175.108	1963-21-9	97417		HMDB28854	893544	957066	656459	769333	923518	970938	1008678	689963	950339	660359	844403	660817	929169	934907	949075	1148104	1183603	1017442	1103381	781773	568934	727451	533847	788383	769339	741992	933701	639056	787683	818832	864841	727366
397	guanidinoacetate	Amino Acid	Creatine Metabolism	43802	LC/MS Pos Early	344	1937	118.061	352-97-6	763	C00581	HMDB00128	12306551	9647071	12531571	11421074	9632623	6526658	8357494	5431539	11239304	8656717	4689242	5187085	5850667	5672888	5420624	3800541	15184524	4355691	7678934	4798085	50765896	39791524	37089832	43643180	42687396	36530876	43226004	33919832	35616252	51476104	44248384	30241732
2738	guanine	Nucleotide	Purine Metabolism, Guanine containing	32352	LC/MS Pos Early	172	2032	152.057	73-40-5	764	C00242	HMDB00132	451861	505484	384252	381003	391203	385503	447596	818347	399893	454336	355792	350702	377827	264824	352510	330537	404085	437838	331910	465578	6257911	7.89213e+06	5256197	4624409	5333504	5890811	5801496	6954817	5826147	5040755	5886725	5396237
2737	guanosine	Nucleotide	Purine Metabolism, Guanine containing	1573	LC/MS Neg	1099	1662	282.084	118-00-3	6802	C00387	HMDB00133	13188521	10818559	14417826	12505041	11549902	10199580	12200585	13647145	12188590	8765978	9157702	9709150	10396928	9640089	13538591	10396608	11548827	13107342	9654091	10937690	2150938	1811491	1144086	1800666	1707442	2223754	2200613	2869725	2319110	2033656	1.78289e+06	1613746
2731	guanosine 5'- diphosphate (GDP)	Nucleotide	Purine Metabolism, Guanine containing	2848	LC/MS Neg	346	639	442.017	43139-22-6	8977	C00035	HMDB01201	108956		125041	187568			78799	98198		502438	110426	501989		140984	584855					541955	2.0833e+06	2683045	2285064	2687575	2321972	2374002	2699795	2381232	2069965	2917518	2496360	2986651
2732	guanosine 5'- monophosphate (5'-GMP)	Nucleotide	Purine Metabolism, Guanine containing	2849	LC/MS Neg	347	653.2	362.051	5550-12-09	6804	C00144	HMDB01397	2358567	2238397	1975367	2266852	1955190	2738510	2.01841e+06	1763870	2047008	1513473	1913304	1778716	2183247	2078224	1677967	2127671	1982949	1.97418e+06	2045369	2248235	1151919	1297030	670809	1369967	1444016	1410441	1018346	1617750	1157825	1141322	1042044	1511933
2730	guanosine 5'-triphosphate	Nucleotide	Purine Metabolism, Guanine containing	2847	LC/MS Neg	345	592	521.983	373-49-9	6830	C00044	HMDB01273																					848450	1046635	1204016	886420	567461	966483	1197784	740735	692014	1157895	1183903	1198095
2863	gulonic acid*	Cofactors and Vitamins	Ascorbate and Aldarate Metabolism	46957	LC/MS Polar	100001586	2750	195.051	20246-53-1	9794176		HMDB03290	6488006	6158707	5712910	4539499	5129893	7620525	3177122	6641226	5762316	3601067	8963481	5490282	6918186	7.83248e+06	7691587	19655644	3934820	7123344	22783680	5619234	207377920	162381376	147097504	208969456	198771296	216733472	145469344	191096752	208914224	164168592	140201040	220379264
2900	heme	Cofactors and Vitamins	Hemoglobin and Porphyrin Metabolism	41754	LC/MS Pos Late	100001386	1124	616.176	14875-96-8	26945	C00032	HMDB03178	3.18255e+06	3399454	3994467	3109242	3057932	2116587	3080018	1557985	2056618	2201514	2861382	1804095	1928160	2081245	2.79244e+06	1992210	2231758	2070161	2431812	1827667	1892073	2157371	3053629	2374485	2.95924e+06	3163977	2463125	2554157	2636856	1734938	1.46651e+06	2288394
3842	HEPES	Xenobiotics	Chemical	21248	LC/MS Pos Early	100000843	1627	239.106	7365-45-9	23831							26540	87230			42246		6079300		148309	341031	76920608	72125			136000								507774		186368	558664
1206	hexadecanedioate	Lipid	Fatty Acid, Dicarboxylate	35678	LC/MS Neg	100001614	4615	285.207	505-54-4	10459	C19615	HMDB00672	63905	63661	42958	89266	53323	87558	67486	80155	41658	47517	144961	48397	95611	109092	88468	232845	66072	65019	176196	55122	57490	43499	14929	49383	55949	48893	96051	148967	122359	49808	53229	117984
1289	hexanoylcarnitine	Lipid	Fatty Acid Metabolism(Acyl Carnitine)	32328	LC/MS Pos Early	100000781	3308	260.186	6920-35-0	6426853		HMDB00705	12396921	15816576	6786583	21159046	14111535	5356971	13757690	39169000	15671105	11563641	8152498	15056271	10943232	14342505	11872175	17271120	8656836	12743877	12697629	18555956	4532013	3.45694e+06	5085477	4751377	4164828	3362979	6.86563e+06	9315166	5786862	3309193	3356894	9337431
2931	hippurate	Xenobiotics	Benzoate Metabolism	15753	LC/MS Neg	100000014	2106.9	178.051	495-69-2	464	C01586	HMDB00714	1511877	2014393	1485713	1324968	1114901	903713	1691343	1361668	1837595	1055984	1049963	823253	1222626	981061	572530	710742	1407144	468400	1472806	495397	4978806	6917809	7867686	6.48524e+06	5448005	7408442	2408952	2613752	5358754	6260131	3.24105e+06	2676049
71	histamine	Amino Acid	Histidine Metabolism	1574	LC/MS Pos Early	354	3035	112.087	51-45-6	774	C00388	HMDB00870	21752040	35523172	43281920	28262640	31759508	26096196	49636188	34234248	60296556	31779576	37000488	41635152	30548572	37170136	30112100	18633636	22248262	37468992	33763324	38443176	9825408	6144376	14569239	5686214	10421305	8.05615e+06	3.44939e+06	13768036	10793304	13004457	5172031	10522122
58	histidine	Amino Acid	Histidine Metabolism	59	LC/MS Pos Early	355	2707	156.077	5934-29-2	6274	C00135	HMDB00177	733598016	846821824	709769408	702450368	953782656	416332544	552590656	291085440	696636032	508883840	336337024	284128704	335364416	284279616	343063328	385100512	462751040	285197824	429569568	348563712	488314368	507603808	328301888	447128064	495331200	549463168	611403520	303283424	458975552	450413408	711461440	168087520
369	homoarginine	Amino Acid	Urea cycle; Arginine and Proline Metabolism	22137	LC/MS Pos Early	100000961	2882	189.135	156-86-5	9085	C01924	HMDB00670	6149518	5623279	4706062	6625562	6572060	4255899	5.73027e+06	3.04916e+06	8794857	5250183	3.88837e+06	4203943	4530840	8365516	4824574	15076477	10647214	3.0651e+06	13924365	14137466	174615696	249014528	201543584	200607952	191180576	240333744	295268928	258514896	259205664	239707056	247887776	264377936
370	homocitrulline	Amino Acid	Urea cycle; Arginine and Proline Metabolism	22138	LC/MS Polar	100000963	3006.8	188.104	1190-49-4	65072	C02427	HMDB00679	998019	1015467	1038993	964445	1012718	1110594	1651504	998818	812364	824916	852136	847913	579587	1.04095e+06	668976	1405797	503487	655682	991377	540210	2784478	3009273	2564620	2630493	2383947	3076914	4771392	4201743	4134318	3569158	4171355	4831295
21	homoserine lactone	Amino Acid	Glycine, Serine and Threonine Metabolism	15696	LC/MS Pos Early	100000262	1980	102.055	2185-02-06	445963	C02926		2038001	1876589	2463062	1736975	1953037	1812319	1520200	1920275	1003161	1656514	1856448	2716726	1240823	1098958	1362355	2846606	1116264	1265996	1214470	2.04997e+06	2981773	2459957	2579069	2255345	2446581	2477442	2133498	2466859	2608707	2872185	2360123	2622572
3230	homostachydrine*	Xenobiotics	Food Component/Plant	33009	LC/MS Pos Early	100001550	1750	158.118	1195-94-4	441447	C08283	HMDB33433	41403944	68521520	37056112	43257072	56157592	17969168	19698144	11116003	52496200	17011378	18438364	15744551	29458062	20719320	6085981	22732156	44916376	2426354	30409816	6917020	98226216	81222064	109959112	92682720	95130840	64838096	50814768	47486304	50281100	43586552	59215788	58160504
352	hypotaurine	Amino Acid	Methionine, Cysteine, SAM and Taurine Metabolism	590	LC/MS Pos Early	358	724	110.027	300-84-5	107812	C00519	HMDB00965	163187952	118232568	134949680	131120584	129562384	111379824	98394200	112601568	105684256	121424832	115774256	115909264	107071848	75079032	87819880	100434904	145023488	111341232	85496232	105358744	148958304	113744520	123158472	128185800	147896912	113442032	127089520	151865520	120664360	130685360	168772656	173031760
2683	hypoxanthine	Nucleotide	Purine Metabolism, (Hypo)Xanthine/Inosine containing	3127	LC/MS Polar	171	1515.8	135.031	68-94-0	790	C00262	HMDB00157	196506048	163704064	184961568	157656192	176684624	126601112	158291568	170114288	168515248	81418328	109931888	93422632	127318600	124469504	158975680	141673744	156440640	171934096	122864496	89413024	18960332	18712636	13057460	15938493	12789236	18712788	18836430	28304766	23388500	21163600	16223095	20434398
70	imidazole lactate	Amino Acid	Histidine Metabolism	15716	LC/MS Pos Early	100000263	2040	157.061	14403-45-3	440129	C05568	HMDB02320	458731	314982	327900	536091	345884	262601	475898	225786	470872	344069	354401	198036	294070	165548	159460	470040	274110	248759	431306	293655	1735371	2128339	2188574	1540798	1788014	2.03713e+06	1533902	685836	1394407	1150129	1685983	817406
69	imidazole propionate	Amino Acid	Histidine Metabolism	40730	LC/MS Pos Early	100003434	2263	141.066	1074-59-5	70630		HMDB02271	434942	2267468	822264	828583	482382	276458	267777	167249	350365	167245	496453	348189	248278	108716	169156	744486	671485	131756	346191	199287	956760	145836	1091167	738739	2013743	146433	1151224	160673	789174	77051	243481	229895
222	indoleacetate	Amino Acid	Tryptophan Metabolism	27513	LC/MS Pos Early	100001034	2850	176.071	6505-45-9	802	C00954	HMDB00197	427887	690194	465303	329117	340623	222829	307239	231390	253853	164909	427062	137474	269938	455751	341290	526176	177074	455495	598097	301712	1280143	1401118	982753	1229860	1313901	1198887	1459677	1278562	1658261	1406388	1102932	1503864
264	indoleacetylglycine	Amino Acid	Tryptophan Metabolism	54730	LC/MS Neg	100006730	2610	231.078		446640			27768	74878	39941	13811			18162				16458					24622		19163	26868		996457	507320	452156	880552	879076	717474	443975	541061	789991	583269	314009	627296
3233	indoleacrylate	Xenobiotics	Food Component/Plant	22114	LC/MS Neg	100000800	2511	186.056	1204-06-4	15030923		HMDB00734	37215	36147	51610	69861	17402	43624	41014	74718	72335	17101	124387	25564	78204	86192	28964	126486	35392	20095	179489	96325	72912	71863	53131	57729	70919	76743	98948	49334	156739	77584	38436	55996
221	indolelactate	Amino Acid	Tryptophan Metabolism	18349	LC/MS Neg	100000463	2286	204.067	832-97-3	92904	C02043	HMDB00671	203590	157861	129377	137783	68364	136492	111722	170267	126335	83729	422998	86147	231200	190275	183867	446932	152473	164085	578623	206581	1472519	1.92888e+06	1764294	1330132	1540112	2189008	1541390	1786571	1.96893e+06	1962779	1693615	2116734
224	indolepropionate	Amino Acid	Tryptophan Metabolism	32405	LC/MS Pos Early	100001083	3205	190.086	830-96-6	3744		HMDB02302	1315860	1035620	1444703	1876435	577467	691758	717849	664496	1.34679e+06	316666	2361794	427490	875448	1191898	119795	1368058	597152	169819	1.68546e+06	572644	262089	593380	467428	303700	295462	514408	519983	388170	795226	666461	317122	370276
2682	inosine	Nucleotide	Purine Metabolism, (Hypo)Xanthine/Inosine containing	1123	LC/MS Neg	361	1602.1	267.073	58-63-9	6021	C00294	HMDB00195	605305728	492911808	571429248	530908768	516359168	498310080	529903904	516121248	538357696	379825696	468123328	386015424	498716416	465834528	558053952	510554208	534494048	579088384	540691840	371852448	45322356	36377144	23362450	25704646	27282828	35564768	34488768	45837152	41294856	34185396	35752596	27598824
2681	inosine 5'-monophosphate (IMP)	Nucleotide	Purine Metabolism, (Hypo)Xanthine/Inosine containing	2133	LC/MS Neg	362	650	347.04	4691-65-0	8582	C00130	HMDB00175	25425472	41625840	42846056	28660746	43575296	27301298	22608286	3547785	29084850	6051120	26895132	12640780	20173288	31965358	19409004	25832360	25720080	17272640	18329742	11225781	2116970	1181260	1018776	3301306	2131536	1793507	640317	1648751	1773077	1640343	1277519	1602808
1477	inositol 1-phosphate (I1P)	Lipid	Inositol Metabolism	43849	LC/MS Polar	370	4785	259.022	573-35-3;106032-59-1	440194	C04006	HMDB00213	2579495	2621658	5347440	4099890	4164138	6969553	4715671	1829128	4206133	1019819	2406044	1517006	3065785	6364975	4883332	5347574	1066048	3093260	2563852	577236	2588052	4818775	3167511	5024140	4241417	4277342	6224811	6275265	4874225	6971986	5142403	7995968
849	Isobar: fructose 1,6-diphosphate, glucose 1,6-diphosphate, myo-inositol 1,4 or 1,3-diphosphate	Carbohydrate	Glycolysis, Gluconeogenesis, and Pyruvate Metabolism	46896	LC/MS Neg	100002180	551	338.989					29366488	27367214	25075860	36443560	29133070	13276105	32752126	1711787	27844376	24631316	45394716	27844206	28841188	33553918	46083128	30835518	33533844	26439136	48792112	37425716	9268772	14565640	8431072	14061532	14896384	15356363	8763562	9915074	10604552	12319412	9871638	14093917
310	isobutyrylcarnitine	Amino Acid	Leucine, Isoleucine and Valine Metabolism	33441	LC/MS Pos Early	100001055	2810	232.154	25518-49-4	168379		HMDB00736	16779100	30528630	12920962	9757944	21683580	11698046	5891868	14658456	9129046	15381177	6722127	39353732	4864110	9243385	5123925	7726615	3571652	11190339	4252721	34100240	13362515	10742923	11349727	10751869	11829755	11125797	13124651	11389481	12765100	7528717	7967197	10323833
293	isoleucine	Amino Acid	Leucine, Isoleucine and Valine Metabolism	1125	LC/MS Pos Early	376	2800	132.102	73-32-5	6306	C00407	HMDB00172	185374928	190578112	148900688	169999536	140014800	191153600	207389168	238619856	171786768	150348128	122232816	144038336	169587376	177090784	205970608	170850816	170187424	195691744	164260752	147085008	487905504	468394176	448228416	432768544	446949920	453466752	449097024	429366432	427123968	356197280	394118464	431275712
273	isovalerylcarnitine	Amino Acid	Leucine, Isoleucine and Valine Metabolism	34407	LC/MS Pos Early	100001393	3085	246.17	31023-24-2	6426851		HMDB00688	5755711	14001795	11466388	6613397	11600767	4183204	2226723	1.63139e+06	4660036	6198031	3.2435e+06	10002398	1347186	2626935	1992943	3618439	2311200	5739456	1555299	13497391	9438090	6312447	5270634	6140255	6167289	5891061	7.64359e+06	6350701	6077596	3772626	4702562	4663335
272	isovalerylglycine	Amino Acid	Leucine, Isoleucine and Valine Metabolism	35107	LC/MS Neg	100001452	1950	158.082	16284-60-9	546304		HMDB00678	90402	129706	59341	75910		65195	59955	76551	31999	69396	39344		56130	35820	53682	39716	63755	59315	90640	21169	286185	189381	217819	348610	318032	230719	151593	284752	225427	232646	250478	301037
228	kynurenate	Amino Acid	Tryptophan Metabolism	1417	LC/MS Neg	98	2224	188.035	492-27-3	3845	C01717	HMDB00715	25410	79165	16818	25188			61541	22433							27061		34266	16574	24735		2071901	1422318	1510221	2166947	1833435	1531181	1255975	1547711	1950791	1828796	725425	2307558
227	kynurenine	Amino Acid	Tryptophan Metabolism	15140	LC/MS Pos Early	100000265	2739	209.092	2922-83-0	161166	C00328	HMDB00684	2496260	2476966	1191746	1682297	1.83854e+06	3895332	2991225	2230903	2527247	2266011	1965857	1671740	2100472	1683797	2660964	1897504	3.85606e+06	3.06895e+06	2175587	1496305	23841912	16149941	14162435	18395204	19388928	14199962	31110716	20652962	29903516	21650088	17544892	25736480
859	lactate	Carbohydrate	Glycolysis, Gluconeogenesis, and Pyruvate Metabolism	527	LC/MS Polar	482	1468.8	89.0244	79-33-4	612	C00186	HMDB00190	2588457728	2387262976	1578694912	2562944768	2361047040	2829081856	2228704000	2574480384	2982977024	1705892352	2842374912	1656419328	3401360640	3423519488	3279452416	3213801216	3177334528	3272523776	3563575296	2394157312	2183136512	1968380032	2299391488	2083375360	2129915776	2037111424	2426476544	2324908800	1955581696	2344102144	2046863616	2421670144
1295	laurylcarnitine	Lipid	Fatty Acid Metabolism(Acyl Carnitine)	34534	LC/MS Pos Late	100001392	1235	344.28	25518-54-1	10427569		HMDB02250	4529856	5096414	5403248	8353014	10262255	3558962	5854926	2828624	4854093	3118528	3.83199e+06	3348401	3880630	9532278	2290360	6773663	2190319	4230786	5654290	7.0874e+06	1509904	828352	2001492	1.85052e+06	1.67849e+06	1684292	1.72426e+06	2902840	1445187	1416188	1680194	3138912
265	leucine	Amino Acid	Leucine, Isoleucine and Valine Metabolism	60	LC/MS Pos Early	397	2864	132.102	61-90-5	6106	C00123	HMDB00687	222262576	253286384	190578368	220018528	200076672	253551136	261726032	271623072	225377344	216920544	151842688	184559696	212062784	232043600	234806928	220609120	236228640	234285632	221389248	192069136	556557696	525874368	503361696	497808256	531506656	501301120	420354464	427780192	429489344	380351040	438330112	374033120
788	leucylglutamine*	Peptide	Dipeptide	48189	LC/MS Pos Early	100003183	2620	260.161		4305457			733131	810183	420540	889158	474383	962082	1068886	469985	1251496	414074	929481	676165	1.03974e+06	767961	1198944	1005395	1177918	1291645	1262354	613311	642296	779887	558248	1490774	1452742	722026	788740	872594	1381022	1301521	1207728	1047941
627	leucylglycine	Peptide	Dipeptide	40045	LC/MS Pos Early	100003185	2778	189.123	686-50-0	79070			290766	208876	116857	285740	192193	377925	323374	228139	435875	107943	398049	151562	502994	268410	582595	277679	315819	519532	697907	147952	163851	304807	130633	337286	353427	226095	228478	179702	212201	318340	228634	284574
1108	linoleate (18:2n6)	Lipid	Polyunsaturated Fatty Acid (n3 and n6)	1105	LC/MS Neg	180	5535	279.233	60-33-3	5280450	C01595	HMDB00673	3414004224	2571142400	2329943040	2726733056	3040112896	2716506624	2763568640	820807232	2401094144	504474656	2478996224	568607168	2725265664	3351199488	2213966848	2331419136	2078362752	2918883072	3520506112	269947456	64451136	77537016	67122168	74813512	76624856	74736784	131880760	130556672	121365424	105275736	80212216	128835232
1110	linolenate [alpha or gamma; (18:3n3 or 6)]	Lipid	Polyunsaturated Fatty Acid (n3 and n6)	34035	LC/MS Neg	100001337	5450	277.217		5280934	C06426	HMDB03073	127297944	79454096	69282088	97430280	96263088	101303840	114815304	43564536	72791912	24639848	68952752	29642244	90979640	118550968	62096540	68475600	70139296	112378808	146665872	13447771	4194516	4231936	4151235	4546215	5436342	4785510	10115038	7306330	8809299	6.6881e+06	5345178	6746014
1467	linoleoyl ethanolamide	Lipid	Endocannabinoid	52608	LC/MS Neg	100006726	6150	322.275	68171-52-8	5283446		HMDB12252	4817983	3090200	3285344	3053313	3766352	2.01021e+06	2374282	532890	1844929	362840	2535252	462863	1800741	2527453	1450891	2225934	1614649	2180436	2598696	556806	435573	306450	445598	282654	515780	331190	303167	292687	270285	283554	467224	310556
1301	linoleoylcarnitine*	Lipid	Fatty Acid Metabolism(Acyl Carnitine)	46223	LC/MS Pos Late	100003151	1430	424.342	36816-10-1	6450015		HMDB06469	28685762	41387692	40314476	81900104	72019240	22468904	46578652	10477012	41775436	26507234	48107924	41670288	25520708	70713280	31350120	35614844	34920056	28810440	34624544	44193592	2209271	2184307	4567103	3.54291e+06	4222241	2332831	4982299	14673649	5674505	5954953	4276110	11133058
80	lysine	Amino Acid	Lysine Metabolism	1301	LC/MS Pos Early	407	2850	147.113	56-87-1	5962	C00047	HMDB00182	735712320	808125504	628232960	770819776	745964032	633467520	563725632	453577600	692675264	598123648	610650816	608153792	571163904	742670528	633418880	649958016	815964288	473266048	867717504	965808576	877921216	750742336	826195072	981077824	983556608	734394368	949839680	1089797120	737780160	859587072	836684160	1069316160
1038	malate	Energy	TCA Cycle	1303	LC/MS Polar	409	3343.1	133.014	6915-15-7	525	C00149	HMDB00156	2638610432	2927506176	2158739968	2543270912	2391097856	2188731392	2424214784	2814387200	2197980672	2440066304	2578125056	2536810496	2713341440	2921343744	2680489472	3203261184	2367963136	2783384064	2536418560	3614417920	3067488256	2672327424	2786878464	2604136704	2716370688	2694468864	3095129344	3008589056	2653768192	2799205120	2945036032	2912083456
1194	maleate	Lipid	Fatty Acid, Dicarboxylate	20676	LC/MS Polar	100000707	2510	115.004	110-16-7	444266	C01384	HMDB00176	1.4029e+06	1512198	981891	1090647	1338709	1.01288e+06	1.38239e+06	2980771	1113650	1336910	1036801	1450193	1362803	1191660	1114498	1.4628e+06	952083	1042149	1096824	2122368	1.6392e+06	1217016	1117336	1245290	1048303	1143207	1.49879e+06	1173656	1251069	1545934	1401651	1.57902e+06
1254	malonylcarnitine	Lipid	Fatty Acid Synthesis	37059	LC/MS Pos Early	100001526	2086	248.113	853728-01-5	22833583		HMDB02095	88411688	36967844	31086920	67665520	66358444	59080824	43100360	39813668	42234432	71258040	27226306	46441572	32286736	31286724	32689162	23505708	28353372	43967320	27198636	34048532	2969078	2186829	2266109	3633589	2559718	1585076	2016689	3011523	2.07324e+06	2882213	2.00883e+06	3530191
905	maltopentaose	Carbohydrate	Glycogen Metabolism	35163	LC/MS Neg	100001447	1080.9	827.267	34620-76-3	13489094	C06218	HMDB12254	294254	464095	580252	231550	232532	204934	213155		218327	67832	738858	170755	532181	701404	579333	582394	206349	502631	755229	74524	70567	103419	107112	306490	166049	145931	127842	67919	204495	113862	110380	133879
911	maltose	Carbohydrate	Glycogen Metabolism	15586	LC/MS Polar	913	3329.4	387.114	6363-53-7	10991489	C00208	HMDB00163	15557336	19770448	20005536	10360659	11275715	8739418	10814866	2382302	12132313	1.98778e+06	17725492	5412082	21755568	22942132	20224188	18542544	8230025	12761563	31680628	3998835	2294414	2299067	2497631	2536188	1310105	2453209	2068708	2536662	4872786	2198312	1924456	2626818
906	maltotetraose	Carbohydrate	Glycogen Metabolism	15910	LC/MS Neg	100000275	910	665.215	34612-38-9	446495	C02052	HMDB01296	2438830	3.78408e+06	4346389	1393927	1822943	1355206	1557128	150025	2008191	501193	4585244	1254433	4273157	4258088	4648832	3487908	1434681	2905042	4759663	796058	1783810	1161119	1635834	3095267	1836959	1.91562e+06	1619973	1.94547e+06	2651471	1242733	1429282	2.07921e+06
908	maltotriose	Carbohydrate	Glycogen Metabolism	44688	LC/MS Polar	100000276	4286.4	549.167	1109-28-0	439586	C01835	HMDB01262	4424403	6871869	6147298	2631181	4208192	3.18702e+06	2793006	297294	4659891	835611	7408756	2244091	7238617	6724164	6866403	5078398	3.74502e+06	3.80625e+06	6074744	1627856	2470725	1627482	2485311	2129138	2554173	2555697	2227669	2725871	2912373	1456020	2140462	1805980
952	mannitol/sorbitol	Carbohydrate	Fructose, Mannose and Galactose Metabolism	46142	LC/MS Polar	100001740	2260	181.072		5780	C01507	HMDB00247	14585402	56707560	22626008	8980310	21603820	8604376	12684103	16074103	11817231	5177046	16418417	10316335	16188237	24812032	17797716	15999067	15998696	21872484	11903149	14364992	32328080	27632872	22228600	27955556	28486852	26113480	21896292	10742175	15770120	24263064	20133720	10557656
953	mannose	Carbohydrate	Fructose, Mannose and Galactose Metabolism	48153	LC/MS Polar	803	2200	225.062	3458-28-4	18950	C00159	HMDB00169	9747581	8490799	6302969	5327087	8533643	9392645	9694450	972863	8017753	3458178	6481006	3546032	8.33177e+06	7065207	10773300	10855556	10641814	8894655	9585369	5383534	539153	657751	293694	514077	669840	624287	246479		523478	226676	148281	181176
954	mannose-6-phosphate	Carbohydrate	Fructose, Mannose and Galactose Metabolism	1469	LC/MS Polar	294	4510	259.022	70442-25-0;104872-94-8	439198	C00275	HMDB01078	52468548	51048380	37926520	24308604	47628632	56277788	41321200	805244	56456156	15671677	34906376	16542201	39760056	30305678	55100028	38804584	53922980	34951080	28136148	27223144	1354756	1164276	871659	990309	1228435	1683478	1246839	846391	1234970	1009357	1057041	1078916
1070	margarate (17:0)	Lipid	Long Chain Fatty Acid	1121	LC/MS Neg	891	5731	269.249	506-12-7	10465		HMDB02259	88900968	60531324	54075072	64363348	68602400	56493436	51952012	34987008	53525648	22446546	47412568	21851340	60537712	70459632	43085968	42961824	44141912	60012920	69954376	16932872	8461089	8220087	8536125	9098185	10605142	9813104	10822468	12310993	9935438	8701482	8706419	11020352
1119	mead acid (20:3n9)	Lipid	Polyunsaturated Fatty Acid (n3 and n6)	35174	LC/MS Neg	100001472	5650	305.249	20590-32-3	5312531		HMDB10378	143409984	51992892	53599360	101850352	75716720	60703788	78164584	30329996	50090852	22599394	72981688	16590902	84146256	114916120	63375044	74227008	75927952	126283072	81786296	11105522	5030237	6058837	4033032	6466062	7.44112e+06	6270850	7.97061e+06	7329270	9480006	7703496	6079601	7.15705e+06
1046	mesaconate (methylfumarate)	Energy	TCA Cycle	18493	LC/MS Polar	100000446	3000	129.019	498-24-8	638129	C01732	HMDB00749	427025	497654	411027	317009	321905	670755	551220	286260	258241	572726	407687	909938	489647	648016	352559	871792	794118	381094	468138	898599
325	methionine	Amino Acid	Methionine, Cysteine, SAM and Taurine Metabolism	1302	LC/MS Pos Early	415	2526	150.058	63-68-3	6137	C00073	HMDB00696	235293376	284055040	255225856	240687664	256757536	282920800	212139760	227976496	227158608	210578432	183416848	238441248	225098320	219615136	234422080	203856144	217086640	221504496	236477632	186440528	667082304	539586304	524698560	584100672	601680192	545793984	531078528	558957696	471228000	524968128	510849280	568570176
329	methionine sulfone	Amino Acid	Methionine, Cysteine, SAM and Taurine Metabolism	44878	LC/MS Pos Early	100004635	1250	182.048	820-10-0	69961			146534	58273	132448	122493	98572	101691	178070	71687	78106	85976	232429	89842	114941	85416	86006	376538	151732		435693	128000	629339	676486	427779	496969	504577	639273	596267	361187	617492	512592	686780	406916
330	methionine sulfoxide	Amino Acid	Methionine, Cysteine, SAM and Taurine Metabolism	18374	LC/MS Pos Early	100000039	1272	166.053	3226-65-1	158980	C02989	HMDB02005	2568824	2960566	2200013	2474802	2632934	3604201	2518659	3484253	2313493	2606903	2535102	4229780	3139078	2885191	3188934	2837533	3.57501e+06	1777605	4.0834e+06	2066406	12129864	12716343	8614661	12374851	12470657	11492556	7770564	8438106	8412926	11638667	10660141	9769546
3336	methyl glucopyranoside (alpha + beta)	Xenobiotics	Food Component/Plant	46144	LC/MS Neg	100005864	1070	193.072					289969	384417	473867	339866	336692	245007	350179	142287	302268	455232	552542	554918	464139	645487	579005	774215	424000	412318	650250	474289	748086	1139774	930778	1215931	1113635	1176086	1.01382e+06	651112	1342658	1094018	1054286	720929
2990	methyl-4-hydroxybenzoate sulfate	Xenobiotics	Benzoate Metabolism	48429	LC/MS Neg	100006116	2873	230.997					22738090	17626336	14058000	19280674	9060053	4669624	2926359	10628287	10202967	6.33088e+06	36397384	16581986	8039446	10961310	15456194	14106113	7853484	7950445	27262530	4356839
1274	methylmalonate (MMA)	Lipid	Fatty Acid Metabolism (also BCAA Metabolism)	1496	LC/MS Polar	418	3078.4	117.019	516-05-2	487	C02170	HMDB00202	4160985	4403516		6009746	4530425	4937228	4558748	5361513	3420814	2502217	8858205	2598662	8634381	12469196	8628524	12206085	6.44467e+06	9334387	12255822	4497663											3350674
2818	methylphosphate	Nucleotide	Purine and Pyrimidine Metabolism	37070	LC/MS Polar	100001805	3760.1	110.985	7023-27-0	13130		HMDB61711	190262928	191215760	192583456	190397456	238349456	182701856	219204224	154713312	220754720	241997664	180138784	240551344	198506128	222301936	237298592	258665424	257929184	227490352	214224752	291069248	77051920	68521640	63621564	82379128	78155856	72126728	78266792	66860892	78637768	90288968	85642440	74096424
285	methylsuccinate	Amino Acid	Leucine, Isoleucine and Valine Metabolism	15745	LC/MS Polar	2051	2800	131.035	498-21-5	10349		HMDB01844	13524084	10651356	5878377	5828924	16996538	11031557	8206576	5536695	17351676	6467309	25822390	3612587	31487844	16536588	8787152	18302986	17846832	13349009	12133261	22305884	1653757	725292	1186264	1276046	1512739	1235458	2285456	2458986	1.88393e+06	1533543	1295165	1460221
1469	myo-inositol	Lipid	Inositol Metabolism	1124	LC/MS Polar	363	3506.3	225.062	87-89-8	892	C00137	HMDB00211	52843376	45562668	49948280	56840820	46413740	35802536	66022996	44869996	48862456	48671064	51027432	54713892	53677644	59473740	76385736	56738620	56169300	58174204	80652664	62673848	86568272	101984680	96359144	100008776	91268560	97634720	97130664	135905888	145558480	129957928	116156032	154284592
1064	myristate (14:0)	Lipid	Long Chain Fatty Acid	1365	LC/MS Neg	519	5440	227.202	544-63-8	11005	C06424	HMDB00806	124989472	112008472	93238568	113848960	111596576	109516472	118393272	77887200	102246824	62584636	76116592	61535552	101472192	148156976	77044344	96321456	95051472	114249968	117008328	51647824	39762712	39908296	41107632	39503112	42997012	41881776	52954688	46724492	48060936	45105720	43978408	45872472
1065	myristoleate (14:1n5)	Lipid	Long Chain Fatty Acid	32418	LC/MS Neg	100001198	5346.9	225.186	544-64-9	5281119	C08322	HMDB02000	25064826	17228284	12937950	28240260	19107416	21078274	22625736	10465964	14808403	8.331e+06	20201696	5886862	25617692	36121352	16206597	29761524	17549672	28014810	29381136	11043110	2479303	2487340	2983597	2268348	2667021	2643093	3281043	5488083	3.91237e+06	2132691	2422968	3902991
1304	myristoleoylcarnitine*	Lipid	Fatty Acid Metabolism(Acyl Carnitine)	48182	LC/MS Pos Late	100006051	1316	370.295	889848-55-9				5581812	4477780	5264091	13226848	8926883	3244982	6602874	4.53296e+06	4283528	4416485	6199909	5039553	4426850	12421460	3011623	7200287	3367572	4.08882e+06	5735459	12567569	2.59706e+06	1809569	3270312	2813776	3111096	2699989	2737860	5974348	2439657	2626430	2853251	6323546
1296	myristoylcarnitine	Lipid	Fatty Acid Metabolism(Acyl Carnitine)	33952	LC/MS Pos Late	100001270	1350	372.311	18822-89-4	53477791		HMDB05066	12977007	11570887	11720931	30126576	24183936	8681592	16040633	8638759	11067770	11614726	8733337	14675466	7839857	23795112	4534110	16361604	5075587	8512847	14022278	30655828	6299017	4459495	8538143	8445937	7.90355e+06	6536853	7515182	13966152	6584791	5893598	6875117	15558674
2710	N1-methyladenosine	Nucleotide	Purine Metabolism, Adenine containing	15650	LC/MS Pos Early	1242	2120	282.12	15763-06-1	27476	C02494	HMDB03331	2124491	2375258	1772514	1940953	1921654	2058494	1574373	1513058	1788173	1396892	1.4572e+06	1018817	928900	1.8282e+06	1776502	1658120	1.02864e+06	2136441	1671721	1198787	1417128	1000787	1.02863e+06	1171917	933402	1154511	1289966	1224501	891043	1144117	1019187	1.43696e+06
2746	N2,N2-dimethylguanosine	Nucleotide	Purine Metabolism, Guanine containing	35137	LC/MS Pos Early	100001412	2210	312.13	2140-67-2	92919		HMDB04824			50623		42326									50307	91113				60947	66351	582825	532942	556231	405289	506168	582707	564201	538388	517542	406531	394556	657104
2800	N4-acetylcytidine	Nucleotide	Pyrimidine Metabolism, Cytidine containing	35130	LC/MS Neg	100001413	2040	284.089	3768-18-1	107461		HMDB05923	56847	27031	13021	30093	29052	59495		72950		16176	81027	58621	96370	98879	129963	110094	174115	143800	88619	101121	197631	162850	203033	158626	198892	184820	236827	219311	235067	246329	187910	233719
84	N6,N6,N6-trimethyllysine	Amino Acid	Lysine Metabolism	1498	LC/MS Pos Early	189	2825	189.16	23284-33-5	440120	C03793	HMDB01325	85042248	105713264	92899336	80580992	87652520	60073624	92059120	49720016	61821020	70616136	34077988	48296636	29315146	56430756	37177920	93843536	72282432	39428372	67362168	49048496	90932400	78456568	81545728	112148984	98571416	80013688	97479904	91538888	77437520	90608456	67445288	101844368
82	N6-acetyllysine	Amino Acid	Lysine Metabolism	36752	LC/MS Neg	100001734	1059	187.109	692-04-6	92832	C02727	HMDB00206	356137	340967	294880	413203	428672	261389	339823	269093	312777	367721	427446	323715	380197	430397	412782	510585	616245	225385	740121	790340	273718	295288	286259	293585	298287	287611	301981	302655	283609	299660	286397	347616
2720	N6-carbamoylthreonyladenosine	Nucleotide	Purine Metabolism, Adenine containing	35157	LC/MS Neg	100001415	2164	411.127	24719-82-2	161466		HMDB41623	16021		25155		20854				26444						21281			22677	35536	18124	223641	172494	176359	207097	235447	200229	186616	205566	223209	210669	176801	270154
1023	N6-carboxymethyllysine	Carbohydrate	Advanced Glycation End-product	36713	LC/MS Pos Early	100001768	2500	205.118	5746-04-03				20545888	16375058	15785493	26848146	15154661	13779754	15743828	18937194	12431106	15665137	14105352	21017692	22691362	29006104	25617696	22134194	18371344	27515736	16124062	16467878	493718	594427	478816	568482	438877	430945	511928	313809	354577	405875	406509	287234
2729	N6-succinyladenosine	Nucleotide	Purine Metabolism, Adenine containing	48130	LC/MS Pos Early	100001664	1930	384.115	4542-23-8			HMDB00912	5524026	5893194	939663	2481744	3042885	5306768	2932403	3736212	3702401	2343214	5.86087e+06	2616624	9683123	3839539	3447662	5.77157e+06	6813106	3.0487e+06	4515503	5349692	664550	281196	628891	316543	710599	644813	604729	823501	265199	361698	685830	413128
63	N-acetyl-1-methylhistidine*	Amino Acid	Histidine Metabolism	43255	LC/MS Pos Early	100004299	2100	212.103						223260	83216			90966	112483	112690	57683		76093		73418			152063		262882	126708		631631	497437	456810	565097	581242	516818	761288	1444539	935049	743380	510456	1771422
62	N-acetyl-3-methylhistidine*	Amino Acid	Histidine Metabolism	43256	LC/MS Neg	100002204	1360	210.088	37841-04-6	193270				30779	22787			15946	20411	20689	11007			22111		81793	15746	21597		179175	32733	48332	47743	36121	26958	49322	45042	40968	44169	96782	54403	51666	44093	111683
28	N-acetylalanine	Amino Acid	Alanine and Aspartate Metabolism	1585	LC/MS Polar	1110	1564.8	130.051	97-69-8	88064	C02847	HMDB00766	6492840	6814536	8.26768e+06	5972065	7464487	6506286	7215742	3408667	6616517	3261748	5891427	4397313	7012214	8944218	8460345	6840673	6826372	7200989	7258718	4289444	9731595	9316279	8839639	9225340	8559544	9407769	8589670	8980906	9801995	9968315	9038552	10677354
375	N-acetylarginine	Amino Acid	Urea cycle; Arginine and Proline Metabolism	33953	LC/MS Pos Early	100001266	2245	217.13	155-84-0	67427	C02562	HMDB04620	2516154	2336557	2044729	2342012	2468894	2384608	2457336	2094959	2642541	2435579	2483106	2312969	1835801	1978143	2133970	2568554	1897059	1828399	3039295	2505442	1475782	1526438	1345986	1684022	1351986	1349643	1407285	1212409	1245754	1375961	1181665	1383618
33	N-acetylasparagine	Amino Acid	Alanine and Aspartate Metabolism	33942	LC/MS Pos Early	100001257	785	175.071	4033-40-3	99715		HMDB06028	260957	223720	179473	293792	225276	183295	220835	142102	227667	115732	185657	184773	132883	107747	154748	196357	149294	103775	216946	152168	898365	944105	663096	897206	867807	795868	883421	792667	1084402	655395	816299	850567
34	N-acetylaspartate (NAA)	Amino Acid	Alanine and Aspartate Metabolism	22185	LC/MS Polar	100000787	3143	174.041	997-55-7;997-55-7	65065	C01042	HMDB00812	17328002	18334854	22614648	20932580	23045384	14220853	28660584	15530344	24639932	20266144	16914854	22070192	18463464	18545592	21075474	18867932	19751356	16209088	19921378	33687996	155793472	131620056	117413296	135524864	133056376	112781160	202113728	178082096	149287216	167510624	195044720	191556384
45	N-acetyl-aspartyl-glutamate (NAAG)	Amino Acid	Glutamate Metabolism	35665	LC/MS Neg	100001612	575.3	303.083	3106-85-2	5255	C12270	HMDB01067	47166	58041	45943	72304	58509	106845	143196	144434	174591	104488	80170	100380	99972		41962	92392	62747	54772	74924	70179	2734867	2842939	1718995	2598647	2362812	2343650	3230044	3060427	2251302	2745364	2812990	3247941
2788	N-acetyl-beta-alanine	Nucleotide	Pyrimidine Metabolism, Uracil containing	37432	LC/MS Neg	100002102	773	130.051	3025-95-4	76406	C01073																						305967	261985	464518	200217	382189	247924	262751	401087	262301	278194	301654	374375
1002	N-acetyl-glucosamine 1-phosphate	Carbohydrate	Aminosugar Metabolism	15741	LC/MS Polar	1212	4052	300.049	31281-59-1	440364	C04256	HMDB01367	481958	424725	1153701	908828	436609	1266845	915627	721571	836761	575917	663404	649615	647570	1024236	1196964	705028	523533	1124955	1084263	267283	422567	722619	256837	344486	187951	282184	397192	292397	614398	521212	236228	362364
1001	N-acetylglucosamine 6-phosphate	Carbohydrate	Aminosugar Metabolism	15107	LC/MS Polar	1213	4114	300.049	102029-88-9	439219	C00357	HMDB02817	219874	316698	278112	339737	180536	229073	483512	758612	258996	108673	238669	159119	171821	540226	442513	344107	270025	881928	324505	156188	354165	445529	255436	532483	415851	388385	216144	344853	645800	504876	369509	582199
1022	N-acetylglucosamine/N-acetylgalactosamine	Carbohydrate	Aminosugar Metabolism	46539	LC/MS Polar	100006435	1897	220.083					116318	63747	76872	55833	100377	164468	167869	90903	141091		38721		143699	147124	192044	82099	129665	125449	135183	84034	286702	252490	193120	269266	272133	264179	214537	232875	332144	267229	242722	104463
1019	N-acetylglucosaminylasparagine	Carbohydrate	Aminosugar Metabolism	48149	LC/MS Pos Early	1215	1212	336.14	2776-93-4	123826	C04540	HMDB00489	1418828	1713306	1907555	1874114	1631793	1628372	1619170	1476028	1504087	1807639	1344500	1720501	1299818	1337098	1158927	1171787	1430042	1439973	1381953	1579875	3355494	3.48394e+06	3236486	3336917	3304357	2862663	3262527	3228818	2909226	3474807	3348354	3863089
43	N-acetylglutamate	Amino Acid	Glutamate Metabolism	15720	LC/MS Polar	100000282	3106	188.056	5817-08-03	70914	C00624	HMDB01138	703973	597976	475280	808426	658269	417897	627774	463141	535236	486989	327684	635889	435841	565662	564708	494244	608226	507484	525596	321461	2057222	2663506	1491599	2281252	1.80573e+06	2103174	2275479	2011457	2654580	2649730	2262449	2847460
44	N-acetylglutamine	Amino Acid	Glutamate Metabolism	33943	LC/MS Pos Early	100001253	845	189.087	2490-97-3	182230	C02716	HMDB06029	1365418	1491388	1238602	1682623	1129876	974228	1075989	1094826	1262066	1071485	842202	1282219	784483	925922	1153805	932201	726140	888217	811234	704800	3.03127e+06	3207943	2580338	3376029	3271612	2455673	3192703	3108578	4329521	2622904	2205742	3921153
2	N-acetylglycine	Amino Acid	Glycine, Serine and Threonine Metabolism	27710	LC/MS Neg	100001006	731	116.035	543-24-8	10972		HMDB00532	360904		266960	549461			250687	260237	299033	294350	195216		211695	241166	305649	285667		263264			386200	423841	296527	386408	731738	430525	525076	517204	685595	437115	471746	611398
78	N-acetylhistamine	Amino Acid	Histidine Metabolism	48679	LC/MS Pos Early	100006123	2287	154.097	673-49-4	69602	C05135	HMDB13253		781832	217735		139092	242754			392004		184961					188191		239238			553710	336658	552983	247055	472333	425945		283173	149452	740588	190608
59	N-acetylhistidine	Amino Acid	Histidine Metabolism	33946	LC/MS Pos Early	100001293	2065	198.087	39145-52-3	75619	C02997	HMDB32055																					569058	623613	315202	588331	613221	555729	303998	161234	448294	264814	459604	185278
295	N-acetylisoleucine	Amino Acid	Leucine, Isoleucine and Valine Metabolism	33967	LC/MS Neg	100001276	2325	172.098	3077-46-1	2802421			31388	62142		57394	37628	48671	39508	33336	42182	33373	66682	45093	41644	46726	45137	55981	44991	54857	77481	28491	101135	108561	98132	106684	110056	97921	117875	105461	120865	94965	108196	68594
259	N-acetylkynurenine (2)	Amino Acid	Tryptophan Metabolism	48757	LC/MS Neg	100006378	2378	249.088					150003	106501	94722	129801	63560	61419	96220	52147	69555	60433	50470	49787	61528	20201	45273		45176	133922	53112	27188	779036	336076	389291	758699	654567	430898	698959	464953	773001	478552	344870	650937
266	N-acetylleucine	Amino Acid	Leucine, Isoleucine and Valine Metabolism	1587	LC/MS Neg	1082	2400	172.098	1188-21-2	70912	C02710	HMDB11756	51408	74842	44464	74662	44445	51134	36625	47928	38558	40376	66195	53005	50785	46775	45401	49398	44212	46387	99930	34253	261621	245664	199037	224863	244495	238262	202591	175952	239796	160680	205986	145336
326	N-acetylmethionine	Amino Acid	Methionine, Cysteine, SAM and Taurine Metabolism	1589	LC/MS Neg	1083	1787	190.054	65-82-7	448580	C02712	HMDB11745	3517319	3533627	3.24961e+06	2919936	3091240	4392981	3662951	3.11704e+06	4023961	1519624	3656815	1.79774e+06	3.72053e+06	3.64654e+06	4044278	3.47689e+06	3706229	3702856	4297354	1752291	2179613	1804018	1847228	1986904	2.08963e+06	1946223	2077430	2.09395e+06	2162046	1.97447e+06	2220873	2087382
331	N-acetylmethionine sulfoxide	Amino Acid	Methionine, Cysteine, SAM and Taurine Metabolism	45428	LC/MS Pos Early	100005463	880	208.064		193368			176232	142798	105393	126290	121191	237339	180141	78991	172453		166405		196528	179951	228559	232234	164226	137752	299071		90211	76620	71484	95336	89162	110675	62617	62032	109820	88370	84051	82914
1008	N-acetylneuraminate	Carbohydrate	Aminosugar Metabolism	32377	LC/MS Pos Early	1162	660	310.113	131-48-6	439197	C00270	HMDB00230	20329628	20959454	22982474	15925652	21259740	10754139	20281114	13533914	25174352	14264954	21267112	17957676	23282404	18272254	37232156	20322476	32020426	24419840	23995062	26552470	6367425	6037448	5524216	5971230	6614587	6413932	6368227	5660487	5710986	6111185	5712599	5979866
109	N-acetylphenylalanine	Amino Acid	Phenylalanine and Tyrosine Metabolism	33950	LC/MS Neg	100001256	2597	206.082	2018-61-3	74839	C03519	HMDB00512	91084	124620	106606	118339	62320	107118	88768	97321	57050	87463	191621	66952	137462	167344	121825	112689	107648	191912	255062	94966	733386	396643	416016	752428	654785	464446	448848	486389	498282	357872	411847	548206
408	N-acetylputrescine	Amino Acid	Polyamine Metabolism	37496	LC/MS Pos Early	192	2230	131.118	18233-70-0	122356	C02714	HMDB02064	67792	572758			32319		56992	274476	270068	71295	186794		61379		90399	99220	80498	52838	106920	75043	4727900	4865617	4334090	3511619	4289010	5090369	3302342	2481598	2589388	3.01589e+06	3706809	2916882
10	N-acetylserine	Amino Acid	Glycine, Serine and Threonine Metabolism	37076	LC/MS Pos Early	100001851	811	148.06	97-14-3	65249		HMDB02931	1457241	1732920	1731685	1606104	1317845	1281748	1.58519e+06	647569	1344375	643350	1392993	641927	1367166	1454251	1546155	1512759	1329658	1468678	1321957	638876	3089008	3.8556e+06	3075971	3003321	3127032	3566610	3543897	3292294	4351397	3.47826e+06	3.27988e+06	3700563
354	N-acetyltaurine	Amino Acid	Methionine, Cysteine, SAM and Taurine Metabolism	48187	LC/MS Neg	100005466	800	166.018		159864			3017014	4273686	8562482	3088376	4.06626e+06	3858052	3158394	2206303	3104700	2567026	2.07034e+06	2203697	1.75183e+06	3246575	2176921	2072121	2073033	2062548	2234497	1122406	3010269	3857103	3.23628e+06	3685480	3929348	3.74358e+06	3333311	4267377	3.85568e+06	4107563	3842147	5092309
15	N-acetylthreonine	Amino Acid	Glycine, Serine and Threonine Metabolism	33939	LC/MS Neg	100001274	821.6	160.062	17093-74-2	152204			1074580	1132817	1226252	1059539	948864	915959	908211	600670	1098427	797170	874790	743649	847828	853253	818873	932832	820086	820131	869299	611606	1964315	2031552	1924308	1732234	1950859	2279092	2230127	2096720	2229606	2174760	2203697	2271325
218	N-acetyltryptophan	Amino Acid	Tryptophan Metabolism	33959	LC/MS Neg	100001254	2630	245.093	1218-34-4	700653	C03137	HMDB13713											25103			20348	23355				54993		119290	91677	71847	139663	113135	108462	106392	80673	122328	75574	61594	110974
124	N-acetyltyrosine	Amino Acid	Phenylalanine and Tyrosine Metabolism	32390	LC/MS Neg	100001104	1680	222.077	537-55-3	68310		HMDB00866	54289	53993	43313	46554	27699	42669	57276	40110	37313	40696	55941	46550	47658	60882			32748	68236	53559	29814	408275	189085	172755	445392	370979	210413	263795	265969	249377	162484	192292	279200
308	N-acetylvaline	Amino Acid	Leucine, Isoleucine and Valine Metabolism	1591	LC/MS Neg	1084	1704	158.082	96-81-1	66789		HMDB11757					30085		28218					33377	31643					25677			50513	60539	56767	44041	60284	52094	61087	63765	60238	52544	58334	59774
378	N-delta-acetylornithine	Amino Acid	Urea cycle; Arginine and Proline Metabolism	43249	LC/MS Neg	100004523	858	173.093		9920500			1732931	1.77881e+06	1608114	1563919	1399765	1537737	1480317	1.71457e+06	762534	1376641	1124843	1169496	490226	675963	672119	758006	667534	762930	1048663	433124	4.01471e+06	3.95383e+06	3.71267e+06	3616361	3679228	4410531	4707762	3284585	4221148	3.72669e+06	4317263	3545553
327	N-formylmethionine	Amino Acid	Methionine, Cysteine, SAM and Taurine Metabolism	2829	LC/MS Neg	194	1543.8	176.039	4289-98-9	439750	C03145	HMDB01015	885585	1078311	1214593	872824	1.01679e+06	1032640	958389	713539	930186	600399	729641	632984	802064	895857	841724	952547	796768	809262	799190	507970	790175	677996	571350	670663	688088	652137	748204	634516	678804	722811	710563	558334
203	N-formylphenylalanine	Amino Acid	Phenylalanine and Tyrosine Metabolism	48433	LC/MS Neg	100006056	2400	192.067	13200-85-6	759256			24925	25231		33852	19767	26349		30394	17605	22476			26255	15906					19055			125205	141463	102157	199073	156059	156872	169503	150338	108050	151268	167431
3262	N-glycolylneuraminate	Xenobiotics	Food Component/Plant	37123	LC/MS Pos Early	100001491	636	326.108	1113-83-3	123802	C03410	HMDB00833							149298	74359	77132	62963	63590	46168	68632		142887					59096	392969	408753	328659	358385	514520	427907	405279	351717	614208	502703	246119	549004
2824	nicotinamide	Cofactors and Vitamins	Nicotinate and Nicotinamide Metabolism	594	LC/MS Pos Early	432	1942	123.055	98-92-0	936	C00153	HMDB01406	549738368	723650432	678768704	527834016	667808704	610978560	624038656	541409280	618441088	640885824	603625728	554413376	614799424	596238656	551486720	630477376	639893440	623156544	624999744	555578816	291231104	263411600	287157504	285099392	297291712	277757792	261794416	294588320	295640608	268991296	316929696	260726992
2828	nicotinamide adenine dinucleotide (NAD+)	Cofactors and Vitamins	Nicotinate and Nicotinamide Metabolism	5278	LC/MS Neg	1310	1434	662.102	53-84-9	5893	C00003	HMDB00902	12531297	5569051	6887543	11367316	7399546	5040701	6842263	12686002	6354311	20384532	5.87924e+06	20135750	4305366	5283021	2645149	3710447	5087097	6028453	3485454	17032910	11623115	10170268	11052567	10217988	10051849	9221650	13651428	12050216	9162824	12434864	11288544	15148849
2829	nicotinamide adenine dinucleotide reduced (NADH)	Cofactors and Vitamins	Nicotinate and Nicotinamide Metabolism	31475	LC/MS Neg	428	1540	664.117	58-68-4;606-68-8	439153	C00004	HMDB01487	70751			242915	124016				73228	661484		1088321									1416616	1.37058e+06	1461449	1793129	1397495	1527029	1751033	771933	718807	1282231	838841	1371478
2826	nicotinamide ribonucleotide (NMN)	Cofactors and Vitamins	Nicotinate and Nicotinamide Metabolism	22152	LC/MS Pos Early	1312	766	335.064	1094-61-7	14180	C00455	HMDB00229	3327746	2186678	2651680	2506915	1794830	1.61073e+06	2288699	2277688	1834338	2107569	1523603	3200655	1072753	1563920	1198869	927186	1260339	2491136	1244399	1185601	1235794	836012	881759	799873	748093	691835	776477	1188533	975525	967982	786659	1143276
2827	nicotinamide riboside	Cofactors and Vitamins	Nicotinate and Nicotinamide Metabolism	33013	LC/MS Pos Early	100001310	2040	255.098	1341-23-7	439924	C03150	HMDB00855	1362659	792639	860886	1.03996e+06	800235	1519401	1170346	1143286	1079514	755346	967974	1221393	903647	1728672	1507070	900027	1087519	1336859	1505997	684692	518607	344755	424848	391381	418140	341121	465025	815482	545298	474489	337652	953947
2821	nicotinate	Cofactors and Vitamins	Nicotinate and Nicotinamide Metabolism	1504	LC/MS Pos Early	567	1673	124.039	59-67-6	938	C00253	HMDB01488	10136518	18304670	19492192	10481619	13391906	9235612	12547778	641746	10287194	152106	8800258		10367725	10286247	9281513	8346490	8154487	11184956	6.73075e+06	404110					418769			65504	404901		635753
2833	nicotinate adenine dinucleotide (NAAD+)	Cofactors and Vitamins	Nicotinate and Nicotinamide Metabolism	15725	LC/MS Neg	100000118	1200	663.086	6450-77-7;104809-30-5	25246170			485202	1161846	515179	420899	143203	72706		99372	85881	104490	135741	71974	749437	100004		35022	102969		73093	79678				146728			13297				107615
2822	nicotinate ribonucleoside	Cofactors and Vitamins	Nicotinate and Nicotinamide Metabolism	33471	LC/MS Pos Early	100001316	1536	256.082	2625-49-2	161234	C05841	HMDB06809	756302	1472617	599481	574131	240919	132340	120893		105235		208216		1245082	139200	70639	157535			90641												85555
55	N-methyl-GABA	Amino Acid	Glutamate Metabolism	39577	LC/MS Pos Early	100003152	2109	118.086	1119-48-8	1550042;70703			25940364	50076304	25417014	31140956	15044702	21150846	23553392	9974042	27720648	18452200	46563476	15061567	24110964	7442160	14551728	43726728	32249776	18941068	17923896	17385014	6691260	14270210	3158127	10043009	7.60442e+06	8399567	7780968	4157203	4280661	10572096	5572974	4632815
1463	N-oleoyltaurine	Lipid	Endocannabinoid	39732	LC/MS Neg	100003119	5610	388.253	52514-04-2	6437033			2390497	1.72242e+06	2257044	2.02504e+06	2222137	1581825	1989380	1270718	1.75524e+06	1449244	2450865	1062746	2743446	3091266	1935292	4818125	1.70027e+06	3149013	3362247	1828555	340821	645777	638586	827553	805440	675335	714672	742787	664170	651071	647228	833411
1080	nonadecanoate (19:0)	Lipid	Long Chain Fatty Acid	1356	LC/MS Neg	892	6068	297.28	646-30-0	12591	C16535	HMDB00772	12572755	8185034	7946823	9679267	9823770	7362481	6655593	3840345	6781660	2186182	6765302	2269129	8284757	7810097	6371392	5247266	4803514	7128770	8699602	2400314	1145607	888674	934101	964818	1104947	903736	1074397	1102994	953666	915825	908252	1187368
169	noradrenaline	Amino Acid	Phenylalanine and Tyrosine Metabolism	1580	LC/MS Pos Early	1103	2065	152.071	51-41-2	439260	C00547	HMDB00216	2708256	2419764	1615484	3712469	2477596	1649304	2737679	1010149	3139475	1378652	5305602	3970135	4388241	2257770	4930328	3220842	3126803	3176555	2098749	2490733	295228	313666		354954	274975	352830	184413	304120	565832	327501	312798	292174
1864	N-palmitoyl-sphingosine (d18:1/16:0)	Lipid	Sphingolipid Metabolism	44877	LC/MS Pos Late	1518	2893	538.519	24696-26-2	5283564		HMDB04949	510522	332737	327382	453396	222279	605206	568155	411861	254819	299400	437349	186480	408436	238235	219463	290735	359075	664753	559486	230886	784263	922483	777892	881122	820675	821316	1021211	1347812	1230974	1002602	811678	1615733
1465	N-palmitoyltaurine	Lipid	Endocannabinoid	39835	LC/MS Neg	100003239	5560	362.237	83982-06-3				1722101	1174210	1391432	1356666	1.4116e+06	1324805	1242931	1604328	1327375	1.46058e+06	1564312	1017345	1945459	1740085	1165742	3152749	994190	2503102	2291691	1513680	319081	703563	620837	737723	740614	617032	537872	524278	463150	697576	553524	693218
1464	N-stearoyltaurine	Lipid	Endocannabinoid	39730	LC/MS Neg	100003240	5782	390.268	63155-80-6	168274			2090359	1647553	1.88898e+06	1731254	1.75746e+06	1713851	1588730	1804307	2169498	1732860	2.04678e+06	1582940	2283334	2425199	1761157	2939472	1742151	2656155	2770330	1906475	382642	474742	436195	550442	538906	481861	706134	713992	457701	474781	485613	765029
1290	octanoylcarnitine	Lipid	Fatty Acid Metabolism(Acyl Carnitine)	33936	LC/MS Pos Late	100001247	950	288.217	3671-77-0	123701	C02838	HMDB00791	4514841	5048324	4570072	7454850	7.07162e+06	2687734	4640936	6467122	4576574	3133341	3693227	2996563	3.68333e+06	6597394	3.19396e+06	6290920	1861757	4761418	4102107	6.76701e+06	1156499	844461	1377939	1339416	1142651	1003348	1083231	1854128	876874	1053207	1109750	2100380
1098	oleate/vaccenate (18:1)	Lipid	Long Chain Fatty Acid	52285	LC/MS Neg	100008930	5655	281.249					4530707968	3192789248	2955984640	3502004480	3596119808	3346878976	3508953856	1556699520	2825166336	1172617472	3343561728	1176184192	3673043968	4500751360	2913155328	3609320960	2874087168	4167186432	5030169600	923054912	622089216	617284864	619168064	635781824	610540096	623175424	707001984	731568512	736212800	650771648	625779968	725455488
1452	oleoyl ethanolamide	Lipid	Endocannabinoid	38102	LC/MS Pos Late	1137	1661	326.305	11-58-0;111-58-0	5283454		HMDB02088	406649	315248	320826	421694	398481	292195	419035	193264	265174	178126	357745	203486	271757	394652	293333	354674	263347	477335	389111	294951	89601	94308	85225.4	72175	90383	78911	106969	108979	135117	69143	116154	118156
1302	oleoylcarnitine	Lipid	Fatty Acid Metabolism(Acyl Carnitine)	35160	LC/MS Pos Late	100001501	1423	426.358	38677-66-6	6441392;53477789		HMDB05065	62674944	58887668	59144484	108112088	93595168	33505828	68056176	18209088	50175540	41022664	67121736	48180008	45750304	109943432	43092760	83230456	40439784	50798588	69668960	92156616	10031792	6854027	14763164	12519114	13438529	8512631	15330437	35206968	16687368	13824663	13809273	30851466
1613	oleoylcholine	Lipid	Phospholipid Metabolism	53260	LC/MS Pos Late	100009331	1449	368.352					5579729	5190544	2757492	15661437	6988873	1939144	8075449	525264	4274047	430607	6141236	617036	5805994	5702036	3185005	12798621	3767997	7142683	5849752	519264	77837		101566	117698	114179	87053	140982	196123	103665	89164	60948	155024
2962	O-methylcatechol sulfate	Xenobiotics	Benzoate Metabolism	46111	LC/MS Neg	100004208	2344	203.002		22473			80772	99348	44710	33812	19179	53061	75351	59000	82326	64791	68951	37367	115332	62566	33133	64307	77941	24758	269625	52314	562853	658378	434269	555533	669144	625220	381021	190925	632434	386785	351532	187326
177	O-methyltyrosine	Amino Acid	Phenylalanine and Tyrosine Metabolism	37451	LC/MS Pos Early	100002078	2790	196.097	1080-06-4	76957			681078	698360	691281	692237	735137	944001	732545	606151	935594	850407	627679	926307	744437	834186	946346	819497	1060563	816334	650327	821516	1805233	1475524	1594362	1442263	1504339	1243098	1512624	1397096	1486407	1707585	1565107	1698860
425	ophthalmate	Amino Acid	Glutathione Metabolism	34592	LC/MS Pos Early	100001311	2085	290.135	495-27-2	7018721		HMDB05765	673102	858871	469014	887024	595726	1582030	867736	1613899	831327	1880236	5388968	2596360	4424369	7119587	13662845	15675760	1710724	13397204	7775013	11113487	12393810	7.90191e+06	11476450	12651362	11789553	8679912	38322800	12672690	29549952	30100132	18120124	17454408
365	ornithine	Amino Acid	Urea cycle; Arginine and Proline Metabolism	1493	LC/MS Pos Early	444	2800	133.097	3184-13-2	6262	C00077	HMDB03374	13752640	12976371	13027054	16998700	13358931	19937484	19194836	17244584	15476710	12780670	5001169	19921400	9584022	8863425	11543043	4543212	14916004	6156673	9343206	6.44065e+06	37168352	38909160	28594572	43781072	43248588	37523296	27732464	24734116	27550132	35652624	26348828	21119876
2758	orotate	Nucleotide	Pyrimidine Metabolism, Orotate containing	1505	LC/MS Polar	445	1638.1	155.01	50887-69-9	967	C00295	HMDB00226	1.86259e+06	2627027	2864327	2098428	2730270	2759291	2225933	2103623	2626388	1231993	3.14596e+06	1962424	2399591	2763673	2585856	2244887	2097278	2483929	3342010	1507357	15841428	9751263	11706712	18877778	13176391	11390511	17194972	13247094	14580772	17067016	22371370	9978424
2760	orotidine	Nucleotide	Pyrimidine Metabolism, Orotate containing	35172	LC/MS Polar	100001416	2250	287.052	314-50-1	92751	C01103	HMDB00788	1299376	1516941	1688078	1951272	1317048	1055390	1512467	1519839	1381655	1275282	1.01428e+06	1.60781e+06	1218240	1432043	1226712	1145611	1535876	1781035	1424967	1169752	6.52671e+06	6003734	5318549	5723140	5235816	5111862	5292259	4889494	5384147	4968645	5548564	7834975
3771	O-sulfo-L-tyrosine	Xenobiotics	Chemical	45413	LC/MS Neg	100005384	990	260.023		514186			55870	53287	59898	41518	41430	88377	69202	59431	55539	46757	24411	53995	22826	35817	28445	38356	35104	36515	49792	27980	417527	332875	371300	448332	480938	396812	345657	367999	424789	431026	320923	468567
2862	oxalate (ethanedioate)	Cofactors and Vitamins	Ascorbate and Aldarate Metabolism	20694	LC/MS Neg	100000841	603	88.988	144-62-7	971	C00209	HMDB02329	4770120	3324817	4144832	5543037	4597839	4153549	2659593	2.47566e+06	3380321	2944907	4123574	4743922	3903983	3409688	3032414	3275450	3763676	3140936	3728868	2142464	8281027	10314880	9350177	10746673	11527299	9984429	6369843	8730139	9379476	11354904	8540767	9160680
1039	oxaloacetate	Energy	TCA Cycle	47173	LC/MS Neg	447	575	130.999	328-42-7	970	C00036	HMDB00223	8796297	10995971	3996225	6229900	5227714	4519968	6645295	13108743	4233416	3806177	7105298	3801007	9707965	13631831	9195074	19696020	6051823	10324030	9155979	15493143	8264712	8171710	7205151	5210738	8306835	6445128	9253974	10431932	9784727	8398877	9887203	8681419
1067	palmitate (16:0)	Lipid	Long Chain Fatty Acid	1336	LC/MS Neg	424	5618	255.233	57-10-3	985	C00249	HMDB00220	3447019520	2385689344	2223529216	2624572928	2737296384	2401479936	2675171328	1787211264	2453277440	1365582976	2177159168	1205514880	2933928960	3422480128	2199808768	2385244160	2467261184	3019139840	3177352192	937082816	450603328	503565088	486387968	509105216	541402560	558331968	672201536	685346304	605989760	600276096	510325952	669768640
1068	palmitoleate (16:1n7)	Lipid	Long Chain Fatty Acid	33447	LC/MS Neg	452	5475	253.217	373-49-9	445638	C08362	HMDB03229	410797888	230422672	155112800	283647808	205547696	203101312	303411968	108692504	183045200	66243432	169238368	64696592	201833136	272216672	141177952	212973472	171401872	294952448	355010656	48797064	35716980	36781460	32748228	36466344	38810888	43278456	62026972	46119764	51038336	40841036	38503800	45194072
1299	palmitoleoylcarnitine*	Lipid	Fatty Acid Metabolism(Acyl Carnitine)	53223	LC/MS Pos Late	100009406	1357	398.326					13352846	11139934	9175900	26584916	18348468	6252467	17847086	7705973	10232540	11015096	9691046	12369680	7797183	21965156	5412334	16081127	6.86045e+06	9560533	13867511	27723472	4545678	3110606	6868077	5289111	5626417	4329156	7362522	13382510	7.417e+06	4694335	5447952	13214369
1874	palmitoyl dihydrosphingomyelin (d18:0/16:0)*	Lipid	Sphingolipid Metabolism	52434	LC/MS Pos Late	100008954	2290	705.591		9939965			443455	411485	356164	534287	356795	587476	484826	443503	318439	327756	506532	417993	454989	380120	373616	327186	258415	466518	658422	259612	1212454	1417658	1396437	1421021	1676166	1470441	1480227	2243239	1436599	1856214	1696459	2513888
1455	palmitoyl ethanolamide	Lipid	Endocannabinoid	38165	LC/MS Pos Late	1489	1643	300.29	544-31-0	4671	C16512	HMDB02100	608237	613153	596322	716022	717912	600647	761052	548967	559971	560464	630597	522790	529104	681655	561444	653069	604391	1011175	628922	649524	400000	437631	435712	402197	404663	391054	396759	433273	427898	461954	465236	443260
1850	palmitoyl sphingomyelin (d18:1/16:0)	Lipid	Sphingolipid Metabolism	37506	LC/MS Pos Late	100002107	2168	703.575	6254-89-3	9939941			29990112	18791512	18532148	28933664	19804492	29040730	27114598	21871718	19376960	17011220	23629332	17462212	24833202	21311096	16467496	14578041	18884012	24846040	26163712	14744819	44072312	47952352	43328584	50365444	54328600	45783844	56850152	63608316	60069188	57125724	50228036	73821344
1298	palmitoylcarnitine	Lipid	Fatty Acid Metabolism(Acyl Carnitine)	44681	LC/MS Pos Late	100000776	1425	400.342	6865-14-1	461	C02990	HMDB00222	46939272	36374688	31044308	58882076	62527644	28142224	39275600	20328610	33705732	36691556	30175594	30938408	24624652	47838916	14567962	61083136	14361362	26398578	48269584	75705640	13611563	8762544	18061820	15308838	17761126	13231183	20122572	40216296	18101472	13973774	15771460	36537880
2162	palmitoylcholine	Lipid	Fatty Acid Metabolism (Acyl Choline)	52944	LC/MS Pos Late	100009233	1482	342.337		151731			520392	575291	333787	1.51564e+06	829967	385362	724912	169164	551664	204799	689431	149375	472443	678939	305917	1400659	258283	686973	584199	185348		70770	60847	102364	64303	73242	86970		78568	75050		77471
2849	pantothenate	Cofactors and Vitamins	Pantothenate and CoA Metabolism	1508	LC/MS Polar	1024	1620	218.103	137-08-6	6613	C00864	HMDB00210	166646944	164157280	159866688	145407040	155676624	112241712	155263856	77366560	134859840	93582056	86067856	67016780	108786768	94880856	92470032	105313152	101282224	107973904	113927544	62126380	346111808	313681152	228189936	320539520	305004544	296087680	239573760	236674720	327800672	348863328	411775072	270810624
142	p-cresol sulfate	Amino Acid	Phenylalanine and Tyrosine Metabolism	36103	LC/MS Neg	100001315	2890	187.007	3233-57-7	4615423	C01468	HMDB11635	99034	138639	112444	60363	183107	28966	42709	43971	29950	25241	434488	56138	65396	124956	151032	1410976	101369	62282	181253	43968	2136248	1233681	1100756	2339440	2531667	1149254	813267	4249421	1242017	1505092	836153	4191273
201	p-cresol-glucuronide*	Amino Acid	Phenylalanine and Tyrosine Metabolism	48841	LC/MS Neg	100006191	2420	283.082	17680-99-8	154035		HMDB11686		57445	63023		37104						50024			81918	27468	103781					156433	114895	58216	175338	189907	76562	107181	322387	133837	256847	53400	335885
1066	pentadecanoate (15:0)	Lipid	Long Chain Fatty Acid	1361	LC/MS Neg	980	5521	241.217	1002-84-2;10002-84-2	13849	C16537	HMDB00826	58272556	52008396	44663928	50912876	49498888	48046328	43207632	43282868	48286528	33666080	35023500	31083732	44674268	44577016	36658760	37202360	42281024	38816028	42782840	26006574	21596340	21152452	20521864	22785640	26641086	24255552	32540592	28338048	22537012	22053828	22547988	29492374
139	phenol sulfate	Amino Acid	Phenylalanine and Tyrosine Metabolism	32553	LC/MS Neg	100001510	2156	172.991	937-34-8	74426	C02180	HMDB60015	469215	2462483	535188	609025	399536	1275115	731032	440299	814623	302341	1062812	305519	821388	748520	2184128	1824277	1442474	235671	1274286	247220	5.47672e+06	5.66928e+06	3.17045e+06	6075917	6403781	5370493	3.19069e+06	4140849	4354623	6583967	3366962	4094960
120	phenylacetylglycine	Amino Acid	Phenylalanine and Tyrosine Metabolism	33945	LC/MS Neg	100001275	2375	192.067	500-98-1	68144	C05598	HMDB00821	489007	1450706	741553	302150	737253	576846	379739	418232	234041	269757	351448	182839	247006	496618	711885	487744	361292	583684	286854	251763	7105930	2773447	3.4485e+06	6560446	5982086	3038645	2.95037e+06	4350757	3952938	5439753	1847668	4829526
108	phenylalanine	Amino Acid	Phenylalanine and Tyrosine Metabolism	64	LC/MS Pos Early	460	2878	166.086	63-91-2	6140	C00079	HMDB00159	339167072	393940608	346990304	323165920	287156544	432544160	370708416	386257216	319906592	329919584	310314912	293402368	361950848	373385888	348945792	318311968	353762464	413964768	346212736	320408832	1297602176	944094272	1059946048	1112431104	1149149952	974826176	1098393600	1149844864	1090514304	1011169280	1045305600	1089135104
679	phenylalanylglycine	Peptide	Dipeptide	41370	LC/MS Pos Early	100003588	2898	223.108	721-90-4	98207			232081	131589		183944	68868	188679	176224	193149	197471	61841	250221	86625	318564	208432	405791	262822	285457	313916	541497	174518	93561	172720	82256	188890	180956	145617	177503	191735	153627	198863	150000	223535
113	phenyllactate (PLA)	Amino Acid	Phenylalanine and Tyrosine Metabolism	22130	LC/MS Neg	100000774	2208	165.056	828-01-3	3848	C05607	HMDB00779	118040	108023	73771	91827	54807	165102	120302	196409	115946	88160	129161	73228	133052	102904	28725	71873	102583	135251	136908	84305	726127	426320	635440	642203	679568	487952	486548	555517	612305	609683	485513	567586
112	phenylpyruvate	Amino Acid	Phenylalanine and Tyrosine Metabolism	566	LC/MS Neg	241	2517.6	163.04	156-06-9	997	C00166	HMDB00205																					31970	25036		45994	60304	33392	50095	28896	46002		27828	50427
1052	phosphate	Energy	Oxidative Phosphorylation	42109	LC/MS Neg	461	608	96.9696	7664-38-2	1061	C00009	HMDB01429	201251424	188076800	168578832	207781568	164108992	173931408	171406976	234488080	159753728	175546288	191978512	168227968	191540144	183054096	183621088	163017824	171381056	179460800	192086464	154093280	79649816	85782016	77674216	85112904	95212792	82676232	90488272	93508632	78930168	87974552	84147104	89831216
857	phosphoenolpyruvate (PEP)	Carbohydrate	Glycolysis, Gluconeogenesis, and Pyruvate Metabolism	597	LC/MS Neg	463	587.3	166.975	10526-80-4	1005	C00074	HMDB00263	9626618	6655281	13071072	10249681	8633202	7.3159e+06	8832034	524846	9918672	11973799	12632662	8963927	6559079	4580840	5129577	4583174	6711190	7.08408e+06	7615247	7935178	9450999	7.05039e+06	6575895	6661051	5660447	6011806	5913583	5175467	4888439	6009072	6.8394e+06	6004175
1504	phosphoethanolamine	Lipid	Phospholipid Metabolism	1600	LC/MS Pos Early	1026	700	142.026	1071-23-4	1015	C00346	HMDB00224	43139008	36865496	33619104	44378492	35164088	60434016	42651108	40353200	39676568	45578536	36750616	35361056	33469028	39992388	46746464	39687304	33971024	50403880	37378048	46895940	250189744	245237648	256287200	232325200	256706416	227164224	295703104	282135264	256537648	270579328	270426656	296853536
2851	phosphopantetheine	Cofactors and Vitamins	Pantothenate and CoA Metabolism	15504	LC/MS Neg	100000328	1596.9	357.089	NA	987	C01134	HMDB01416	1220576	1.97724e+06	1445283	1166796	1280228	1520206	2229890	5.42704e+06	1834859	2338417	1552419	2651261	1438939	761665	1440772	1.74277e+06	1466983	1070637	1096165	1357197	307816	302209	285903	245040	280572	272498	329051	309373	235129	293140	406354	254527
98	pipecolate	Amino Acid	Lysine Metabolism	1444	LC/MS Pos Early	1025	2200	130.086	4043-87-2	849	C00408	HMDB00070	25555566	33600368	33050064	18226740	34909816	37517384	24748470	25972008	28313996	24866208	43478944	26108988	22256204	39799968	16803420	35584456	30556796	41115448	32375560	42844904	248927776	147121792	204469824	207953184	240673328	187424144	159834272	172133296	140775072	102217544	134978368	214942912
386	pro-hydroxy-pro	Amino Acid	Urea cycle; Arginine and Proline Metabolism	35127	LC/MS Pos Early	100001167	2128	229.118	18684-24-7	11673055		HMDB06695	341711		333513	512030	184956	787763	767231	746107	464896	563422	303883	729286	233865		191431		152914	444849	211097		15759543	16612752	10854716	14717078	17077016	18351934	12124345	11988804	15657430	15582911	14188244	15325506
366	proline	Amino Acid	Urea cycle; Arginine and Proline Metabolism	1898	LC/MS Pos Early	480	1603	116.071	147-85-3	145742	C00148	HMDB00162	467675264	425979264	390001760	457345024	357111968	498436480	354656320	315421120	376558624	320745920	238600448	417810720	400974144	272836032	284644832	352825888	378091584	298692928	517346112	241240640	2273960448	1899526016	1707264000	1766115840	2329384448	1882841472	1278839168	1282208768	1228177664	1315958784	1361613696	1225613056
696	prolylglycine	Peptide	Dipeptide	40703	LC/MS Pos Early	100003674	2136	173.092	2578-57-6	7408076;6426709			6.87442e+06	7678678	6180399	6383054	6.3967e+06	6309048	7.3055e+06	5014257	7.28686e+06	6294233	7076970	6000560	6577844	6763581	7733750	8117013	7460591	6501025	7895549	5387165	6.48863e+06	4792839	6044517	5903450	5860703	5429384	6298521	5438119	5348058	5570732	5953608	5529609
1271	propionylcarnitine	Lipid	Fatty Acid Metabolism (also BCAA Metabolism)	32452	LC/MS Pos Early	100001162	2590	218.139	17298-37-2	107738	C03017	HMDB00824	22583888	25015446	14789920	34204112	25937122	24847966	21709098	123851624	23235518	48327784	27852788	32137702	15039658	39075924	19807972	32412342	14015149	21511548	27364484	80556400	12148165	10259681	8.36639e+06	11180415	9059133	10124557	8888237	11004513	11203402	13162512	9407108	12278287
2772	pseudouridine	Nucleotide	Pyrimidine Metabolism, Uracil containing	33442	LC/MS Polar	821	1929.3	243.062	1445-07-4	15047	C02067	HMDB00767	311988	254334	305733	340377	223786	140796	324646	349646	39375.4	338440	374961	451563	337212	509563	477791	494459	198071	474921	476839	313389	3941337	3798500	3350263	4.13247e+06	3181147	3527895	3785300	3.93966e+06	4663312	5030048	3236162	5846378
2889	pterin	Cofactors and Vitamins	Pterin Metabolism	43023	LC/MS Neg	100004216	1370	162.042	22363-60-4	73000	C00715	HMDB00802																					117846	99828	121191	110932	140127	125280	98864	69063	91083	89009	120797	66847
401	putrescine	Amino Acid	Polyamine Metabolism	1408	LC/MS Pos Early	49	3027	89.1073	110-60-1	1045	C00134	HMDB01414	427304	271364	309722	347016	334111	800366	486099	535450	808024	411748	342323	193877	233630	227682	193244	1007994	403303	332908	461026	248971	12217389	14278687	10233419	11891587	15236798	17021858	9230983	7181046	8467014	9242707	12464010	7552390
2928	pyridoxal	Cofactors and Vitamins	Vitamin B6 Metabolism	1651	LC/MS Pos Early	491	2343	168.066	65-22-5	1050	C00250	HMDB01545	2952477	3144448	3686428	2998224	5184806	2617642	3.50031e+06	1383614	2956960	2219771	2832421	1631741	1.69589e+06	1.66492e+06	1759637	2264256	2659094	2064385	2774305	1284040	15849895	24217226	15419221	17867542	18254216	18106384	15203287	9275428	18906544	14169985	13224342	7430725
2927	pyridoxal phosphate	Cofactors and Vitamins	Vitamin B6 Metabolism	5331	LC/MS Pos Early	492	1367	248.032	41468-25-1	1051	C00018	HMDB01491	266133	386630	380075	392854	339724	322164	262837	305491	326712	374815	315780	405725	308862	356510	231279	268505	267551	228480	371893	363683	400404	349813	362200	368110	342917	220760	321567	298032	241058	326166	339679	392105
2925	pyridoxamine	Cofactors and Vitamins	Vitamin B6 Metabolism	2150	LC/MS Pos Early	568	2975	169.097	58052-48-5	1052	C00534	HMDB01431	11148365	7340624	8191425	10689301	10421573	7527524	12083310	8761170	9331193	9172386	9125632	8263446	9542335	8.36803e+06	8.29751e+06	8867412	9245267	9297533	11437466	7948616	1627916	1981489	1497026	1561463	1547539	1486544	1720477	1134047	1527415	1516528	1444195	1175146
2926	pyridoxamine phosphate	Cofactors and Vitamins	Vitamin B6 Metabolism	3138	LC/MS Pos Early	493	1932	249.063	529-96-4	1053	C00647	HMDB01555	7129615	7295614	3701983	7910505	7224454	6760702	7.46497e+06	7035236	7851685	7583688	6.55948e+06	6930249	7.53414e+06	6597401	7.14309e+06	6311897	6265749	7.34068e+06	7512499	6546246	1283565	1123331	1091654	1259683	1102941	973006	987211	1077601	862047	1193794	1106348	1223104
2929	pyridoxate	Cofactors and Vitamins	Vitamin B6 Metabolism	31555	LC/MS Neg	100001121	2185	182.046	82-82-6	6723	C00847	HMDB00017	515641	651825	403646	634911	130977	438027	1037071	283422	836502	230473	351997	97745	483231	605988	244166	634688	492972	319891	678975	255882	1.93189e+06	1398650	2164200	2337602	2554731	1430905	885073	649814	960235	1412968	1409595	887516
858	pyruvate	Carbohydrate	Glycolysis, Gluconeogenesis, and Pyruvate Metabolism	48990	LC/MS Polar	823	1083	87.0088	127-17-3	1060	C00022	HMDB00243	3124566	7758499	11355208	3990464	4735968	3556071	7674475	4043977	6536255	10154342	3460729	4939408	3479640	8814505	5462779	7251520	8987672	6525550	6445545	5772675	4075327	3682599	5687048	4838196	4690000	4773661	5856677	4434678	3875069	4839689	4964326	4171466
2820	quinolinate	Cofactors and Vitamins	Nicotinate and Nicotinamide Metabolism	1899	LC/MS Pos Early	182	845	168.029	89-00-9	1066	C03722	HMDB00232																					905237	629607	457172	859511	687610	675532	528585	622893	770090	668974	311435	708622
2919	retinol (Vitamin A)	Cofactors and Vitamins	Vitamin A Metabolism	1806	LC/MS Pos Late	498	1636	269.226	68-26-8	445354	C00473	HMDB00305	170475	80254	83672	174896	112842	82860	107550	71679	96509	37809	94276	132541	101056	62959	74227	98438	68020	81657	83452	53509	409087	458153	420401	526168	508614	433139	447764	499943	560110	419240	423897	488953
877	ribitol	Carbohydrate	Pentose Metabolism	15772	LC/MS Polar	100000406	1789.6	151.061	488-81-3	6912	C00474	HMDB00508	2288376	5569751	6816060	1499542	3940027	1.98684e+06	2667792	273094	1391245	119537	1157331	198083	1063732	1889009	1.89749e+06	1547964	1405906	2432727	1015806	150432	2147818	2139808	1820385	2076439	1769775	1942716	1435604	1342926	1544504	1.92208e+06	1484055	1798330
2846	riboflavin (Vitamin B2)	Cofactors and Vitamins	Riboflavin Metabolism	1827	LC/MS Pos Early	500	2292	377.146	83-88-5	493570	C00255	HMDB00244	474705	420583	529909	535585	530439	492646	425983	222924	375795	161782	438268	254097	383058	480251	456350	498526	412135	482614	498708	495885	437001	399536	475383	505852	492285	342841	432851	464645	439730	424382	409463	524400
878	ribonate	Carbohydrate	Pentose Metabolism	27731	LC/MS Polar	100001007	2425	165.04	5336-08-03	5460677	C01685	HMDB00867	7.87872e+06	7.4496e+06	14929833	7320339	7271480	7382048	10370478	4305778	4586724	3689485	5622471	4355495	6970609	9826829	6808891	8758867	12930115	14386437	8659836	2826685	44162240	41016432	46236664	35309440	46098748	47097864	39419416	42594760	47986868	49771940	47005232	49841176
876	ribose	Carbohydrate	Pentose Metabolism	1471	LC/MS Polar	914	1508.2	195.051	50-69-1	5779	C00121	HMDB00283	3916509	4093650	3904461	3061781	4362142	5262960	4854309	1.90538e+06	4883861	969137	3528492	1453429	4092680	5418059	5748545	4545032	4663277	4711413	5.22116e+06	1056581	300852	295843	218955	277714	228211	318195	284611	262366	420783	324008	289097	230436
868	ribose 1-phosphate	Carbohydrate	Pentose Phosphate Pathway	1763	LC/MS Polar	219	4025	229.012	50-99-7;58459-37-3	439236	C00620	HMDB01489	49022572	43799760	55345816	49833724	48338252	65809136	40936820	43047376	66173436	18298452	45316464	21093928	57255456	52874616	58238644	36855736	50343380	45642648	48658612	22355478	3024771	2.67737e+06	2499577	1.75129e+06	2342624	2994822	3141891	5099690	2307374	2266642	2522607	2638624
333	S-adenosylhomocysteine (SAH)	Amino Acid	Methionine, Cysteine, SAM and Taurine Metabolism	42382	LC/MS Neg	197	1832.4	383.114	979-92-0	439155	C00021	HMDB00939	1229426	1351698	1488165	1289251	1.31105e+06	1365987	1278515	1153930	1160352	851990	935329	1063637	1050319	1340373	1415065	1243862	1217017	1096361	1130586	852972	1596931	1723017	1680469	1852637	1748379	1324119	1.90493e+06	1178136	942913	1.61938e+06	2136524	1396360
332	S-adenosylmethionine (SAM)	Amino Acid	Methionine, Cysteine, SAM and Taurine Metabolism	15915	LC/MS Pos Early	1263	3002	399.145	24346-00-7;86867-01-8;86867-0108	34755	C00019	HMDB01185	6218041	5391515	4506086	5417431	5277079	6882586	4768248	5579350	5911283	5162868	5059287	5216035	5468790	4608067	4484953	6115037	5510799	5169635	6.19578e+06	5451369	9540348	6.08186e+06	7.1848e+06	5761272	8247932	7424018	9633621	10109185	7770498	7.62337e+06	7769019	8823386
3639	salicylate	Xenobiotics	Drug	1515	LC/MS Polar	501	802	137.024	69-72-7	338	C00805	HMDB01895	691752	669535	912869	949009	593120	866949	915939	917242	602938	639418	946539	1064302	1692983	1430731	1185162	2162660	1713524	1046905	2536309	1291504	2379254	4.04268e+06	2447437	2473548	2449038	3433630	1443944	552346	2210160	1346280	1716989	549320
4	sarcosine	Amino Acid	Glycine, Serine and Threonine Metabolism	1516	LC/MS Pos Early	1023	1280	90.055	107-97-1	1088	C00213	HMDB00271					646526																14777898	6444324	6528554	11027867	10332170	9364832	5650765	10030510	4.04881e+06	7843865	5074606	10056359
902	sedoheptulose	Carbohydrate	Pentose Metabolism	53237	LC/MS Polar	100002619	2255	209.067	3019-74-7	5459879		HMDB03219	9202314	16222572	14530899	7027934	15215379	10812565	12919387	5110339	10005061	6050588	9891832	7447821	9421269	14434555	10965593	12547914	9361998	10769385	13922249	7686537	40942472	60568908	35217632	43642808	33237650	61321188	52269708	57736420	47290104	65725288	36581660	69143864
870	sedoheptulose-7-phosphate	Carbohydrate	Pentose Phosphate Pathway	35649	LC/MS Neg	100001628	599.6	289.033	2646-35-7	616	C05382	HMDB01068	6415723	6628515	7566316	4.13609e+06	6360836	8780419	6934336	432098	5940151	1094243	4381138	1042939	4840406	4286360	5338896	4626386	4640248	5322274	5061808	1361768	1762052	2006688	2.09537e+06	2032444	2.03505e+06	2257737	2581512	3307794	2990987	2648955	1.98573e+06	2934695
9	serine	Amino Acid	Glycine, Serine and Threonine Metabolism	1648	LC/MS Pos Early	503	1239	106.05	56-45-1	5951	C00065	HMDB00187	133392944	193202720	116660720	161382048	150479072	104584832	83717656	65711136	117762008	89714152	105176944	103365248	190670560	86024184	113723024	67973912	102090512	51003488	212058736	51866744	497602368	481717440	383219616	441793984	527781248	456750592	466694432	450820000	361831360	479809792	484276576	383059104
243	serotonin	Amino Acid	Tryptophan Metabolism	2342	LC/MS Pos Early	504	2550	177.102	153-98-0	5202	C00780	HMDB00259	1200480	352594	556616	1634606	762440		2098509	1077248	2061681	3.08073e+06	1584169	1.49529e+06	2614531	977330	2295873	1337289	1503497	3.18096e+06	1.04305e+06	4.14419e+06	41308		49874						360056
421	S-lactoylglutathione	Amino Acid	Glutathione Metabolism	15731	LC/MS Neg	1343	1248	378.098	54398-03-7	440018	C03451	HMDB01066	419106	537224	849766	407298	510355	450129	649477	327281	1049496	2142187	495800	1178423	245320	75945	337868	218163	421776	216067	167319	478103	547625	405350	220866	236666	254794	284177	388215	169620	208272	245411	726061	244971
345	S-methylcysteine	Amino Acid	Methionine, Cysteine, SAM and Taurine Metabolism	39592	LC/MS Pos Early	100002749	1955	119.016	1187-84-4	24417		HMDB02108	378397	695914	999094	486493	278672	496883	810166	767897	490842	798145	227082	870271	359042	599016	765417	730763	83290	650233	217514	268964	3984169	3.13565e+06	4312861	4142851	2341895	3291391	3.7549e+06	4077076	6206376	6835348	2812117	6.64059e+06
420	S-methylglutathione	Amino Acid	Glutathione Metabolism	33944	LC/MS Pos Early	100001259	2200	322.107	2922-56-7	3605667	C11347		369761	347825	376328	292785	461456	457664	399401	491133	415327	722532	292839	549002	281794	288571	328487	312854	330551	308605	270611	355751	3968363	4797503	5779483	5397827	3.83999e+06	3963340	5046241	2853296	2326929	4.16851e+06	6479004	4252252
328	S-methylmethionine	Amino Acid	Methionine, Cysteine, SAM and Taurine Metabolism	38127	LC/MS Pos Early	100002183	2584	164.074	3493-12-07	458	C05319		94139	104519	58448		101122	59336	100806		121335			47084		81783			92644		166864	65714	207756	257752	110038	169476	201929	314866	115929	313718	119637	1415781	722667	305359
404	spermidine	Amino Acid	Polyamine Metabolism	485	LC/MS Pos Early	50	3355	146.165	124-20-9	1102	C00315	HMDB01257	18514308	14278933	13866192	15715555	17103662	21056972	20370992	13481680	23290816	19056326	17552206	11406627	19483096	15993637	32234660	24878614	27376196	17791264	20669616	17708184	34954416	33441046	27649128	27783252	32656292	27860802	26156712	30483448	34213612	32266012	26681680	30620380
402	spermine	Amino Acid	Polyamine Metabolism	603	LC/MS Pos Early	507	3350	203.223	71-44-3	1103	C00750	HMDB01256	1450204	2513654	1116337	1849059	2130910	2268453	1914081	518607	2588820	1651723	2849237	2311104	2555683	3433343	5485717	2873379	2043153	1865014	3206009	2714827	211091				155479		178255	170357			254607	445769
1847	sphinganine	Lipid	Sphingolipid Metabolism	17769	LC/MS Pos Late	313	1413	302.305	3102-56-5	3126	C00836	HMDB00269	300732	208503	148086	309667	235208	378042	186168	182719	124202		322913	112482	261889	353164	218067	217782	149613	359526	235799	127751	312867	384774	283201	428101	548355	421259	531725	1129924	769937	624479	491700	757921
1881	sphinganine-1-phosphate	Lipid	Sphingolipid Metabolism	52605	LC/MS Polar	100001876	1911	380.257	19794-97-9	520		HMDB01383																					69082	68643	121203	49448	96177	107457	147628	287617	201289	156684	81100	97405
1875	sphingomyelin (d18:1/15:0, d16:1/17:0)*	Lipid	Sphingolipid Metabolism	52433	LC/MS Pos Late	100006314	2082	689.559	121999-58-4				395986	246957	230040	529968	284876	366281	244167	268218	251795	191753	199453	217512	206511	210312	170592	99487	137807	173171	138372	107070	177975	190862	134777	213599	265963	175357	285366	425477	314912	345107	214645	409627
1880	sphingomyelin (d18:1/17:0, d17:1/18:0, d19:1/16:0)	Lipid	Sphingolipid Metabolism	52615	LC/MS Pos Late	100008920	2312	717.591	121999-64-2				1184892	909342	713725	1337462	900404	1048118	728362	819462	610614	483589	1053918	821126	762819	864762	733521	498308	581541	868898	793874	497392	591806	625190	484837	744270	703618	617272	927218	1366064	767048	910347	767104	1250149
1852	sphingomyelin (d18:1/18:1, d18:2/18:0)	Lipid	Sphingolipid Metabolism	37529	LC/MS Pos Late	100002106	2167	729.591	108392-10-5	6443882			4297597	2368867	2248780	3568616	2529108	2300841	2254860	2247244	1262274	1780097	3486815	2289455	3029101	3110485	2758144	2107898	2943132	3591892	3.69916e+06	2026372	6634899	8669763	6887799	8178625	9180174	8960203	9939001	10437927	9540817	10818859	8897637	11650126
1873	sphingomyelin (d18:1/20:0, d16:1/22:0)*	Lipid	Sphingolipid Metabolism	48490	LC/MS Pos Late	100006290	2685	759.638					9220313	5353001	4852151	7.25666e+06	4834778	5067100	4792456	3388881	3345064	3.14485e+06	6309817	4302631	6.08688e+06	4030641	4542450	3279336	4448664	5211479	6220272	3243043	6.02205e+06	5402707	6158236	5508479	6453793	5424066	6442500	5.90834e+06	3.63804e+06	5964232	4754995	5380155
1870	sphingomyelin (d18:1/20:1, d18:2/20:0)*	Lipid	Sphingolipid Metabolism	48491	LC/MS Pos Late	100006292	2383	757.622	222403-67-0				3.61532e+06	1602886	1590762	3273106	2212398	1684052	1517543	1.30179e+06	898929	1283420	2329126	1703307	1967448	1817913	1909570	1111551	2078908	2141737	2455801	1293736	6266368	6365064	7275159	6533787	6709977	5588808	6557357	6356462	3787262	7071376	7553700	7225819
1872	sphingomyelin (d18:1/22:1, d18:2/22:0, d16:1/24:1)*	Lipid	Sphingolipid Metabolism	48493	LC/MS Pos Late	100006295	2666	785.653					1.91894e+06	1201791	961107	1927515	1373685	971380	923273	685717	526298	639436	1208056	994672	1.43352e+06	1124836	1067240	735298	1270764	930475	1.43161e+06	713601	2306128	2395983	2336106	2423431	2378138	2344416	2633637	2317683	1767361	2828468	2505939	3191252
1868	sphingomyelin (d18:1/24:1, d18:2/24:0)*	Lipid	Sphingolipid Metabolism	47153	LC/MS Pos Late	100005986	3033	813.684	94359-13-4				2200284	1960356	1872257	2696096	2170391	2655076	2228908	1580048	1464547	1033751	2073401	1691042	1838511	1669415	1267615	1190039	1576384	1902196	2459173	1137320	4996989	6770304	5408498	5889156	6601698	6801498	7096310	9028172	6910342	6748288	5055812	9254961
1869	sphingomyelin (d18:2/16:0, d18:1/16:1)*	Lipid	Sphingolipid Metabolism	42459	LC/MS Pos Late	100004329	2002	701.559					1174499	774642	774552	1.52496e+06	983826	1289392	1103887	1053681	728775	833872	1232609	1144440	1106169	1276426	1011471	655452	912573	1446366	1220215	743444	3.44573e+06	3767612	3418919	3.66368e+06	3693296	3439262	4440193	4723462	4109049	5609634	4591689	6203167
1878	sphingomyelin (d18:2/24:1, d18:1/24:2)*	Lipid	Sphingolipid Metabolism	52437	LC/MS Pos Late	100008957	2635	811.669					912767	837244	678194	918785	851238	1064390		675932	477148	336828	699087	609951	605124	650038	442775	335220	512608	684158	802254	434445	3378096	3959274	3226196	4104243	3814386	3798583	5595853	6695945	4468295	7021274	4434596	8201835
1856	sphingosine	Lipid	Sphingolipid Metabolism	17747	LC/MS Pos Late	297	1393	300.29	123-78-4	5353955	C00319	HMDB00252	1146701	980112	914662	1161428	837453	1426743	898107	942612	884506	443224	1029023	679944	942410	945699	1009735	1006421	820734	1460317	907880	530929	1332635	1775375	1579330	2454979	1.9045e+06	1550707	2459256	3274181	2872562	2723178	2653798	4053051
1855	sphingosine 1-phosphate	Lipid	Sphingolipid Metabolism	34445	LC/MS Pos Late	100000626	1375	380.256	26993-30-6	5283560	C06124	HMDB00277								59593		60045		78540								64848	205901	189724	218236	140169	199905	218740	238279	356473	351078	268520	185202	211306
3314	stachydrine	Xenobiotics	Food Component/Plant	34384	LC/MS Pos Early	100001296	1440	144.102	4136-37-2	115244	C10172	HMDB04827	55520704	79440584	57604356	54225572	67042012	36375016	44294732	25725888	75769416	35838168	28442678	36856616	47545988	39725536	11200756	35317400	71785608	7994253	54883936	17179580	172536992	166705072	192249664	172599248	172187232	149116912	88499264	66413040	91928880	94113184	119887888	77020432
1072	stearate (18:0)	Lipid	Long Chain Fatty Acid	1358	LC/MS Neg	439	5872	283.264	57-11-4	5281	C01530	HMDB00827	2427917056	1873539712	1769059968	1997200128	2013369472	1828225152	1926203904	1201283968	1809209088	878017984	1639228288	783454784	1901962240	2058839936	1665970048	1856464512	1612148352	2112529920	2241556736	833402368	517733120	523229280	525743552	578852096	581691776	585665344	658623872	662372992	550517376	566173888	545275776	656034368
1101	stearidonate (18:4n3)	Lipid	Polyunsaturated Fatty Acid (n3 and n6)	33969	LC/MS Neg	100001229	5395	275.202	111174-40-4	5312508	C16300	HMDB06547	1275652	742110	575352	922914	896859	949169	1462294	1.06449e+06	657717	576009	735372	537084	1.80114e+06	1292629	1087746	417246	499460	1.35157e+06	575094	678840	156301	151108	105180	247858	118246	165300	301092	219493	745980	345203	373447	199920
1851	stearoyl sphingomyelin (d18:1/18:0)	Lipid	Sphingolipid Metabolism	19503	LC/MS Pos Late	1538	2400	731.606	85187-10-6;85187-10-6	6453725	C00550	HMDB01348	22821170	16213921	14138041	21766814	13302306	17951668	16140729	12577012	10757688	9865173	19009706	13405336	14450568	13304517	12359186	12434594	13973940	18706288	19810320	9796587	18109344	21765360	17518600	21002948	24765616	21763374	22324244	31289146	22000288	24290496	18668560	30270208
1300	stearoylcarnitine	Lipid	Fatty Acid Metabolism(Acyl Carnitine)	34409	LC/MS Pos Late	100001391	1485	428.373	18822-91-8	6426855		HMDB00848	25567130	18194916	12916268	26109408	27739184	16321728	16153609	8705669	14324527	9600936	14899192	10163613	13158937	15779394	7748382	21764186	6795962	14785070	18876050	18285820	1956856	1.56094e+06	2923066	1967043	2558057	2063666	4368426	9740056	3237154	1494705	1961426	6356672
1036	succinate	Energy	TCA Cycle	1437	LC/MS Polar	252	3149	117.019	110-15-6	1110	C00042	HMDB00254	199829040	173185344	113108264	108101712	188809600	117131736	172592464	246957952	129240544	142387136	153437824	112516528	127117920	151624080	88391504	184305952	87678328	210801984	103061584	250194064	470664736	556833536	567597184	515208448	575093184	584120000	778993536	731033728	681913792	535687424	438340064	783677632
3870	succinimide	Xenobiotics	Chemical	41888	LC/MS Polar	100003696	2155	116.035	123-56-8	11439	C07273		1699502	983142	552554	944255	994031	968847	940524	1430330	996902	1018914	866821	988204	1078118	1.00811e+06	805003	987584	687033	1054791	1.01136e+06	2338704	661185	430352	719516	242002	506731	438624	582787	889077	690096	546511	540965	695592
1035	succinylcarnitine	Energy	TCA Cycle	37058	LC/MS Pos Early	100001948	2291	262.129					45407676	35346012	16015749	48288056	45690356	34683700	48023696	68625840	41396980	82862240	54584256	119529192	56268928	46856636	43588592	44813480	44441168	69479496	30639136	132777672	3822762	3862547	2463505	3950213	3233784	2634363	2.05942e+06	1778398	2141426	3790596	4085770	1985204
3768	sulfate*	Xenobiotics	Chemical	46960	LC/MS Neg	100002528	616	96.9601	14808-79-8	1118	C00059	HMDB01448	3674363	3473525	3259370	4313447	3645984	7297352	24529096	4619768	59648820	4510831	36530348	20038564	13699904	57345332	25279010	28067120	11890424	32614112	87625600	75942296	4862494	3632697	4599257	4484762	5.11191e+06	3118040	4696149	4062398	4752412	5280399	3968205	4178036
3410	tartronate (hydroxymalonate)	Xenobiotics	Bacterial/Fungal	20693	LC/MS Polar	100000840	3700	118.999	80-69-3	45	C02287	HMDB35227	2445856	1655019	1.93125e+06	2864806	2033732	3267901	1299437	1468382	2933310	741682	2054594	2054142	2.03233e+06	2129724	2778422	3203130	2651161	2571127	2619274	1253182	1544400	1109733	810390	1780227	1777081	1130589	1150707	1214047	1176730	1761543	1319899	1894185
353	taurine	Amino Acid	Methionine, Cysteine, SAM and Taurine Metabolism	2125	LC/MS Pos Early	512	660	126.022	107-35-7	1123	C00245	HMDB00251	2056060544	2031097728	2252505344	2054925312	2222886144	2218146816	2149682688	2258598400	2189324032	2266624768	1989869184	2122285824	2003214080	2010001024	2063688576	2181394176	2213362432	2192816896	2077360768	2061197952	1274853120	1276531072	1282008192	1191042432	1241808384	1248102272	1274919424	1312701568	1298938496	1321858048	1415265792	1361924864
2076	tauro-alpha-muricholate	Lipid	Primary Bile Acid Metabolism	42605	LC/MS Neg	100004064	4745	514.284																				695880	95459	19331	767546		649960	622826	1.03009e+06	751813	869743	578787	726657	494605	1238743	699821	826025	749431
2077	tauro-beta-muricholate	Lipid	Primary Bile Acid Metabolism	33983	LC/MS Neg	100001250	4774	514.284	25696-60-0	168408		HMDB00932																					681405	657088	957495	715698	606244	758315	830480	390189	1.36059e+06	381670	401499	544240
2073	taurochenodeoxycholate	Lipid	Primary Bile Acid Metabolism	18494	LC/MS Neg	1629	5250	498.289	6009-98-9	387316	C05465	HMDB00951							25131			70463	72281			53841		1014113	124672		635878	25622	882770	497453	655274	1186590	1369415	472446	640273	448079	1290118	498157	481465	513589
2070	taurocholate	Lipid	Primary Bile Acid Metabolism	18497	LC/MS Neg	1648	5150	514.284	145-42-6	6675	C05122	HMDB00036	134827	144479	34553	115843	67243	53325	354731	49140	48590	457779	1355714	29455	102956	121124	190119	2495407	234198	263533	6.54602e+06	76628	909120	813161	1.04346e+06	1034937	1280832	865005	1578570	1064614	3.82732e+06	1298531	1079020	1359933
359	taurocyamine	Amino Acid	Methionine, Cysteine, SAM and Taurine Metabolism	35117	LC/MS Neg	100001418	734	166.029	543-18-0	68340	C01959	HMDB03584	577396	1119914	794466	999138	1.0137e+06	650270	951162	1993754	1163072	1529405	1207120	1379453	1380802	976434	757508	2127957	1870154	1357187	1835463	1903921	422372	875243	706974	553195	504754	782386	1274084	681497	1127544	605617	1244629	792052
2912	thiamin (Vitamin B1)	Cofactors and Vitamins	Thiamine Metabolism	5341	LC/MS Pos Early	873	3050	265.112	59-43-8	1130	C00378	HMDB00235	19478388	28348912	26671220	20001840	24655278	16437101	18616484	1628794	16898956	1472178	12676188	1285606	13805972	16572612	15098815	13505618	12134058	14888410	16779308	1332892	896659	585170	931922	639333	709496	636453	616453	935570	991209	1.03903e+06	797028	837082
2914	thiamin diphosphate	Cofactors and Vitamins	Thiamine Metabolism	35670	LC/MS Neg	522	1195.1	423.03	154-87-0	1132	C00068	HMDB01372	794137	627036	579396	1095115	747421	477140	494023	748682	628436	1526915	551943	1109031	488843	403833	411380	422153	483051	550222	518334	1169356	284357	299029	252756	300018	315370	259448	309262	236501	232213	361968	315546	296090
2913	thiamin monophosphate	Cofactors and Vitamins	Thiamine Metabolism	15798	LC/MS Neg	523	1448	343.064	532-40-1	3382778	C01081	HMDB02666	629089	1045822	1083598	659231	652674	541741	496926	414737	655887	316111	499519	228364	524513	571536	541382	488346	435203	427606	467429	259841	57209	57167	65092	61428	65977	58817	63126	66200	64683	80754	72717	71510
263	thioproline	Amino Acid	Tryptophan Metabolism	53231	LC/MS Pos Early	100009232	1250	134.027	34592-47-4	93176;6973609			719833	753470	828207	671948	694665	9272324	1029135	12496330	4542850	1731719	1684112	2103418	619798	440627	5552672	2413146	892350	843797	1157303	1.56765e+06	5741092	3217511	4854834	3.77844e+06	4764487	3697670	4658005	5459101	4830761	3158445	3.78362e+06	3.78835e+06
2860	threonate	Cofactors and Vitamins	Ascorbate and Aldarate Metabolism	27738	LC/MS Polar	100001022	2384	135.03	70753-61-6	151152	C01620	HMDB00943	487096928	236615920	271749696	347867712	318151168	219930176	181158544	292810528	197891360	226730352	165701952	313927488	172736784	100394880	127096224	173378656	194965328	204973392	124963672	233556784	617056000	509110016	600729408	529991616	576419648	590195392	421263840	655248960	525259104	560064512	486446656	681458240
14	threonine	Amino Acid	Glycine, Serine and Threonine Metabolism	1284	LC/MS Pos Early	564	1514	120.066	72-19-5	6288	C00188	HMDB00167	178613232	214521392	169351888	197270352	180604576	158925792	151638896	126518448	200610416	139489024	119678968	152067696	179483120	144093472	156045088	170044256	180361712	110284624	149533520	131859160	550196032	612420416	595025472	483958880	529133696	535743072	502237152	509798336	451493248	520369664	533979872	453457824
2813	thymidine	Nucleotide	Pyrimidine Metabolism, Thymine containing	2183	LC/MS Neg	872	1963.7	241.083	50-89-5	5789	C00214	HMDB00273	586355	779230	815819	766287	798077	586145	797237	905672	763928	892412	704012	653750	867884	1422060	1204455	837686	1.23765e+06	1446788	1008935	1072399	3176913	2335407	2458878	2139641	2.50324e+06	2478243	2407058	2186485	2899088	2260759	2567613	2028189
2809	thymidine 5'-monophosphate	Nucleotide	Pyrimidine Metabolism, Thymine containing	12023	LC/MS Neg	1248	883	321.049	33430-62-5	9700	C00364	HMDB01227	22427	28611		29164		35726	38386				36177		40098	54922	31956		45438	29380	27029		939436	985740	974738	1.0076e+06	1094081	970483	742747	782914	987958	935158	1012412	859609
2814	thymine	Nucleotide	Pyrimidine Metabolism, Thymine containing	604	LC/MS Neg	882	1654	125.036	65-71-4	1135	C00178	HMDB00262	86592	139720	99825	109120	124783	117431	141844	88667	132667	122089	125927	119364	113759	175409	152957	143864	179358	222261	94348	92576	153307	138109	133209	98679	125470	134574	116026	170472	130816	129346	114820	151447
301	tiglylcarnitine	Amino Acid	Leucine, Isoleucine and Valine Metabolism	35428	LC/MS Pos Early	100001597	2962	244.154	64191-86-2	22833596		HMDB02366	1425872	2423632	1.308e+06	1154943	1883681	2302623	1042304	4.1683e+06	1734629	1.67428e+06	1047175	3506709	1449945	1526835	1596506	1357947	1119130	1864922	1207531	2812673	1217387	736282	779196	660901	1036062	817650	1200296	840809	852359	892874	1526943	710923
384	trans-4-hydroxyproline	Amino Acid	Urea cycle; Arginine and Proline Metabolism	32306	LC/MS Pos Early	1001	1064	132.066	51-35-4	5810	C01157	HMDB00725	91005944	100744488	89023800	115451576	89970656	84390256	82408672	63654104	87406304	75779912	53445468	89453512	88706944	51043176	52657332	35786204	67475624	40980688	103713944	40937236	599198720	573874432	448378912	500830432	546468032	582521472	516172544	418808832	429016384	408461920	540784064	433226912
1087	tricosenoate (23:1)	Lipid	Long Chain Fatty Acid	53255	LC/MS Neg	100009068	6400	351.327		543855			1693371	1061536	1352463	1561781	1960539	1976497	1223621	779389	941438	332703	756675	234613	1520194	1537824	998534	701420	719905	837606	1200406	128915
2841	trigonelline (N'-methylnicotinate)	Cofactors and Vitamins	Nicotinate and Nicotinamide Metabolism	32401	LC/MS Pos Early	100001092	1388	138.055	535-83-1	5570	C01004	HMDB00875	13704248	18676598	18219888	10385124	16314783	13525465	19051400	16386372	19264308	15706935	16975988	14759607	19148476	18390710	4.9697e+06	14263279	27287912	8.07579e+06	26987336	12380020	38677360	54087216	45208688	37040024	39537532	47415740	32250936	19149018	33713432	27972728	39375204	20969134
1507	trimethylamine N-oxide	Lipid	Phospholipid Metabolism	40406	LC/MS Pos Early	100003397	2100	76.0757	1184-78-7	1145	C01104	HMDB00925	667332	973032	1508110	818878	854187	1589088	1252083	1465965	1555650	1300427	1.87365e+06	1658352	1416713	1747357	1297314	2457332	1724237	951215	4103724	1575940	2665224	3515016	2307746	2410417	2821262	2841546	2970612	2235148	2985200	2504096	2504245	1.82909e+06
3873	trizma acetate	Xenobiotics	Chemical	20710	LC/MS Pos Early	100000856	1884	122.081	6850-28-8	6503	C07182		4185592	13529709	11081693	8.3721e+06	13337952	26848342	12078706	11842775		25293624	3483097	11525938	12136133	3.97413e+06	25040048	6510243	3.19518e+06	5565346	7397193
217	tryptophan	Amino Acid	Tryptophan Metabolism	54	LC/MS Pos Early	565	2986	205.097	73-22-3	6305	C00078	HMDB00929	91428272	89340832	86664240	84947288	84002872	105645024	81990864	103858304	82219480	84156576	91371560	78982504	93356400	85950328	81797696	100480152	99757584	88940488	99353336	85335456	392812736	306967456	343031936	336075648	348159552	378228192	488554144	412878080	402470848	348737856	370452288	437376160
123	tyrosine	Amino Acid	Phenylalanine and Tyrosine Metabolism	1299	LC/MS Pos Early	815	2430	182.081	60-18-4	6057	C00082	HMDB00158	73935656	82954632	68619280	70700104	69969744	91437736	88893584	80079152	72611184	71410712	45987412	74251896	49480740	64769848	57376096	40328396	54283960	69932320	47578832	56082624	266609888	162754080	169593552	247452688	241706784	162310272	202772432	208194976	195245696	208177248	187516448	206318864
979	UDP-galactose	Carbohydrate	Nucleotide Sugar	15860	LC/MS Polar	100000298	4000	565.048	2956-16-3;91183-98-1;137868-52-1	18068	C00052	HMDB00302				22649	127518			1134966	248993	323161	650394	287582	86045							1089796	2198556	2152465	1.82328e+06	1137998	1838331	2124434	2653525	2831438	1810046	1.84362e+06	2139372	2085689
975	UDP-glucose	Carbohydrate	Nucleotide Sugar	32344	LC/MS Polar	1096	3950	565.048	117756-22-6	8629	C00029	HMDB00286			382121	794303			105306	2617156		3148004		2875504		758407	73020	171403					2355159	7370802	1616761	3200391	1896915	2458128	3.30323e+06	3235129	5405370	5112205	1949725	6564095
980	UDP-glucuronate	Carbohydrate	Nucleotide Sugar	2763	LC/MS Neg	1097	588	579.027	28053-08-9;63700-19-6	17473	C00167	HMDB00935	205197	70935	142360	134724	69277	322319	166328	269739	109679	225551	108278	212548	173139	97872	142600	133267	194606	88094	156397	136144	1388525	1073396	933717	876926	1113280	1062452	1236516	1171195	1196000	968103	1257856	1521927
984	UDP-N-acetylglucosamine	Carbohydrate	Nucleotide Sugar	35162	LC/MS Polar	1249	3708.7	606.074	91183-98-1	445675	C00043	HMDB00290	8345845	6930796	5981707	6639009	7717301	9406318	8697508	10209412	8643885	9239679	6360068	9953537	7763489	8929146	9718873	9123347	9384169	6748507	8046418	10823459	40522684	32937058	32378906	33261858	35252548	32091204	39429408	33343520	33734624	36744404	38794216	40648368
2771	uracil	Nucleotide	Pyrimidine Metabolism, Uracil containing	605	LC/MS Polar	825	1089.7	111.02	66-22-8	1174	C00106	HMDB00300	41482752	36087732	41314088	35026092	40994560	52168968	47951672	45055744	44448912	11230416	33872912	11135401	45596296	56210388	49216632	45565332	48158892	55253140	46441288	20150684	13883322	14568102	12495350	10235382	11451296	11132064	10363270	16022392	11920836	9263435	7188460	15247405
2691	urate	Nucleotide	Purine Metabolism, (Hypo)Xanthine/Inosine containing	1604	LC/MS Neg	1134	757.1	167.021	69-93-2;120K5305	1175	C00366	HMDB00289	5737735	15591333	10417186	7597170	10301489	33517376	14845712	4088198	16817686	2483074	15919489	2324005	22194528	33257400	31188128	22349704	19634284	11660409	33001528	2774974	951724	755337	1094985	959765	891885	652942	745084	1158455	1207563	794066	979839	1.56241e+06
363	urea	Amino Acid	Urea cycle; Arginine and Proline Metabolism	1670	LC/MS Pos Early	533	700	121.072	57-13-6	1176	C00086	HMDB00294	41833560	60184384	55230632	39334720	47339268	61927896	49832840	51074416	47658840	52967812	33656868	55263532	39476052	43176188	43668164	61252740	53951044	55642240	43804008	38325060	64055604	51993684	48146776	62323056	64333464	52843296	67712056	61069992	72474000	66980936	56969792	59432856
2770	uridine	Nucleotide	Pyrimidine Metabolism, Uracil containing	606	LC/MS Neg	535	1457.6	243.062	58-96-8	6029	C00299	HMDB00296	69040176	66956372	76970272	65576184	69685432	75895264	68286160	66314584	64821792	67266224	55936432	70312088	65111892	70930208	68268272	73641344	74864896	72046160	69033680	67488120	51487376	40978864	37554000	38921592	43071432	43614760	38112740	48127264	49318936	35756968	39982816	34782144
2764	uridine 5'-diphosphate (UDP)	Nucleotide	Pyrimidine Metabolism, Uracil containing	5345	LC/MS Neg	870	599.5	402.995	21931-53-3	6031	C00015	HMDB00295	202503	133649	92456	485393	112370		112729		69571	1226912	280259	815127	226033	291214	288682	150789	183308		224501	435908	6769462	6303370	6233261	5682346	6662825	6479705	6108161	5873484	4951575	6456097	6907259	6382480
2765	uridine 5'-monophosphate (UMP)	Nucleotide	Pyrimidine Metabolism, Uracil containing	2856	LC/MS Neg	869	627	323.029	3387-36-8	6030	C00105	HMDB00288	3026378	3.56797e+06	3142976	3203839	3.50978e+06	5007638	3206381	1.73013e+06	2721257	2990801	3289513	3246832	3.29816e+06	2837220	2130061	2803109	3289956	2373171	3049068	2800365	10109824	11648078	8822619	11892430	12596435	11507600	9150352	10286044	12007013	10290573	10691077	11549466
2763	uridine 5'-triphosphate (UTP)	Nucleotide	Pyrimidine Metabolism, Uracil containing	33448	LC/MS Neg	871	572	482.961	19817-92-6	6133	C00075	HMDB00285	127721	75626	194725	227198	127798		95449		120597	390956	175695	262538	100093	319091	187293	81436	101639	79782	88942	79550	4453657	4100002	4834138	3597454	3.97184e+06	4243939	4368564	3109831	2969294	4919066	5230648	3.95963e+06
1053	valerate	Lipid	Short Chain Fatty Acid	33443	LC/MS Neg	1136	1718	101.061	109-52-4	7991	C00803	HMDB00892																						128793	167680	101278	138300	87155		103089	132053	150675	85546	86851
307	valine	Amino Acid	Leucine, Isoleucine and Valine Metabolism	1649	LC/MS Pos Early	566	2479	118.086	72-18-4	6287	C00183	HMDB00883	164594432	173308352	128784984	162740576	123708816	218464416	200515408	246608384	191680304	161407648	88015816	138360368	128731144	155846624	151414656	168646112	153123440	158482160	161818896	125030464	548495104	566189056	533751968	520578272	523589376	523879168	506521728	450180448	492801056	448679456	459501792	460748000
774	valylglutamine	Peptide	Dipeptide	42079	LC/MS Pos Early	100003640	2295	246.145	42854-54-6	5253209								364083	255610		277447		456319		573462		398512	466332	560338	478232	639560		224367		252061	419822	322465	285314	315796	347384	266985	342192	361091	120402
775	valylglycine	Peptide	Dipeptide	40475	LC/MS Pos Early	100003641	2444	175.108	686-43-1	136487		HMDB29127	963699	308509		286541	620997	1214728	852744		538407		1.03356e+06	154799	1443574	983752	1672621	1235979	1087333	1913172	1663940								490944		293658	277644		305089
778	valylleucine	Peptide	Dipeptide	39994	LC/MS Pos Early	100003210	3138	231.17	22906-55-4	352039		HMDB29131	332503	238614	131889	255600	220561	315102	384418	213232	428305	102600	490881	113797	562642	447310	555711	399920	456523	582607	1036905	144357	181658	274366	150870	374424	367221	299035	318378	252126	265966	388641	260753	309595
2684	xanthine	Nucleotide	Purine Metabolism, (Hypo)Xanthine/Inosine containing	3147	LC/MS Neg	1004	910	151.026	69-89-6	1188	C00385	HMDB00292	72232616	72302768	66065596	63011288	73374744	83850320	70198280	64751856	78795000	42887328	75541240	41024752	77494976	66998380	61962852	59204824	75138256	77946664	87939024	40844764	8360476	10175368	9402191	6768929	9354737	8204896	7.88306e+06	10526129	10542439	8776258	7.98825e+06	9587081
2686	xanthosine	Nucleotide	Purine Metabolism, (Hypo)Xanthine/Inosine containing	15136	LC/MS Neg	100000299	1075.3	283.068	146-80-5	64959	C01762	HMDB00299	544366	673429	496650	635051	456023	844366	708419	904170	481537	475107	546245	350242	619238	760957	728272	686412	728981	448005	861982	420661	358208	548199	420341	353404	499746	392297	326572	348479	452887	481395	526559	417225
234	xanthurenate	Amino Acid	Tryptophan Metabolism	15679	LC/MS Pos Early	100000015	2236	206.045	59-007	5699	C02470	HMDB00881																					222827	64422	212085	262367	179569	122009	214110	192987	235780	235355	137714	195449
